# Supplementary material for: A Bayesian phylogenetic study of the Dravidian language family
Source: R Soc Open Sci. 2018 Mar 21;5(3):171504. doi: 10.1098/rsos.171504 (PMC5882685; doi:10.1098/rsos.171504)
Supplement: drav_cov_est_ucln_yule_no_burnin.trees.zip [file rsos171504supp3.zip]

Archive with 3 entries (2 files):
- drav_cov_est_ucln_yule_no_burnin.trees
- __MACOSX/
- __MACOSX/._drav_cov_est_ucln_yule_no_burnin.trees
