# Supplementary material for: A Bayesian phylogenetic study of the Dravidian language family
Source: R Soc Open Sci. 2018 Mar 21;5(3):171504. doi: 10.1098/rsos.171504 (PMC5882685; doi:10.1098/rsos.171504)
Supplement: drav_cov_est_ucln_yule_no_burnin.trees.zip [file rsos171504supp3.zip › drav_cov_est_ucln_yule_no_burnin.trees]

#NEXUS

Begin taxa;
	Dimensions ntax=20;
		Taxlabels
			Malto 
			Kurukh 
			Brahui 
			Kuwi 
			Koya 
			Telugu 
			Kannada 
			Badga 
			Kodava 
			Yeruva 
			Malayalam 
			Tamil 
			Tulu 
			Ollari_Gadba 
			Parji 
			Kolami 
			Betta_Kurumba 
			Toda 
			Gondi 
			Kota
			;
End;
Begin trees;
	Translate
		   1 Malto,
		   2 Kurukh,
		   3 Brahui,
		   4 Kuwi,
		   5 Koya,
		   6 Telugu,
		   7 Kannada,
		   8 Badga,
		   9 Kodava,
		  10 Yeruva,
		  11 Malayalam,
		  12 Tamil,
		  13 Tulu,
		  14 Ollari_Gadba,
		  15 Parji,
		  16 Kolami,
		  17 Betta_Kurumba,
		  18 Toda,
		  19 Gondi,
		  20 Kota
;
tree STATE_10005000 = (((((1[&rate=1.6341390384934268E-4]:804.2972161367398,2[&rate=1.3833828929582847E-5]:804.2972161367398)[&rate=1.2691134973749589E-4]:1005.3469296295422,3[&rate=1.6341390384934268E-4]:1809.644145766282)[&rate=3.47680420554432E-5]:2257.8837710024736,(((((7[&rate=2.4815213782551034E-5]:1242.3082594642226,(9[&rate=1.3833828929582847E-5]:544.8671563475033,10[&rate=3.0348850639895848E-5]:544.8671563475033)[&rate=2.8377861154142142E-5]:697.4411031167193)[&rate=1.750334274967541E-5]:141.40444289115112,(11[&rate=2.0208024600947243E-5]:1044.0033106766693,12[&rate=3.47680420554432E-5]:1044.0033106766693)[&rate=1.623572915322763E-5]:339.7093916787044)[&rate=8.254629661599725E-6]:355.0052814452756,8[&rate=4.000624229583793E-5]:1738.7179838006493)[&rate=4.608623862128943E-6]:1579.6454099182017,(17[&rate=4.302682221644162E-5]:1964.5311796313338,20[&rate=1.5014872950834498E-5]:1964.5311796313338)[&rate=4.608623862128943E-6]:1353.8322140875173)[&rate=2.4815213782551034E-5]:28.06220519810904,(13[&rate=2.6538758949907642E-5]:2996.021973293059,18[&rate=1.750334274967541E-5]:2996.021973293059)[&rate=2.0208024600947243E-5]:350.403625623901)[&rate=1.0570832423233252E-4]:721.1023178517958)[&rate=8.254629661599725E-6]:1664.530837822832,(14[&rate=2.1661076441485166E-5]:5220.3515953060205,15[&rate=2.8748530394451313E-6]:5220.3515953060205)[&rate=7.124445706172444E-6]:511.7071592855673)[&rate=9.359005924386576E-6]:90.40552860049229,(((4[&rate=3.7268027506677935E-5]:3614.236003431807,19[&rate=2.6538758949907642E-5]:3614.236003431807)[&rate=2.6538758949907642E-5]:1178.8301051960307,(5[&rate=2.4815213782551034E-5]:1574.7188457278482,6[&rate=1.623572915322763E-5]:1574.7188457278482)[&rate=7.124445706172444E-6]:3218.34726289999)[&rate=2.8748530394451313E-6]:650.2140300423216,16[&rate=1.623572915322763E-5]:5443.280138670159)[&rate=5.015781479801798E-5]:379.18414452192064)[&rate=1.0]:0.0;
tree STATE_10010000 = (((((1[&rate=1.4764918904104486E-4]:1229.4034244753536,2[&rate=4.579618024927351E-6]:1229.4034244753536)[&rate=1.2191706995131105E-4]:844.0180929603919,3[&rate=1.9241563421356454E-4]:2073.4215174357455)[&rate=9.161189970575452E-5]:2177.327098023183,(((((7[&rate=3.5405981387530246E-5]:1262.8273342859618,(9[&rate=1.0804396585388E-5]:670.4126503064264,10[&rate=4.090356295753819E-5]:670.4126503064264)[&rate=3.5405981387530246E-5]:592.4146839795354)[&rate=5.968133739476945E-6]:440.17956364857537,8[&rate=4.090356295753819E-5]:1703.0068979345372)[&rate=4.405718115582158E-5]:48.99590936763707,13[&rate=5.144381785036215E-5]:1752.0028073021742)[&rate=8.433200810243454E-6]:359.84000292798623,(11[&rate=2.488817064770356E-5]:971.40717224521,12[&rate=3.2985688371072075E-5]:971.40717224521)[&rate=1.7129173991040896E-5]:1140.4356379849505)[&rate=4.579618024927351E-6]:1399.2439972994516,((17[&rate=3.803390847272617E-5]:1458.1847020671707,20[&rate=2.00010550744423E-5]:1458.1847020671707)[&rate=2.316853939305669E-5]:1632.768340447461,18[&rate=2.488817064770356E-5]:3090.9530425146318)[&rate=2.7933633771171343E-6]:420.1337650149803)[&rate=8.155847480774647E-5]:739.6618079293166)[&rate=2.488817064770356E-5]:246.66882018933575,(14[&rate=2.8661136752586738E-5]:2543.6149509301567,15[&rate=4.579618024927351E-6]:2543.6149509301567)[&rate=2.488817064770356E-5]:1953.8024847181077)[&rate=7.227782845127289E-6]:801.8882074475496,(((4[&rate=6.661762868765957E-5]:3458.3501306605854,19[&rate=2.8661136752586738E-5]:3458.3501306605854)[&rate=1.0804396585388E-5]:595.167759895286,(5[&rate=2.316853939305669E-5]:1858.1665047676272,6[&rate=1.4484406644081239E-5]:1858.1665047676272)[&rate=1.2003855045408698E-5]:2195.3513857882444)[&rate=2.7933633771171343E-6]:19.871250198464168,16[&rate=3.2985688371072075E-5]:4073.3891407543356)[&rate=1.8532677985620314E-5]:1225.9165023414785)[&rate=1.0]:0.0;
tree STATE_10015000 = (((((1[&rate=9.310607883677736E-5]:1165.9951766660315,2[&rate=3.0674993283473665E-5]:1165.9951766660315)[&rate=9.310607883677736E-5]:931.9372462794349,3[&rate=1.402594029476167E-4]:2097.9324229454664)[&rate=3.27119118900213E-5]:2098.0911126243495,(14[&rate=3.997353377710171E-5]:2516.550183735791,15[&rate=3.136031148981254E-6]:2516.550183735791)[&rate=4.8884815948397965E-6]:1679.473351834025)[&rate=5.9039603221216327E-5]:418.3499625235081,((((7[&rate=2.2352262752802126E-5]:1818.9353839887547,(9[&rate=2.702334750317426E-5]:365.682902711738,10[&rate=3.997353377710171E-5]:365.682902711738)[&rate=9.518666064749434E-6]:1453.2524812770166)[&rate=1.3747321058255838E-5]:629.2522836561282,(11[&rate=1.963510946602042E-5]:996.6432616272532,12[&rate=3.732818280118684E-5]:996.6432616272532)[&rate=1.2671273326161388E-5]:1451.5444060176296)[&rate=9.518666064749434E-6]:463.3428049147674,(8[&rate=2.537270816400908E-5]:2170.6993083996663,(17[&rate=4.2902672828672256E-5]:1746.2591278594377,20[&rate=2.0960422983463748E-5]:1746.2591278594377)[&rate=4.617638130182137E-5]:424.44018054022854)[&rate=1.0565927175660324E-5]:740.8311641599839)[&rate=6.200799812704639E-6]:795.7828756956042,(13[&rate=3.732818280118684E-5]:2035.57914284393,18[&rate=3.997353377710171E-5]:2035.57914284393)[&rate=9.518666064749434E-6]:1671.7342054113244)[&rate=5.9039603221216327E-5]:907.0601498380697)[&rate=8.458237608086433E-6]:696.4370987007205,(((4[&rate=5.411101885056999E-5]:3026.415538863381,19[&rate=2.3819614794827948E-5]:3026.415538863381)[&rate=4.617638130182137E-5]:475.1046857569354,(5[&rate=2.3819614794827948E-5]:2005.3361983961147,6[&rate=1.4848619369521683E-5]:2005.3361983961147)[&rate=2.2352262752802126E-5]:1496.1840262242015)[&rate=4.2902672828672256E-5]:139.72452045931914,16[&rate=2.537270816400908E-5]:3641.2447450796353)[&rate=7.364239997848636E-6]:1669.5658517144093)[&rate=1.0]:0.0;
tree STATE_10020000 = ((((1[&rate=1.0419556603439502E-4]:1131.3951072360749,2[&rate=1.910803627356591E-5]:1131.3951072360749)[&rate=1.0419556603439502E-4]:938.1537761904822,3[&rate=9.068479351238768E-5]:2069.548883426557)[&rate=6.046707062083408E-5]:1727.2910499635382,((((7[&rate=1.6534806898258365E-5]:2345.1771638904434,(9[&rate=3.8975436121459833E-5]:235.3025507367852,10[&rate=9.068479351238768E-5]:235.3025507367852)[&rate=1.2923695246855055E-5]:2109.874613153658)[&rate=4.4632352111916944E-5]:63.69785655901296,(11[&rate=1.6534806898258365E-5]:1094.5959572303364,12[&rate=2.188138704776427E-5]:1094.5959572303364)[&rate=1.1754946362525611E-5]:1314.27906321912)[&rate=3.211163864199736E-5]:44.53518756218227,((8[&rate=2.8295000672300993E-5]:1858.8886958927253,((17[&rate=1.2380312556936553E-4]:558.0401777508398,20[&rate=4.791204560900141E-5]:558.0401777508398)[&rate=1.2923695246855055E-5]:853.3502008634584,18[&rate=5.1578262049066054E-5]:1411.3903786142982)[&rate=1.6534806898258365E-5]:447.49831727842707)[&rate=2.6558489046201724E-5]:453.6551033937819,13[&rate=3.211163864199736E-5]:2312.5437992865072)[&rate=1.0586841820594842E-5]:140.86640872513135)[&rate=8.055628086083526E-5]:957.4487161553279,(14[&rate=7.255129686068923E-5]:1820.4200765367161,15[&rate=9.40440585568049E-6]:1820.4200765367161)[&rate=1.2923695246855055E-5]:1590.4388476302504)[&rate=8.184960604250217E-6]:385.9810092231287)[&rate=3.65045907011806E-5]:388.0410819072549,(((4[&rate=8.055628086083526E-5]:2473.8764398884505,19[&rate=2.6558489046201724E-5]:2473.8764398884505)[&rate=2.4918126079311336E-5]:665.1817902536009,(5[&rate=3.211163864199736E-5]:1423.3859370304724,6[&rate=2.3362448030447117E-5]:1423.3859370304724)[&rate=1.780004573565628E-5]:1715.672293111579)[&rate=9.40440585568049E-6]:419.9961349993073,16[&rate=3.0140893545337422E-5]:3559.0543651413586)[&rate=1.2923695246855055E-5]:625.8266501559915)[&rate=1.0]:0.0;
tree STATE_10025000 = (((1[&rate=4.31060879056785E-5]:1873.835929862212,2[&rate=2.528619403971736E-5]:1873.835929862212)[&rate=2.20370287586539E-4]:262.6423827215733,3[&rate=1.444785337964768E-4]:2136.4783125837853)[&rate=7.014724830752846E-5]:1850.7910254548306,(((((4[&rate=9.960242451124171E-5]:2006.8865500619877,19[&rate=4.039008322696585E-5]:2006.8865500619877)[&rate=7.59439926906489E-5]:213.02254568160424,(5[&rate=1.850898786780518E-5]:1776.9024894344582,6[&rate=2.3509340334722353E-5]:1776.9024894344582)[&rate=7.014724830752846E-5]:443.00660630913376)[&rate=2.013046415815466E-5]:814.1953566916814,16[&rate=3.10878035550828E-5]:3034.1044524352733)[&rate=3.10878035550828E-5]:424.15133148818313,(((7[&rate=1.850898786780518E-5]:1401.9754699206785,(11[&rate=2.528619403971736E-5]:922.9340173085001,12[&rate=3.785057372364101E-5]:922.9340173085001)[&rate=2.9064523852364063E-5]:479.04145261217843)[&rate=4.390913083700173E-6]:838.7179251832652,(((8[&rate=3.785057372364101E-5]:1293.660417052205,18[&rate=8.25970514328049E-5]:1293.660417052205)[&rate=4.9176450184957256E-5]:126.31331894656432,(17[&rate=9.960242451124171E-5]:656.22012558026,20[&rate=4.9176450184957256E-5]:656.22012558026)[&rate=1.6919092443290787E-5]:763.7536104185094)[&rate=6.937359113287507E-6]:776.1405535712502,13[&rate=3.546570559201394E-5]:2196.1142895700195)[&rate=1.444785337964768E-4]:44.57910553392412)[&rate=1.2204492121499175E-5]:512.0470387668938,(9[&rate=4.9176450184957256E-5]:219.7947097118539,10[&rate=5.259978902981126E-5]:219.7947097118539)[&rate=6.937359113287507E-6]:2532.9457241589835)[&rate=9.960242451124171E-5]:705.5153500526189)[&rate=9.960242451124171E-5]:40.368258744453215,(14[&rate=8.25970514328049E-5]:1099.025363528285,15[&rate=4.390913083700173E-6]:1099.025363528285)[&rate=6.937359113287507E-6]:2399.5986791396244)[&rate=4.31060879056785E-5]:488.6452953707062)[&rate=1.0]:0.0;
tree STATE_10030000 = (((1[&rate=6.31822514428531E-5]:1244.9815974499,2[&rate=4.8328697041951274E-5]:1244.9815974499)[&rate=1.9361705020081032E-4]:476.47339502212026,3[&rate=1.4057273379123589E-4]:1721.4549924720202)[&rate=7.8679745236008E-5]:1110.0222459831282,(((((4[&rate=1.1175218213337434E-4]:1394.5150961733495,19[&rate=7.293402192309502E-5]:1394.5150961733495)[&rate=3.040959346069874E-5]:475.8588812270559,(5[&rate=3.2574613388461175E-5]:1628.255920304205,6[&rate=2.6343625781871256E-5]:1628.255920304205)[&rate=6.31822514428531E-5]:242.11805709620057)[&rate=2.0736072947638957E-5]:89.41433621238411,16[&rate=4.2431591754742674E-5]:1959.7883136127896)[&rate=7.293402192309502E-5]:266.70592177095773,(14[&rate=9.265720588273572E-5]:1182.35532954651,15[&rate=1.1848799154186232E-5]:1182.35532954651)[&rate=2.4419837336096264E-5]:1044.1389058372374)[&rate=1.5438412206148054E-5]:400.88784323625396,(((7[&rate=2.4419837336096264E-5]:1752.8610508166762,(9[&rate=1.0137224930592933E-4]:127.2175934892873,10[&rate=1.9361705020081032E-4]:127.2175934892873)[&rate=1.3667989008182725E-5]:1625.643457327389)[&rate=1.8953378202257455E-5]:316.92991209396905,(((8[&rate=3.040959346069874E-5]:1651.6920140404634,18[&rate=6.31822514428531E-5]:1651.6920140404634)[&rate=2.6343625781871256E-5]:1.567151275389051,(17[&rate=1.1175218213337434E-4]:798.4825222823958,20[&rate=3.040959346069874E-5]:798.4825222823958)[&rate=1.7192922264513054E-5]:854.7766430334566)[&rate=9.265720588273572E-5]:125.36645509636423,(11[&rate=1.5438412206148054E-5]:959.9179961350787,12[&rate=3.975581172074642E-5]:959.9179961350787)[&rate=2.6343625781871256E-5]:818.7076242771379)[&rate=1.5438412206148054E-5]:291.1653424984286)[&rate=5.514091043933789E-5]:201.72473486351873,13[&rate=2.833651113086593E-5]:2271.515697774164)[&rate=1.4057273379123589E-4]:355.8663808458373)[&rate=1.7192922264513054E-5]:204.09515983514711)[&rate=1.0]:0.0;
tree STATE_10035000 = (((1[&rate=1.061981219656829E-4]:1058.1238139223433,2[&rate=1.1513692100023952E-5]:1058.1238139223433)[&rate=9.698031013793799E-5]:1176.2919222456758,3[&rate=1.170281778334961E-4]:2234.415736168019)[&rate=4.899966447208057E-5]:1115.189773486442,((((((4[&rate=2.354359276701121E-4]:1388.6789107719635,19[&rate=9.698031013793799E-5]:1388.6789107719635)[&rate=3.966245639386839E-5]:210.87644649469462,5[&rate=2.1075434234088022E-5]:1599.5553572666581)[&rate=1.061981219656829E-4]:154.95085350548175,6[&rate=1.1513692100023952E-5]:1754.5062107721399)[&rate=4.44836863232321E-6]:653.4481733683403,16[&rate=4.567728288316531E-5]:2407.95438414048)[&rate=7.578980564718297E-5]:259.55431979362675,(((7[&rate=5.257176195919597E-5]:1142.9879284096025,(9[&rate=3.966245639386839E-5]:253.86712791351405,10[&rate=7.578980564718297E-5]:253.86712791351405)[&rate=3.187191973865894E-5]:889.1208004960885)[&rate=1.1513692100023952E-5]:880.1209848489732,((8[&rate=2.3078618042033382E-5]:1578.1578819960166,((17[&rate=6.0620335661168605E-5]:1143.4940182822581,20[&rate=2.5147409033053347E-5]:1143.4940182822581)[&rate=2.354359276701121E-4]:72.8905995516509,18[&rate=8.900207302985344E-5]:1216.384617833909)[&rate=1.5323859996810417E-5]:361.7732641621076)[&rate=4.567728288316531E-5]:244.7055348904937,(11[&rate=3.433004948947014E-5]:1088.2131638644694,12[&rate=2.9531300630200254E-5]:1088.2131638644694)[&rate=2.9531300630200254E-5]:734.6502530220409)[&rate=3.187191973865894E-5]:200.24549637206542)[&rate=3.6921133986810106E-5]:269.0586745501055,13[&rate=4.567728288316531E-5]:2292.167587808681)[&rate=2.354359276701121E-4]:375.34111612542574)[&rate=3.187191973865894E-5]:327.45669363714524,(14[&rate=7.578980564718297E-5]:2229.0730873425814,15[&rate=9.506499528005296E-6]:2229.0730873425814)[&rate=5.257176195919597E-5]:765.8923102286708)[&rate=1.3002466646731768E-4]:354.6401120832088)[&rate=1.0]:0.0;
tree STATE_10040000 = (((1[&rate=9.322667307116497E-5]:1328.68112682359,2[&rate=2.1046712351981708E-5]:1328.68112682359)[&rate=1.5150845005900627E-4]:896.1448171726931,3[&rate=1.295362534012907E-4]:2224.825943996283)[&rate=5.896867541351365E-6]:2153.6063477410853,(((((4[&rate=8.553278992409782E-5]:1764.3375109856086,19[&rate=4.994332069941311E-5]:1764.3375109856086)[&rate=6.837393535576625E-5]:553.3612735193735,(5[&rate=3.136884504615208E-5]:1780.7964919529934,6[&rate=1.0974523279739364E-5]:1780.7964919529934)[&rate=2.773407040318249E-5]:536.9022925519887)[&rate=7.334748563801967E-5]:50.68096236625706,16[&rate=5.99527219797853E-5]:2368.379746871239)[&rate=8.553278992409782E-5]:396.52689288333977,(14[&rate=7.334748563801967E-5]:1201.800026047085,15[&rate=8.836635173586734E-6]:1201.800026047085)[&rate=3.136884504615208E-5]:1563.1066137074938)[&rate=2.773407040318249E-5]:34.61650560808903,((((7[&rate=3.9622419998272226E-5]:983.3408079076395,(9[&rate=3.329240004398286E-5]:475.6128489300917,10[&rate=2.9519401365420706E-5]:475.6128489300917)[&rate=4.4450485209047646E-5]:507.7279589775478)[&rate=8.836635173586734E-6]:1031.296441841263,13[&rate=3.9622419998272226E-5]:2014.6372497489024)[&rate=3.329240004398286E-5]:157.63910116428406,(11[&rate=2.1046712351981708E-5]:1040.0536097105892,12[&rate=1.943971445015775E-5]:1040.0536097105892)[&rate=8.836635173586734E-6]:1132.2227412025973)[&rate=1.2836043722052123E-5]:229.01649843877067,((8[&rate=4.994332069941311E-5]:1203.209945308384,18[&rate=6.394288559468833E-5]:1203.209945308384)[&rate=1.2836043722052123E-5]:459.42747221216223,(17[&rate=7.900203055197036E-5]:969.4363224012536,20[&rate=2.2669257136578844E-5]:969.4363224012536)[&rate=3.136884504615208E-5]:693.2010951192926)[&rate=1.4562607660404097E-5]:738.6554318314109)[&rate=1.5150845005900627E-4]:398.23029601071084)[&rate=3.136884504615208E-5]:1578.9091463747004)[&rate=1.0]:0.0;
tree STATE_10045000 = (((1[&rate=8.97363280136828E-5]:1328.0983735664731,2[&rate=1.851429427807036E-5]:1328.0983735664731)[&rate=2.1313775954462038E-4]:365.8439031677651,3[&rate=1.1636233324596985E-4]:1693.9422767342382)[&rate=4.5105490136576E-5]:3456.3318415958456,(((((4[&rate=8.97363280136828E-5]:2111.569251130324,19[&rate=4.776284381514352E-5]:2111.569251130324)[&rate=5.0583075570744134E-5]:277.65658077448916,(5[&rate=1.851429427807036E-5]:1987.890224132178,6[&rate=1.851429427807036E-5]:1987.890224132178)[&rate=7.770004518423841E-5]:401.3356077726353)[&rate=2.2180289510667638E-5]:674.0816734162158,16[&rate=4.020080670926564E-5]:3063.307505321029)[&rate=6.028485956169519E-5]:395.13088392886084,(14[&rate=1.2953941753137001E-4]:1183.2659554412724,15[&rate=1.0107859279377266E-5]:1183.2659554412724)[&rate=1.0107859279377266E-5]:2275.172433808618)[&rate=1.6630972422560574E-5]:220.41178072941784,((((7[&rate=4.2590658165609893E-5]:1149.7040159257022,(9[&rate=2.9641734128633026E-5]:519.0021240370784,10[&rate=4.2590658165609893E-5]:519.0021240370784)[&rate=1.851429427807036E-5]:630.7018918886238)[&rate=6.753911661778869E-6]:1227.262713815374,(11[&rate=2.585241826619471E-5]:976.5473368445977,12[&rate=4.776284381514352E-5]:976.5473368445977)[&rate=1.0107859279377266E-5]:1400.4193928964783)[&rate=8.97363280136828E-5]:58.2817729708363,(8[&rate=2.400774054706453E-5]:1796.0158548644235,13[&rate=4.5105490136576E-5]:1796.0158548644235)[&rate=6.753911661778869E-6]:639.2326478474888)[&rate=4.2590658165609893E-5]:64.66612008216362,((17[&rate=4.776284381514352E-5]:1267.6347073199577,20[&rate=2.2180289510667638E-5]:1267.6347073199577)[&rate=5.0583075570744134E-5]:561.2858796272583,18[&rate=4.5105490136576E-5]:1828.920586947216)[&rate=1.6630972422560574E-5]:670.99403584686)[&rate=4.776284381514352E-5]:1178.9355471852318)[&rate=1.4665097218925E-5]:1471.4239483507763)[&rate=1.0]:0.0;
tree STATE_10050000 = ((((1[&rate=1.415415714270233E-4]:797.8825313188285,2[&rate=2.8006267122959927E-5]:797.8825313188285)[&rate=1.415415714270233E-4]:814.0401927567146,3[&rate=2.1306631461095552E-4]:1611.922724075543)[&rate=5.318045788624452E-5]:2321.7449380545595,(((((7[&rate=3.406848166507609E-5]:1355.1738282325632,13[&rate=6.0861881135685844E-5]:1355.1738282325632)[&rate=7.471436510349179E-6]:29.844686486022738,(9[&rate=1.6126118835810032E-5]:683.3923643199968,10[&rate=2.4373477644838956E-5]:683.3923643199968)[&rate=3.8663231122849455E-5]:701.6261503985892)[&rate=7.471436510349179E-6]:953.5225575206198,(11[&rate=1.9332997503962995E-5]:1004.0243515491117,12[&rate=3.6300772944370585E-5]:1004.0243515491117)[&rate=9.473060028746431E-6]:1334.5167206900942)[&rate=1.1246953287717386E-5]:597.789138109616,((8[&rate=2.4373477644838956E-5]:2092.7966506351936,18[&rate=4.1173781804517765E-5]:2092.7966506351936)[&rate=1.2914500155280565E-5]:332.5126155905418,(17[&rate=4.385337591982908E-5]:1183.871617058684,20[&rate=2.4373477644838956E-5]:1183.871617058684)[&rate=9.473060028746431E-6]:1241.4376491670514)[&rate=1.9332997503962995E-5]:511.02094412308634)[&rate=7.028763901195995E-5]:985.1722151307058,(14[&rate=7.028763901195995E-5]:1493.2552617616047,15[&rate=2.2648526319670078E-5]:1493.2552617616047)[&rate=7.471436510349179E-6]:2428.247163717923)[&rate=9.871634075862127E-5]:12.165236650575025)[&rate=6.53132665476208E-5]:244.7243590097155,(((4[&rate=8.982736865058398E-5]:2919.7110783444273,19[&rate=2.615613274523716E-5]:2919.7110783444273)[&rate=6.0861881135685844E-5]:260.10804642726225,(5[&rate=2.0971656136694774E-5]:2302.4467163670843,6[&rate=2.2648526319670078E-5]:2302.4467163670843)[&rate=1.7721897747023617E-5]:877.3724084046053)[&rate=2.615613274523716E-5]:64.5577109291944,16[&rate=3.406848166507609E-5]:3244.376835700884)[&rate=7.471436510349179E-6]:934.0151854389342)[&rate=1.0]:0.0;
tree STATE_10055000 = ((((((1[&rate=2.9061494216772916E-4]:426.24348989404666,2[&rate=7.291520772495321E-5]:426.24348989404666)[&rate=5.7943417090274005E-5]:1399.0039980433992,3[&rate=1.2479633764146222E-4]:1825.2474879374458)[&rate=1.2479633764146222E-4]:832.3760519608186,(14[&rate=1.0880255153816564E-4]:843.7426058845123,15[&rate=1.160665567527343E-5]:843.7426058845123)[&rate=1.7319209417303903E-5]:1813.8809340137523)[&rate=1.160665567527343E-5]:574.6566907252795,(((7[&rate=2.337507767622522E-5]:1579.1511183778357,(9[&rate=3.038189252503424E-5]:413.35719392522094,10[&rate=5.7943417090274005E-5]:413.35719392522094)[&rate=2.337507767622522E-5]:1165.7939244526146)[&rate=8.534844427689394E-6]:760.2870996118677,(((8[&rate=3.4444587277280874E-5]:1435.7044908356308,18[&rate=7.291520772495321E-5]:1435.7044908356308)[&rate=8.534844427689394E-6]:541.9390744488749,(17[&rate=4.4297510438900274E-5]:1411.1111365184242,20[&rate=2.672255610736514E-5]:1411.1111365184242)[&rate=3.4444587277280874E-5]:566.5324287660815)[&rate=7.948863156996181E-5]:124.00323535317193,13[&rate=4.72572214731593E-5]:2101.6468006376776)[&rate=1.8774965990295993E-5]:237.79141735202575)[&rate=3.9029104713378636E-5]:265.384052495951,(11[&rate=2.1794257496537095E-5]:942.1095010750249,12[&rate=2.5014826597716573E-5]:942.1095010750249)[&rate=8.534844427689394E-6]:1662.7127694106293)[&rate=5.7943417090274005E-5]:627.4579601378896)[&rate=2.5014826597716573E-5]:920.8952695400208,((4[&rate=1.0880255153816564E-4]:2393.1406743023977,19[&rate=3.9029104713378636E-5]:2393.1406743023977)[&rate=1.7319209417303903E-5]:1704.8338811955869,(5[&rate=2.5014826597716573E-5]:1514.406951116705,6[&rate=1.8774965990295993E-5]:1514.406951116705)[&rate=4.345384799814705E-6]:2583.5676043812796)[&rate=5.048341020320946E-5]:55.20094466558021)[&rate=6.74424668952616E-6]:513.1081658184494,16[&rate=2.0263727647963384E-5]:4666.283665982014)[&rate=1.0]:0.0;
tree STATE_10060000 = ((((((1[&rate=2.8875949201841655E-4]:510.82217712955713,2[&rate=5.699520314080621E-5]:510.82217712955713)[&rate=1.2230162109339593E-4]:552.0203928505473,3[&rate=2.2152579461339646E-4]:1062.8425699801044)[&rate=2.8875949201841655E-4]:669.541318005606,(14[&rate=9.120494238460436E-5]:1323.0271088362097,15[&rate=1.9803333084907058E-5]:1323.0271088362097)[&rate=4.606393810438826E-5]:409.35677914950065)[&rate=4.176210271236482E-6]:1626.5415426026334,((((7[&rate=2.775407644832966E-5]:1135.8973698418172,8[&rate=4.606393810438826E-5]:1135.8973698418172)[&rate=1.0815052153217658E-5]:842.5018332434438,(9[&rate=2.168671393808211E-5]:232.1567124756074,10[&rate=8.36977813932757E-5]:232.1567124756074)[&rate=1.2620476934721982E-5]:1746.2424906096535)[&rate=9.120494238460436E-5]:66.36949907052644,(11[&rate=1.7969705229683513E-5]:941.9364038323088,12[&rate=2.9955120409057237E-5]:941.9364038323088)[&rate=1.6172602436101147E-5]:1102.8322983234787)[&rate=4.176210271236482E-6]:745.9887101488814,((13[&rate=3.7281716388532315E-5]:2548.3302661773705,18[&rate=4.2938914400932395E-5]:2548.3302661773705)[&rate=1.0815052153217658E-5]:87.86132554361257,(17[&rate=6.129946592002879E-5]:1099.5576062912999,20[&rate=2.9955120409057237E-5]:1099.5576062912999)[&rate=8.92869157149865E-6]:1536.6339854296832)[&rate=1.7969705229683513E-5]:154.56582058368576)[&rate=1.2230162109339593E-4]:568.1680182836749)[&rate=9.987891870291483E-5]:299.22259992052113,((4[&rate=1.1007055875167585E-4]:1925.1879690893488,19[&rate=5.305376701601053E-5]:1925.1879690893488)[&rate=2.168671393808211E-5]:1720.468567982737,(5[&rate=2.363187485150095E-5]:2745.7041041532243,6[&rate=1.7969705229683513E-5]:2745.7041041532243)[&rate=1.7969705229683513E-5]:899.9524329188616)[&rate=1.8288728220748398E-4]:12.49149343677891)[&rate=4.001975601995792E-5]:2698.5809031025924,16[&rate=6.849767886099564E-6]:6356.728933611457)[&rate=1.0]:0.0;
tree STATE_10065000 = (((((1[&rate=1.912023291938289E-4]:627.4937021439008,2[&rate=3.042376059243327E-5]:627.4937021439008)[&rate=1.2865114996335944E-4]:1548.6502971569344,3[&rate=8.281514948073453E-5]:2176.1439993008353)[&rate=1.912023291938289E-4]:586.1349918074343,(14[&rate=3.442820093057489E-5]:2482.890391232202,15[&rate=4.846497235302931E-6]:2482.890391232202)[&rate=3.659660998708576E-5]:279.3885998760675)[&rate=8.281514948073453E-5]:151.78879239735397,(((((7[&rate=2.5062271962945282E-5]:1378.3019552585454,(9[&rate=5.679760332838337E-5]:194.76549241572988,10[&rate=6.529941782903053E-5]:194.76549241572988)[&rate=1.2650364698495135E-5]:1183.5364628428156)[&rate=6.081741943862378E-5]:195.44096134380675,(11[&rate=2.8561604016346403E-5]:851.7596370134842,12[&rate=2.6777777409085282E-5]:851.7596370134842)[&rate=1.2650364698495135E-5]:721.983279588868)[&rate=1.4180969247910019E-5]:348.2768926785013,13[&rate=3.659660998708576E-5]:1922.0198092808535)[&rate=9.369616692110008E-6]:445.77907473679556,8[&rate=2.3405744515286224E-5]:2367.798884017649)[&rate=2.0233823308706767E-5]:3.5214440702211505,((17[&rate=5.3158892155719636E-5]:1330.6251418896734,20[&rate=1.7188606074913586E-5]:1330.6251418896734)[&rate=2.0233823308706767E-5]:783.1146330531158,18[&rate=3.442820093057489E-5]:2113.739774942789)[&rate=2.5062271962945282E-5]:257.580553145081)[&rate=1.2865114996335944E-4]:542.7474554177534)[&rate=1.5687039747162454E-5]:1067.981907165708,((((4[&rate=1.912023291938289E-4]:1662.2898854727218,19[&rate=4.396811209229742E-5]:1662.2898854727218)[&rate=1.1064626953314017E-5]:1914.0633439510525,5[&rate=7.4448725988917965E-6]:3576.3532294237743)[&rate=7.612052826293388E-5]:134.67595073932807,6[&rate=1.1064626953314017E-5]:3711.0291801631024)[&rate=8.281514948073453E-5]:44.03686116079871,16[&rate=2.8561604016346403E-5]:3755.066041323901)[&rate=4.134624938229849E-5]:226.9836493474304)[&rate=1.0]:0.0;
tree STATE_10070000 = (((((1[&rate=1.9246898997333448E-4]:688.2295278108071,2[&rate=4.648050014284987E-5]:688.2295278108071)[&rate=6.719211400261414E-5]:1404.4691398922514,3[&rate=1.1126881099873276E-4]:2092.6986677030586)[&rate=1.9246898997333448E-4]:402.42364711481287,(14[&rate=3.7717788020900694E-5]:1824.4371104362126,15[&rate=1.098031887485895E-5]:1824.4371104362126)[&rate=1.4092786473054775E-5]:670.6852043816589)[&rate=7.249689708699906E-5]:364.6715648338936,((((7[&rate=3.077838867142736E-5]:1196.673791212193,(9[&rate=2.487798566880207E-5]:536.9579298808708,10[&rate=2.628558259566067E-5]:536.9579298808708)[&rate=3.077838867142736E-5]:659.7158613313222)[&rate=3.077838867142736E-5]:140.97219131236488,(11[&rate=1.950299016938616E-5]:944.1308444888143,12[&rate=3.077838867142736E-5]:944.1308444888143)[&rate=3.077838867142736E-5]:393.5151380357436)[&rate=6.347864275495846E-6]:847.5450993024469,((8[&rate=2.773319183858437E-5]:1862.5482791380584,(17[&rate=7.249689708699906E-5]:784.9274593564787,20[&rate=2.215427263362095E-5]:784.9274593564787)[&rate=2.215427263362095E-5]:1077.6208197815797)[&rate=9.069860448380374E-6]:243.3405058249789,18[&rate=4.405432424452095E-5]:2105.8887849630373)[&rate=2.0823559573447505E-5]:79.30229686396751)[&rate=4.405432424452095E-5]:142.47550246956826,13[&rate=3.969561365396317E-5]:2327.666584296573)[&rate=1.3470626505732747E-4]:532.127295355192)[&rate=1.6852680248181247E-5]:1153.8248077375843,((((4[&rate=1.3470626505732747E-4]:1720.2585654919055,19[&rate=2.3503264758673845E-5]:1720.2585654919055)[&rate=4.648050014284987E-5]:941.1929203098837,5[&rate=1.260796608141819E-5]:2661.451485801789)[&rate=1.950299016938616E-5]:691.8078978597136,6[&rate=9.069860448380374E-6]:3353.259383661503)[&rate=1.5496378622129538E-5]:321.9405147212465,16[&rate=2.922818353033749E-5]:3675.1998983827493)[&rate=4.18009906200418E-5]:338.41878900660004)[&rate=1.0]:0.0;
tree STATE_10075000 = (((((1[&rate=1.2111218089751118E-4]:725.5796664639698,2[&rate=3.558591031378664E-5]:725.5796664639698)[&rate=1.2111218089751118E-4]:818.5354887120458,3[&rate=1.7319289861953405E-4]:1544.1151551760156)[&rate=6.0311278673040955E-5]:2022.9640179981468,((((7[&rate=2.2277539346595177E-5]:1294.772574726847,(9[&rate=1.6270379458826253E-5]:875.1318735721707,10[&rate=1.3860928980659298E-5]:875.1318735721707)[&rate=6.50846071798166E-5]:419.64070115467644)[&rate=8.102301373697389E-6]:179.32487159574112,13[&rate=6.50846071798166E-5]:1474.0974463225882)[&rate=1.127181051443659E-5]:436.4868505810016,(11[&rate=2.2277539346595177E-5]:1054.5922499350256,12[&rate=2.902467289860914E-5]:1054.5922499350256)[&rate=9.813423808439563E-6]:855.9920469685642)[&rate=1.5077103975541831E-5]:581.7211668216883,((8[&rate=1.745425445275675E-5]:2307.0855467324905,(17[&rate=5.6220527339820296E-5]:1676.1455640357208,20[&rate=1.5077103975541831E-5]:1676.1455640357208)[&rate=3.054010810439804E-5]:630.9399826967697)[&rate=4.66310125007188E-5]:22.15811416389579,18[&rate=3.3808732077198164E-5]:2329.2436608963862)[&rate=3.950316748420479E-5]:163.0618028288918)[&rate=5.6220527339820296E-5]:1074.7737094488843)[&rate=3.950316748420479E-5]:188.3867689523331,(14[&rate=3.747793171274361E-5]:2041.866197387339,15[&rate=9.813423808439563E-6]:2041.866197387339)[&rate=2.354109013046516E-5]:1713.5997447391564)[&rate=1.8639011360655247E-5]:378.6923699093645,(((4[&rate=7.079521084240605E-5]:3293.449346659727,(5[&rate=2.354109013046516E-5]:1978.106187382501,6[&rate=1.6270379458826253E-5]:1978.106187382501)[&rate=1.3860928980659298E-5]:1315.3431592772258)[&rate=2.902467289860914E-5]:359.1782321429505,19[&rate=2.7575166154376054E-5]:3652.6275788026774)[&rate=1.2111218089751118E-4]:54.18136070300898,16[&rate=2.7575166154376054E-5]:3706.8089395056863)[&rate=2.354109013046516E-5]:427.3493725301737)[&rate=1.0]:0.0;
tree STATE_10080000 = ((((((1[&rate=1.3903676798757142E-4]:650.9968925840957,2[&rate=3.8949739051303956E-5]:650.9968925840957)[&rate=1.3903676798757142E-4]:1287.173013450722,3[&rate=1.3903676798757142E-4]:1938.1699060348178)[&rate=4.492912788480293E-5]:924.9129768561415,(14[&rate=7.690386180125223E-5]:1230.203285693161,15[&rate=1.1743791421962666E-5]:1230.203285693161)[&rate=1.9280073405648847E-5]:1632.8795971977984)[&rate=2.9871525725065853E-5]:711.2666440334069,((((7[&rate=2.0401569006742643E-5]:1632.5635867884034,13[&rate=6.985889759072509E-5]:1632.5635867884034)[&rate=3.406461777894199E-5]:24.34016416585723,(9[&rate=3.406461777894199E-5]:333.88584280515096,10[&rate=4.2778318664675115E-5]:333.88584280515096)[&rate=1.580966030363952E-5]:1323.0179081491096)[&rate=2.2648160652198793E-5]:123.20864675970643,(11[&rate=2.2648160652198793E-5]:959.8463971107445,12[&rate=1.6996843393665898E-5]:959.8463971107445)[&rate=1.9280073405648847E-5]:820.2660006032226)[&rate=1.8148778638580007E-5]:605.4955034378142,(8[&rate=3.1209484631473595E-5]:2056.160087410264,((17[&rate=5.6067800845567945E-5]:1573.561828489489,20[&rate=1.6996843393665898E-5]:1573.561828489489)[&rate=4.987665928840573E-5]:265.80389624714917,18[&rate=4.728040129399542E-5]:1839.3657247366382)[&rate=2.9871525725065853E-5]:216.79436267362598)[&rate=1.1743791421962666E-5]:329.44781374151717)[&rate=5.277791660274836E-5]:1188.741625772585)[&rate=6.43633124782542E-5]:127.28931229430782,16[&rate=3.560068649508146E-5]:3701.638839218674)[&rate=2.4943901264635217E-5]:164.70179225642096,((4[&rate=5.277791660274836E-5]:3194.18511517812,19[&rate=3.260425855517101E-5]:3194.18511517812)[&rate=4.492912788480293E-5]:635.5773978818224,(5[&rate=1.4565962839260417E-5]:2001.7046577655728,6[&rate=1.8148778638580007E-5]:2001.7046577655728)[&rate=1.1743791421962666E-5]:1828.0578552943698)[&rate=2.3786865357531447E-5]:36.5781184151524)[&rate=1.0]:0.0;
tree STATE_10085000 = (((((1[&rate=1.1859793462125734E-4]:974.3325521900753,2[&rate=2.4750708348106918E-5]:974.3325521900753)[&rate=1.633636605430509E-4]:1126.240725032539,3[&rate=1.633636605430509E-4]:2100.5732772226143)[&rate=7.985667407388504E-5]:671.060867750206,(14[&rate=5.965943106550312E-5]:1651.7926345284613,15[&rate=1.4152927964231023E-5]:1651.7926345284613)[&rate=1.7031122457864812E-5]:1119.8415104443588)[&rate=6.35314956602242E-5]:147.6780226238002,(((7[&rate=3.009893732748831E-5]:1241.2893731794175,(9[&rate=3.300753019644165E-5]:542.8143085652943,10[&rate=4.149531211730682E-5]:542.8143085652943)[&rate=2.6046097053440118E-5]:698.4750646141232)[&rate=1.8363046322077308E-5]:418.1957771513771,((11[&rate=2.8713613689914622E-5]:949.8401150827435,12[&rate=3.961475120718157E-5]:949.8401150827435)[&rate=1.8363046322077308E-5]:630.0873410669437,13[&rate=6.801511998049005E-5]:1579.9274561496873)[&rate=2.736487849449125E-5]:79.55769418110731)[&rate=1.4152927964231023E-5]:595.6568160896927,((8[&rate=2.8713613689914622E-5]:1821.7313979701198,(17[&rate=4.149531211730682E-5]:1258.3245454458165,20[&rate=2.736487849449125E-5]:1258.3245454458165)[&rate=2.736487849449125E-5]:563.4068525243033)[&rate=3.300753019644165E-5]:34.31909794391868,18[&rate=4.149531211730682E-5]:1856.0504959140385)[&rate=2.8713613689914622E-5]:399.0914705064488)[&rate=9.990266156718076E-5]:664.1702011761331)[&rate=4.349730452917779E-5]:392.73874023171584,(((4[&rate=5.965943106550312E-5]:2730.579197084071,19[&rate=2.4750708348106918E-5]:2730.579197084071)[&rate=7.985667407388504E-5]:452.03785900746743,(5[&rate=2.4750708348106918E-5]:2062.571838991581,6[&rate=1.9658986237047416E-5]:2062.571838991581)[&rate=1.0531083891064007E-5]:1120.0452170999574)[&rate=2.8713613689914622E-5]:24.417393064426506,16[&rate=3.4546345694311445E-5]:3207.034449155965)[&rate=6.801511998049005E-5]:105.0164586723713)[&rate=1.0]:0.0;
tree STATE_10090000 = ((((((1[&rate=1.587437492419927E-4]:773.9498068740551,2[&rate=1.2301988394733837E-5]:773.9498068740551)[&rate=1.587437492419927E-4]:767.642300542221,3[&rate=1.587437492419927E-4]:1541.5921074162761)[&rate=7.27520417905223E-5]:1355.002044051861,(((((7[&rate=3.5638247937401546E-5]:1214.1640850614613,(9[&rate=1.9150135244988197E-5]:398.58803668027934,10[&rate=3.751659440204828E-5]:398.58803668027934)[&rate=2.3855970619532906E-5]:815.5760483811819)[&rate=7.993430771560969E-6]:284.1946730241316,13[&rate=6.107435882437218E-5]:1498.3587580855929)[&rate=1.3499376449192213E-5]:95.15367521442317,(11[&rate=2.14504580608723E-5]:974.8818087245807,12[&rate=2.7769982983594192E-5]:974.8818087245807)[&rate=2.7769982983594192E-5]:618.6306245754354)[&rate=1.9150135244988197E-5]:97.35308371614815,8[&rate=3.388125036899074E-5]:1690.8655170161642)[&rate=1.690507241750618E-5]:850.2435140914358,((17[&rate=3.388125036899074E-5]:1233.070351487467,20[&rate=2.2637067905061227E-5]:1233.070351487467)[&rate=1.690507241750618E-5]:954.9289293083373,18[&rate=2.7769982983594192E-5]:2187.999280795804)[&rate=2.6415635906380992E-5]:353.1097503117958)[&rate=1.587437492419927E-4]:355.48512036053717)[&rate=6.107435882437218E-5]:175.64242587388753,(14[&rate=3.953669165784903E-5]:1670.6771833483776,15[&rate=1.1032474402102273E-5]:1670.6771833483776)[&rate=1.3499376449192213E-5]:1401.559393993647)[&rate=3.388125036899074E-5]:409.4851271861721,((4[&rate=9.286984561312439E-5]:2122.3371879973747,19[&rate=3.751659440204828E-5]:2122.3371879973747)[&rate=1.3499376449192213E-5]:1338.5609721632218,(5[&rate=2.3855970619532906E-5]:1471.3063931501647,6[&rate=2.0290155302805925E-5]:1471.3063931501647)[&rate=1.3499376449192213E-5]:1989.5917670104318)[&rate=7.27520417905223E-5]:20.823544367600334)[&rate=9.286984561312439E-5]:132.61201562765928,16[&rate=3.751659440204828E-5]:3614.333720155856)[&rate=1.0]:0.0;
tree STATE_10095000 = ((((1[&rate=1.6446541398046078E-4]:821.0261502795975,2[&rate=2.4440902895351177E-5]:821.0261502795975)[&rate=1.1347576233497826E-4]:1204.8478343630095,3[&rate=1.6446541398046078E-4]:2025.873984642607)[&rate=3.184442809660086E-5]:2559.6666657362166,((((4[&rate=9.30183028236257E-5]:2016.9799955757169,19[&rate=3.019599582566843E-5]:2016.9799955757169)[&rate=4.780920726322159E-5]:666.8014704000027,(5[&rate=1.7362717988665274E-5]:1453.2233981200088,6[&rate=3.019599582566843E-5]:1453.2233981200088)[&rate=1.6279428574958736E-5]:1230.5580678557108)[&rate=4.780920726322159E-5]:96.56448803209378,16[&rate=3.3602780053947855E-5]:2780.3459540078134)[&rate=3.9733891134962535E-5]:567.5678959477209,(14[&rate=5.5049281372708845E-5]:1923.108368834138,15[&rate=4.732341931535108E-6]:1923.108368834138)[&rate=1.41383603102377E-5]:1424.8054811213963)[&rate=1.5207131965281092E-5]:1237.6268004232893)[&rate=1.6279428574958736E-5]:596.5907975864629,(((((7[&rate=2.7172775605573612E-5]:1164.380737103671,(9[&rate=3.54886269218433E-5]:299.42574193547387,10[&rate=3.752344227999505E-5]:299.42574193547387)[&rate=1.6279428574958736E-5]:864.9549951681971)[&rate=2.1931154918478E-5]:437.8042193429292,(11[&rate=3.3602780053947855E-5]:977.5280272757217,12[&rate=3.752344227999505E-5]:977.5280272757217)[&rate=2.074187568025853E-5]:624.6569291708785)[&rate=6.500831920873255E-5]:35.620384017085826,13[&rate=5.5049281372708845E-5]:1637.805340463686)[&rate=1.3064054271354513E-5]:764.4680249529558,8[&rate=1.958797773475976E-5]:2402.273365416642)[&rate=4.732341931535108E-6]:882.1582357486068,((17[&rate=7.175489073261982E-5]:838.7969372863713,20[&rate=1.8463548304651722E-5]:838.7969372863713)[&rate=1.41383603102377E-5]:1114.7381496339979,18[&rate=3.54886269218433E-5]:1953.5350869203692)[&rate=1.5207131965281092E-5]:1330.8965142448794)[&rate=3.3602780053947855E-5]:1897.699846800038)[&rate=1.0]:0.0;
tree STATE_10100000 = (((((1[&rate=1.0897209434440291E-4]:1105.49513163045,2[&rate=5.295190799110801E-5]:1105.49513163045)[&rate=1.5254623761151847E-4]:872.5275052769189,3[&rate=1.0897209434440291E-4]:1978.022636907369)[&rate=7.192741580466176E-5]:966.8720614470485,15[&rate=6.118385875239299E-6]:2944.8946983544174)[&rate=4.6956927291371634E-5]:787.3364246823353,(((((7[&rate=3.444287083547521E-5]:1336.4561149086403,(9[&rate=3.128885324296315E-5]:361.3246614077645,10[&rate=5.295190799110801E-5]:361.3246614077645)[&rate=1.7626121152800476E-5]:975.1314535008758)[&rate=2.2172195472007017E-5]:269.1991540007107,8[&rate=3.6162326683681026E-5]:1605.655268909351)[&rate=1.649949625752096E-5]:192.31965396661894,((11[&rate=2.4563349367897112E-5]:919.1128058204984,12[&rate=3.282281788335836E-5]:919.1128058204984)[&rate=1.7626121152800476E-5]:853.0322737057891,13[&rate=4.6956927291371634E-5]:1772.1450795262874)[&rate=3.282281788335836E-5]:25.829843349682506)[&rate=8.564915184372162E-6]:472.97425178693015,((17[&rate=7.988653964065707E-5]:839.3570274049387,20[&rate=2.5809643104197716E-5]:839.3570274049387)[&rate=2.5809643104197716E-5]:749.0557723402374,18[&rate=6.576965974785605E-5]:1588.412799745176)[&rate=1.7626121152800476E-5]:682.5363749177241)[&rate=4.6956927291371634E-5]:1097.8038372278506,14[&rate=4.209491778572743E-5]:3368.7530118907507)[&rate=3.128885324296315E-5]:363.478111146002)[&rate=6.576965974785605E-5]:227.71210374569,(((4[&rate=1.5254623761151847E-4]:1303.5139156516839,19[&rate=2.7098111245764744E-5]:1303.5139156516839)[&rate=4.9780527947649595E-5]:1566.5656365108593,(5[&rate=1.1683279182219147E-5]:2594.973125582365,6[&rate=1.8749032684119638E-5]:2594.973125582365)[&rate=1.419099245915801E-5]:275.1064265801783)[&rate=1.297609173194739E-5]:196.23790566339994,16[&rate=4.209491778572743E-5]:3066.317457825943)[&rate=1.419099245915801E-5]:893.6257689564995)[&rate=1.0]:0.0;
tree STATE_10105000 = (((1[&rate=4.206678685733896E-5]:1582.0792555005432,2[&rate=2.705116367533638E-5]:1582.0792555005432)[&rate=8.213854988155777E-5]:236.66212241658104,3[&rate=1.0554914727306294E-4]:1818.7413779171243)[&rate=2.0107146413562036E-5]:3671.088870187888,(((((4[&rate=1.0554914727306294E-4]:1675.2222269652864,19[&rate=3.126636740747636E-5]:1675.2222269652864)[&rate=6.026189155239243E-5]:548.4888955472841,(5[&rate=2.2117292118362206E-5]:1494.373300260057,6[&rate=2.705116367533638E-5]:1494.373300260057)[&rate=2.2117292118362206E-5]:729.3378222525134)[&rate=4.385099946804886E-5]:72.29035367134884,16[&rate=5.63723198570694E-5]:2296.0014761839193)[&rate=1.9061576381415665E-5]:510.7358607074093,(14[&rate=5.0381006211622455E-5]:2024.4713542590277,15[&rate=9.597597844527545E-6]:2024.4713542590277)[&rate=3.480443219996607E-5]:782.2659826323008)[&rate=5.0381006211622455E-5]:564.8283197792457,(((((7[&rate=2.4081189556861532E-5]:1282.589577000438,((9[&rate=1.5545157428853354E-5]:759.7505640589436,10[&rate=2.705116367533638E-5]:759.7505640589436)[&rate=4.0419456276746455E-5]:381.2350268629946,(11[&rate=1.4106160316059083E-5]:972.9869882322188,12[&rate=3.480443219996607E-5]:972.9869882322188)[&rate=4.796023360065464E-5]:167.9986026897194)[&rate=1.7970136246444234E-5]:141.60398607849993)[&rate=2.2117292118362206E-5]:348.9838050681733,13[&rate=5.314451691137814E-5]:1631.5733820686114)[&rate=1.4106160316059083E-5]:305.88637138782724,8[&rate=2.2117292118362206E-5]:1937.4597534564386)[&rate=2.3101372389420367E-5]:79.80645455320109,(17[&rate=3.8885974917007785E-5]:1507.4907086045073,20[&rate=2.0107146413562036E-5]:1507.4907086045073)[&rate=2.9106013353111343E-5]:509.77549940513245)[&rate=1.7970136246444234E-5]:463.5435755900776,18[&rate=2.9106013353111343E-5]:2480.8097835997173)[&rate=5.0381006211622455E-5]:890.755873070857)[&rate=2.0107146413562036E-5]:2118.264591434438)[&rate=1.0]:0.0;
tree STATE_10110000 = (((((1[&rate=7.856949101019672E-5]:1501.2161898779254,2[&rate=2.3520235265678235E-5]:1501.2161898779254)[&rate=2.0934338108657678E-4]:308.16599645906444,3[&rate=1.1469337085133196E-4]:1809.38218633699)[&rate=4.973014490977099E-5]:1859.9545590220118,(((4[&rate=5.679989309806657E-5]:1929.5699710162364,19[&rate=4.672101313729384E-5]:1929.5699710162364)[&rate=2.6426778979461824E-5]:984.5999585509869,(5[&rate=2.4946328155235405E-5]:1628.472392217502,6[&rate=1.9493987214824917E-5]:1628.472392217502)[&rate=1.6947941045075962E-5]:1285.6975373497214)[&rate=1.0497489297750249E-5]:368.90502750241194,16[&rate=3.9143870287945836E-5]:3283.0749570696353)[&rate=4.3981125053191006E-5]:386.26178828936645)[&rate=1.6947941045075962E-5]:170.41958405890364,(((7[&rate=1.6947941045075962E-5]:1414.6198808573286,(9[&rate=1.1862547466219035E-5]:704.0757039440633,10[&rate=2.3520235265678235E-5]:704.0757039440633)[&rate=2.0801194333479992E-5]:710.5441769132652)[&rate=1.0497489297750249E-5]:388.80383962176074,13[&rate=3.9143870287945836E-5]:1803.4237204790893)[&rate=7.311662631566659E-6]:496.54613207608463,((8[&rate=2.796976554087341E-5]:1660.480466523653,((17[&rate=4.973014490977099E-5]:836.1354530468438,20[&rate=3.1280525705941946E-5]:836.1354530468438)[&rate=2.3520235265678235E-5]:471.5728605110396,18[&rate=5.679989309806657E-5]:1307.7083135578835)[&rate=1.6947941045075962E-5]:352.77215296576946)[&rate=9.01923451043338E-6]:357.5183563229,(11[&rate=2.0801194333479992E-5]:983.3824061684395,12[&rate=2.4946328155235405E-5]:983.3824061684395)[&rate=1.4436618392174172E-5]:1034.6164166781134)[&rate=2.2140924158910146E-5]:281.971029708621)[&rate=6.103670090360706E-5]:1539.7864768627314)[&rate=1.4147895774543106E-4]:43.83550252324403,(14[&rate=6.59182688360738E-5]:1470.1838831774246,15[&rate=1.0497489297750249E-5]:1470.1838831774246)[&rate=7.311662631566659E-6]:2413.4079487637246)[&rate=1.0]:0.0;
tree STATE_10115000 = (((1[&rate=4.790000702211688E-5]:1659.392082738772,2[&rate=3.0185568876117985E-5]:1659.392082738772)[&rate=1.3570073487086822E-4]:541.1642215942047,3[&rate=1.3570073487086822E-4]:2200.5563043329767)[&rate=3.9970031702142456E-5]:2149.297877479078,(((((4[&rate=1.3570073487086822E-4]:1356.0431407519459,19[&rate=4.501290938511905E-5]:1356.0431407519459)[&rate=2.1395597796892097E-5]:721.7140203119407,(5[&rate=3.773962233006199E-5]:1578.7645010890458,6[&rate=2.1395597796892097E-5]:1578.7645010890458)[&rate=3.190524945295693E-5]:498.99265997484076)[&rate=2.2722955926488815E-5]:268.478054700694,16[&rate=3.190524945295693E-5]:2346.2352157645805)[&rate=1.1492015841581576E-5]:784.5784941271681,((((7[&rate=2.2722955926488815E-5]:1141.7215089806955,(9[&rate=1.6395033059779315E-5]:493.87399240739893,10[&rate=3.190524945295693E-5]:493.87399240739893)[&rate=2.4095004778801174E-5]:647.8475165732966)[&rate=1.518559776561243E-5]:299.39828940464076,(11[&rate=1.1492015841581576E-5]:958.0606090425482,12[&rate=2.700284195444815E-5]:958.0606090425482)[&rate=2.4095004778801174E-5]:483.05918934278804)[&rate=2.855512353400969E-5]:278.13610192474493,(8[&rate=3.9970031702142456E-5]:1177.0300789271646,((17[&rate=5.874206543898974E-5]:864.7712369862667,20[&rate=3.773962233006199E-5]:864.7712369862667)[&rate=1.2749415823458726E-5]:186.43737219319144,18[&rate=5.468035026224008E-5]:1051.208609179458)[&rate=2.2722955926488815E-5]:125.82146974770649)[&rate=1.017459523133503E-5]:542.2258213829166)[&rate=7.097073614143762E-6]:802.4531052550662,13[&rate=2.4095004778801174E-5]:2521.7090055651474)[&rate=9.465517624779156E-5]:609.1047043266012)[&rate=5.874206543898974E-5]:49.90874326263065,(14[&rate=4.501290938511905E-5]:1763.9852532894247,15[&rate=7.097073614143762E-6]:1763.9852532894247)[&rate=1.7612873733492112E-5]:1416.7371998649546)[&rate=1.518559776561243E-5]:1169.1317286576755)[&rate=1.0]:0.0;
tree STATE_10120000 = (((1[&rate=6.727489018267522E-5]:1575.2470949467129,2[&rate=1.550753029945378E-5]:1575.2470949467129)[&rate=2.1342368258526884E-4]:534.3723798707665,3[&rate=1.1147725956186922E-4]:2109.6194748174794)[&rate=8.435207249795556E-5]:1791.9666293565624,(((((4[&rate=3.2895964219737116E-4]:463.6902639246309,19[&rate=1.4315469506150888E-4]:463.6902639246309)[&rate=3.563506495147811E-5]:1197.719963108535,(5[&rate=2.7530125143340354E-5]:1404.9165468964043,6[&rate=2.7530125143340354E-5]:1404.9165468964043)[&rate=4.851224440616752E-5]:256.49368013676167)[&rate=8.10002413703587E-6]:566.1180698201915,16[&rate=4.5597289155530605E-5]:2227.5282968533575)[&rate=3.347070211291481E-5]:962.3749892002133,(14[&rate=5.8740793880916E-5]:3162.654951813051,15[&rate=1.2076006166706439E-5]:3162.654951813051)[&rate=7.791057868455103E-5]:27.248334240519853)[&rate=3.7913152566134017E-5]:565.2899613439909,((((7[&rate=3.140639787221063E-5]:1287.7200605618013,(9[&rate=2.2188732384535005E-5]:439.9802377808136,10[&rate=4.5597289155530605E-5]:439.9802377808136)[&rate=1.8825060202917125E-5]:847.7398227809878)[&rate=1.0069441761120368E-4]:57.64328991617435,(11[&rate=2.2188732384535005E-5]:1031.1587058189095,12[&rate=2.569661541864468E-5]:1031.1587058189095)[&rate=4.287491100019055E-5]:314.20464465906616)[&rate=1.550753029945378E-5]:148.08356402723052,(8[&rate=2.9429921969736964E-5]:1342.864715277401,((17[&rate=6.727489018267522E-5]:810.1592685272182,20[&rate=4.5597289155530605E-5]:810.1592685272182)[&rate=2.9429921969736964E-5]:309.7418959888586,18[&rate=5.8740793880916E-5]:1119.9011645160767)[&rate=2.9429921969736964E-5]:222.9635507613243)[&rate=3.140639787221063E-5]:150.58219922780518)[&rate=5.2551643381182374E-6]:850.3644863409982,13[&rate=3.347070211291481E-5]:2343.8114008462044)[&rate=2.2188732384535005E-5]:1411.3818465513573)[&rate=5.8740793880916E-5]:146.39285677648013)[&rate=1.0]:0.0;
tree STATE_10125000 = ((((1[&rate=1.2012687520419673E-4]:913.6698704834689,2[&rate=5.6423297784936825E-6]:913.6698704834689)[&rate=2.3016156769431177E-4]:531.9524453501351,3[&rate=2.3016156769431177E-4]:1445.622315833604)[&rate=2.572811056951147E-5]:1941.503915483581,((((4[&rate=3.5494156127149456E-4]:662.0728709518559,19[&rate=9.086680857518033E-5]:662.0728709518559)[&rate=3.6016018928110634E-5]:1085.090692737675,(5[&rate=2.386439934029784E-5]:1565.8696790301324,6[&rate=3.16630955968964E-5]:1565.8696790301324)[&rate=1.2012687520419673E-4]:181.29388465939837)[&rate=4.9082876310961745E-5]:49.369003843071596,16[&rate=5.5605738790415936E-5]:1796.5325675326023)[&rate=1.4856665790193693E-5]:1451.370918611907,(14[&rate=4.339632830676226E-5]:2694.3859145952815,15[&rate=5.6423297784936825E-6]:2694.3859145952815)[&rate=3.16630955968964E-5]:553.5175715492278)[&rate=2.7642030571844007E-5]:139.2227451726758)[&rate=2.386439934029784E-5]:575.8027456836244,((((7[&rate=3.379216739037554E-5]:1031.4461532844377,(9[&rate=2.572811056951147E-5]:406.51342742336095,10[&rate=3.834783802238838E-5]:406.51342742336095)[&rate=2.386439934029784E-5]:624.9327258610767)[&rate=1.0973745738968353E-5]:342.40826423500425,(11[&rate=1.4856665790193693E-5]:1021.440707537877,12[&rate=4.339632830676226E-5]:1021.440707537877)[&rate=4.0802363090932625E-5]:352.41370998156503)[&rate=1.0973745738968353E-5]:145.19945915215317,(8[&rate=3.16630955968964E-5]:1457.403827101315,((17[&rate=1.2012687520419673E-4]:616.3797147207218,20[&rate=4.339632830676226E-5]:616.3797147207218)[&rate=8.701267378605432E-6]:658.6118213241112,18[&rate=6.762035222324857E-5]:1274.991536044833)[&rate=5.5605738790415936E-5]:182.412291056482)[&rate=1.5430819863558365E-4]:61.65004957028009)[&rate=1.4856665790193693E-5]:1057.6108201056406,13[&rate=2.572811056951147E-5]:2576.664696777236)[&rate=2.961678363010136E-5]:1386.2642802235737)[&rate=1.0]:0.0;
tree STATE_10130000 = ((((1[&rate=1.1973372955132736E-4]:1044.527568943596,2[&rate=8.403706648336672E-6]:1044.527568943596)[&rate=2.0112027397348441E-4]:671.3160667862824,3[&rate=1.3649540153526097E-4]:1715.8436357298783)[&rate=6.55854466483026E-5]:1953.1125415767942,(((((7[&rate=2.0690210448811816E-5]:1487.3420040419599,(9[&rate=2.9396819660738067E-5]:346.8606009732753,10[&rate=5.749451141354619E-5]:346.8606009732753)[&rate=1.0523591854027699E-5]:1140.4814030686846)[&rate=3.758954148570709E-5]:7.469789700436877,8[&rate=3.1311178277457066E-5]:1494.8117937423967)[&rate=1.7422740721782515E-5]:121.31309508269692,13[&rate=5.3979309514618816E-5]:1616.1248888250936)[&rate=1.9052541271348014E-5]:353.16575966278674,(11[&rate=1.578463472621311E-5]:994.7470155649991,12[&rate=2.7553164466717198E-5]:994.7470155649991)[&rate=1.2382510798868529E-5]:974.5436329228813)[&rate=2.2348579736466552E-5]:313.3947571372314,(17[&rate=8.168867047958542E-5]:692.9620309092275,(18[&rate=1.0707601492351726E-4]:568.7385283334299,20[&rate=4.235551514697333E-5]:568.7385283334299)[&rate=8.871025441881544E-5]:124.22350257579751)[&rate=8.403706648336672E-6]:1589.7233747158843)[&rate=2.7553164466717198E-5]:1386.2707716815607)[&rate=5.07450242774076E-5]:102.74089837666816,((((4[&rate=2.0112027397348441E-4]:855.8565561344021,19[&rate=7.031003626420683E-5]:855.8565561344021)[&rate=1.9052541271348014E-5]:1189.0198150190713,(5[&rate=2.2348579736466552E-5]:1416.7228620737385,6[&rate=3.539532692930844E-5]:1416.7228620737385)[&rate=1.578463472621311E-5]:628.1535090797349)[&rate=2.4038613451358473E-5]:309.05941819440295,16[&rate=3.758954148570709E-5]:2353.9357893478764)[&rate=2.0690210448811816E-5]:801.8921863710075,(14[&rate=1.1973372955132736E-4]:1034.097055815521,15[&rate=1.4115953706943777E-5]:1034.097055815521)[&rate=2.0690210448811816E-5]:2121.730919903363)[&rate=3.990403085976963E-5]:615.8690999644568)[&rate=1.0]:0.0;
tree STATE_10135000 = ((((1[&rate=9.284276493593728E-5]:1340.334226851647,2[&rate=1.427942236725267E-5]:1340.334226851647)[&rate=3.035630800050355E-4]:393.96598176929933,3[&rate=1.320250515806161E-4]:1734.3002086209463)[&rate=8.466558587151358E-5]:1323.143526028824,((((4[&rate=1.9688654326844104E-4]:1143.131184851335,19[&rate=8.466558587151358E-5]:1143.131184851335)[&rate=2.3670043964931778E-5]:592.7623797444874,(5[&rate=2.8933628791777143E-5]:1408.587899201775,6[&rate=2.0436689427248616E-5]:1408.587899201775)[&rate=3.493272896268468E-5]:327.30566539404754)[&rate=1.2725682971415268E-5]:69.09008422217948,16[&rate=6.201143482520701E-5]:1804.983648818002)[&rate=2.2031908069825276E-5]:907.8863557513107,(14[&rate=1.320250515806161E-4]:672.4409979778075,15[&rate=1.733659991284617E-5]:672.4409979778075)[&rate=2.5360189649698033E-5]:2040.4290065915052)[&rate=3.28322869560801E-5]:344.5737300804576)[&rate=1.1534260219574769E-4]:372.1637983279197,((((7[&rate=2.5360189649698033E-5]:1522.6289804531443,(9[&rate=7.455122956980814E-6]:1032.1881733422924,10[&rate=2.0436689427248616E-5]:1032.1881733422924)[&rate=3.7152429373107496E-5]:490.4408071108519)[&rate=1.111768843161471E-5]:51.20504507072383,(11[&rate=2.7111523365548834E-5]:955.0814123747934,12[&rate=2.2031908069825276E-5]:955.0814123747934)[&rate=2.7111523365548834E-5]:618.7526131490747)[&rate=3.083678939544619E-5]:227.77445106178925,(8[&rate=3.7152429373107496E-5]:1248.531702623376,((17[&rate=6.201143482520701E-5]:964.1847288119243,20[&rate=3.493272896268468E-5]:964.1847288119243)[&rate=2.0436689427248616E-5]:175.475484518455,18[&rate=8.466558587151358E-5]:1139.6602133303793)[&rate=5.7878644005275754E-5]:108.87148929299678)[&rate=1.427942236725267E-5]:553.0767739622813)[&rate=7.455122956980814E-6]:1351.931009382802,13[&rate=3.083678939544619E-5]:3153.5394859684593)[&rate=7.455122956980814E-6]:276.06804700923067)[&rate=1.0]:0.0;
tree STATE_10140000 = (((((1[&rate=9.513100385857379E-5]:1137.9065644671043,2[&rate=1.9664974349765357E-5]:1137.9065644671043)[&rate=2.736955507463899E-4]:750.9642029517058,3[&rate=1.7937836626529782E-4]:1888.8707674188101)[&rate=3.741637663415531E-5]:2011.53736748004,(14[&rate=8.613433614966146E-5]:1764.5031922045325,15[&rate=4.817294652805691E-6]:1764.5031922045325)[&rate=1.530716055925016E-5]:2135.9049426943175)[&rate=4.487744207902177E-5]:224.9608503189438,((((4[&rate=2.736955507463899E-4]:1082.184587293121,19[&rate=8.613433614966146E-5]:1082.184587293121)[&rate=1.2144972433859049E-4]:489.6627290118695,5[&rate=2.2695688507363676E-5]:1571.8473163049905)[&rate=2.591052793813343E-5]:411.10819213264267,6[&rate=2.591052793813343E-5]:1982.9555084376332)[&rate=7.3502292420106865E-6]:711.1330667736077,16[&rate=3.9734808458900855E-5]:2694.088575211241)[&rate=1.9664974349765357E-5]:1431.2804100065532)[&rate=1.8197106921014305E-5]:195.58305158922303,((7[&rate=1.8197106921014305E-5]:1947.6694278503378,((9[&rate=1.3859541680726878E-5]:757.6893891505972,10[&rate=3.123331018184975E-5]:757.6893891505972)[&rate=1.8197106921014305E-5]:989.9930119569842,(11[&rate=2.2695688507363676E-5]:1024.3070842168217,12[&rate=3.318179108554245E-5]:1024.3070842168217)[&rate=1.6748272421916442E-5]:723.3753168907597)[&rate=3.318179108554245E-5]:199.98702674275637)[&rate=1.3859541680726878E-5]:365.23714739194565,((8[&rate=2.93793953493535E-5]:1546.4110456385486,13[&rate=4.487744207902177E-5]:1546.4110456385486)[&rate=4.487744207902177E-5]:58.868046045235815,((17[&rate=4.775590183583309E-5]:1338.6407869043635,20[&rate=3.123331018184975E-5]:1338.6407869043635)[&rate=1.530716055925016E-5]:157.1921713899933,18[&rate=5.431210222090873E-5]:1495.8329582943568)[&rate=9.513100385857379E-5]:109.44613338942759)[&rate=1.3859541680726878E-5]:707.6274835584991)[&rate=4.221365284149362E-5]:2008.0454615647336)[&rate=1.0]:0.0;
tree STATE_10145000 = ((((1[&rate=1.3227380259464656E-4]:1035.4005692895892,2[&rate=1.6085889572471698E-5]:1035.4005692895892)[&rate=2.501964550153091E-4]:806.7689419177827,3[&rate=1.3227380259464656E-4]:1842.169511207372)[&rate=5.458181472637867E-5]:2091.291477856016,(14[&rate=6.283430677964408E-5]:1751.749762464238,15[&rate=1.745179282199104E-5]:1751.749762464238)[&rate=1.33560587347574E-5]:2181.71122659915)[&rate=1.8833677764952893E-5]:166.92143676170235,(((4[&rate=1.3227380259464656E-4]:2751.9704766390837,((5[&rate=2.6283258767614763E-5]:1057.274185990784,19[&rate=1.1262940209474103E-4]:1057.274185990784)[&rate=3.148636972276509E-5]:1206.7324190046818,6[&rate=7.163126993125898E-6]:2264.0066049954658)[&rate=3.3401821049971176E-5]:487.96387164361795)[&rate=6.780971436818834E-5]:169.90572948367117,16[&rate=4.502489957334188E-5]:2921.876206122755)[&rate=3.9886533369170476E-5]:704.0006741487559,(7[&rate=1.0507035147683424E-5]:2564.599278487352,(8[&rate=2.9669188733927402E-5]:1898.2567592943333,(((((9[&rate=1.0507035147683424E-5]:801.6068009613539,10[&rate=1.33560587347574E-5]:801.6068009613539)[&rate=3.3401821049971176E-5]:778.2659561664802,(11[&rate=1.4725189641761805E-5]:994.2294666697468,12[&rate=2.9669188733927402E-5]:994.2294666697468)[&rate=1.6085889572471698E-5]:585.6432904580873)[&rate=4.502489957334188E-5]:81.60540127331501,18[&rate=4.792175925073797E-5]:1661.4781584011491)[&rate=9.894933680621136E-5]:6.084826074453076,(17[&rate=4.2357602780926554E-5]:1569.8038589238818,20[&rate=1.4725189641761805E-5]:1569.8038589238818)[&rate=2.501964550153091E-4]:97.75912555172044)[&rate=1.8833677764952893E-5]:196.77240540717253,13[&rate=4.792175925073797E-5]:1864.3353898827747)[&rate=4.729887505398909E-6]:33.921369411558544)[&rate=1.4725189641761805E-5]:666.3425191930187)[&rate=4.2357602780926554E-5]:1061.2776017841588)[&rate=3.542923856461512E-5]:474.50554555357985)[&rate=1.0]:0.0;
tree STATE_10150000 = (((((1[&rate=2.513093102885904E-4]:672.7554210691897,2[&rate=1.918158899092629E-5]:672.7554210691897)[&rate=7.701861533235434E-5]:1209.2965929231016,3[&rate=1.6828826514627234E-4]:1882.0520139922912)[&rate=1.162262134649897E-4]:1860.3746496809579,(((7[&rate=1.7729107156868007E-5]:2275.033313850374,8[&rate=2.682527921175404E-5]:2275.033313850374)[&rate=5.4334289594478975E-6]:143.23790247472152,((9[&rate=1.0058151729471834E-5]:1392.8947334370719,10[&rate=1.918158899092629E-5]:1392.8947334370719)[&rate=2.521641477666227E-5]:769.1849862041686,((11[&rate=2.213566623653315E-5]:993.1430725675456,12[&rate=3.8019315889892745E-5]:993.1430725675456)[&rate=1.918158899092629E-5]:1167.9484693835402,13[&rate=5.090240714820216E-5]:2161.0915419510857)[&rate=1.918158899092629E-5]:0.988177690154771)[&rate=2.213566623653315E-5]:256.1914966838549)[&rate=3.2029828043139665E-5]:97.72653367161456,((17[&rate=5.090240714820216E-5]:1056.2992747384487,20[&rate=3.3923312922204364E-5]:1056.2992747384487)[&rate=3.8019315889892745E-5]:311.1727170548338,18[&rate=7.118655732571652E-5]:1367.4719917932825)[&rate=1.4813308651006685E-5]:1148.5257582034274)[&rate=8.388446356086061E-5]:1226.4289136765392)[&rate=5.4334289594478975E-6]:180.41689853405023,(14[&rate=1.162262134649897E-4]:1087.7647645319983,15[&rate=5.4334289594478975E-6]:1087.7647645319983)[&rate=2.3655965825424045E-5]:2835.078797675301)[&rate=1.331419977568267E-5]:786.9545321841752,(((4[&rate=1.357576740764289E-4]:2109.145134362463,(5[&rate=2.8491037139829995E-5]:1951.8042663131928,19[&rate=7.701861533235434E-5]:1951.8042663131928)[&rate=2.682527921175404E-5]:157.34086804927028)[&rate=5.772206868989381E-5]:290.68357667488453,6[&rate=1.331419977568267E-5]:2399.8287110373476)[&rate=8.113882944328145E-6]:333.93026889325483,16[&rate=5.090240714820216E-5]:2733.7589799306024)[&rate=5.4334289594478975E-6]:1976.039114460872)[&rate=1.0]:0.0;
tree STATE_10155000 = ((((1[&rate=3.4514394067135105E-4]:474.13279217395643,2[&rate=1.2298215497900643E-5]:474.13279217395643)[&rate=1.8234724146221586E-4]:1273.7615104087565,3[&rate=1.552397890025978E-4]:1747.894302582713)[&rate=3.187280590036608E-5]:2470.701902289932,((((4[&rate=1.8234724146221586E-4]:1821.0290676517973,19[&rate=7.517360624469047E-5]:1821.0290676517973)[&rate=4.3339755988731413E-5]:546.8305605550838,(5[&rate=2.9831556353044387E-5]:2074.6237975047598,6[&rate=1.4445688733270097E-5]:2074.6237975047598)[&rate=2.9831556353044387E-5]:293.23583070212135)[&rate=1.6445111529051984E-5]:278.7250501865542,16[&rate=6.199853924233237E-5]:2646.5846783934353)[&rate=5.8321936230811335E-5]:981.1333245438727,(14[&rate=1.2209400377797986E-4]:1454.952064987461,15[&rate=1.8367369416666676E-5]:1454.952064987461)[&rate=6.497421529660917E-6]:2172.7659379498473)[&rate=3.3982169549689996E-5]:590.8782019353371)[&rate=5.8321936230811335E-5]:819.4229896603729,(((((7[&rate=2.4006671944714893E-5]:1900.6259525204866,(9[&rate=4.3339755988731413E-5]:355.1354632744265,10[&rate=3.84511526173461E-5]:355.1354632744265)[&rate=2.0252307499897736E-5]:1545.4904892460602)[&rate=2.7847497887597598E-5]:128.95354148368438,13[&rate=6.199853924233237E-5]:2029.579494004171)[&rate=5.174338479277844E-5]:118.75995815444003,(11[&rate=2.4006671944714893E-5]:1013.8568529419557,12[&rate=3.3982169549689996E-5]:1013.8568529419557)[&rate=1.2298215497900643E-5]:1134.4825992166552)[&rate=2.2125822892311714E-5]:358.4830179422579,((17[&rate=1.3636548873434902E-4]:437.19340739493634,20[&rate=5.8321936230811335E-5]:437.19340739493634)[&rate=1.2298215497900643E-5]:1618.854752056704,18[&rate=6.599183338400216E-5]:2056.0481594516405)[&rate=9.844284625834584E-6]:450.7743106492285)[&rate=2.7847497887597598E-5]:267.72771521378445,8[&rate=3.6170943676344737E-5]:2774.5501853146534)[&rate=1.2298215497900643E-5]:2263.4690092183646)[&rate=1.0]:0.0;
tree STATE_10160000 = (((1[&rate=1.4814755018966399E-4]:972.8028697790644,2[&rate=1.3021053210994534E-5]:972.8028697790644)[&rate=1.2590704544336503E-4]:1091.3593516633084,3[&rate=1.4814755018966399E-4]:2064.162221442373)[&rate=1.1422070264241769E-5]:3657.7505448933493,((((((4[&rate=9.876990285083557E-5]:2830.1398782404485,19[&rate=4.6808763311375475E-5]:2830.1398782404485)[&rate=5.658334658531318E-5]:213.8101549705284,5[&rate=1.3021053210994534E-5]:3043.950033210977)[&rate=6.976053910953858E-5]:336.7756925523063,6[&rate=1.1422070264241769E-5]:3380.725725763283)[&rate=1.7574714838122775E-5]:83.13887489720582,16[&rate=4.147568971637712E-5]:3463.864600660489)[&rate=2.0615080361679105E-5]:1491.0184769373823,((((7[&rate=3.264977900163787E-5]:1304.2526802498212,(9[&rate=3.90700511215668E-5]:289.3892845929741,10[&rate=6.485604591664633E-5]:289.3892845929741)[&rate=2.3771364719644805E-5]:1014.8633956568472)[&rate=9.707343239736765E-6]:503.97667273522666,(11[&rate=2.7116584294026244E-5]:1023.7571636678059,12[&rate=2.5415943145902153E-5]:1023.7571636678059)[&rate=2.0615080361679105E-5]:784.4721893172419)[&rate=3.46737843216466E-5]:28.934721664231347,13[&rate=5.3034670747008954E-5]:1837.1640746492792)[&rate=9.707343239736765E-6]:614.743893099833,(8[&rate=3.072328807857447E-5]:1861.44977744645,((17[&rate=8.948347845055946E-5]:860.171927110383,20[&rate=2.8882443890776457E-5]:860.171927110383)[&rate=1.4560296996434978E-5]:892.533974218012,18[&rate=5.658334658531318E-5]:1752.705901328395)[&rate=3.90700511215668E-5]:108.74387611805514)[&rate=2.0615080361679105E-5]:590.4581903026622)[&rate=2.5415943145902153E-5]:2502.975109848759)[&rate=2.3771364719644805E-5]:160.4037678945224,(14[&rate=1.1044568334940043E-4]:1449.3474023415267,15[&rate=1.4560296996434978E-5]:1449.3474023415267)[&rate=9.707343239736765E-6]:3665.939443150867)[&rate=1.855184906147244E-4]:606.6259208433285)[&rate=1.0]:0.0;
tree STATE_10165000 = (((((1[&rate=1.3308315908212065E-4]:1068.1123285173355,2[&rate=6.249090356666414E-6]:1068.1123285173355)[&rate=1.124310368012581E-4]:1012.2565701665933,3[&rate=1.3308315908212065E-4]:2080.368898683929)[&rate=5.652157279848938E-5]:2746.0557481885844,(((4[&rate=8.741621638344456E-5]:3912.3681686495393,(5[&rate=1.3307027991375463E-5]:2186.2826695345957,19[&rate=5.652157279848938E-5]:2186.2826695345957)[&rate=1.7225913666698124E-5]:1726.0854991149436)[&rate=2.288763941412359E-5]:98.60838384821636,6[&rate=4.043424048031673E-6]:4010.9765524977556)[&rate=1.9967411309983425E-5]:119.03274134512867,16[&rate=3.342184998017349E-5]:4130.009293842884)[&rate=6.09586590466767E-5]:696.4153530296289)[&rate=4.043424048031673E-6]:495.64074514090134,((((7[&rate=6.09586590466767E-5]:999.0924897472385,(9[&rate=2.6050969739413946E-5]:449.35000754811074,10[&rate=3.7845300706816457E-5]:449.35000754811074)[&rate=3.555759660690417E-5]:549.7424821991277)[&rate=2.7746340453482184E-5]:611.7085327222296,(11[&rate=2.7746340453482184E-5]:975.437830089947,12[&rate=1.9967411309983425E-5]:975.437830089947)[&rate=2.288763941412359E-5]:635.363192379521)[&rate=4.906566218690979E-5]:174.07530126422967,(17[&rate=6.603118502952641E-5]:1052.735787129262,20[&rate=2.6050969739413946E-5]:1052.735787129262)[&rate=2.9531484075947057E-5]:732.1405366044357)[&rate=4.043424048031673E-6]:749.2763463147037,((8[&rate=1.9967411309983425E-5]:2347.567000268116,18[&rate=4.5879287897543464E-5]:2347.567000268116)[&rate=7.89031914494742E-6]:93.96923963226254,13[&rate=4.5879287897543464E-5]:2441.5362399003784)[&rate=3.141862579715549E-5]:92.61643014802303)[&rate=3.141862579715549E-5]:2787.912721965013)[&rate=2.6050969739413946E-5]:129.02449638209055,(14[&rate=8.741621638344456E-5]:1394.6079771739132,15[&rate=9.339668367836223E-6]:1394.6079771739132)[&rate=1.0698449788366993E-5]:4056.481911221592)[&rate=1.0]:0.0;
tree STATE_10170000 = (((((1[&rate=1.6486090081084602E-4]:1054.6005064390583,2[&rate=2.3527124901029393E-5]:1054.6005064390583)[&rate=3.553248882356484E-4]:741.4373012978247,3[&rate=2.1550203192975372E-4]:1796.037807736883)[&rate=8.130938360003408E-5]:1823.5710857008619,(14[&rate=1.3582928037756274E-4]:727.5368052361429,15[&rate=1.040747613504523E-5]:727.5368052361429)[&rate=4.912986661068491E-6]:2892.072088201602)[&rate=1.7174181838966256E-5]:3034.0274030707105,((((((7[&rate=5.674750720603136E-5]:615.1717097231381,(9[&rate=2.722545932357141E-5]:255.58337144303073,10[&rate=4.500161463663222E-5]:255.58337144303073)[&rate=2.5323447108602425E-5]:359.58833828010734)[&rate=3.3714396281502685E-5]:443.38701407122426,(11[&rate=2.924693905997559E-5]:951.9907688972938,12[&rate=2.722545932357141E-5]:951.9907688972938)[&rate=1.1620763133956688E-4]:106.56795489706849)[&rate=2.722545932357141E-5]:320.1327729601628,8[&rate=2.722545932357141E-5]:1378.6914967545251)[&rate=1.1706028059035871E-5]:147.8732180653974,(17[&rate=4.851266229094497E-5]:1099.048227745142,20[&rate=3.140375403622231E-5]:1099.048227745142)[&rate=5.674750720603136E-5]:427.51648707478057)[&rate=4.912986661068491E-6]:467.8372771196932,13[&rate=3.8888548976192316E-5]:1994.4019919396158)[&rate=6.422132859256972E-6]:348.1028016663065,18[&rate=3.8888548976192316E-5]:2342.5047936059223)[&rate=1.8657358894374642E-5]:4311.131502902534)[&rate=2.722545932357141E-5]:327.1953005962014,(((4[&rate=6.723900114487175E-5]:3562.4550366344733,(5[&rate=2.3527124901029393E-5]:1763.935978543939,19[&rate=8.130938360003408E-5]:1763.935978543939)[&rate=1.040747613504523E-5]:1798.5190580905344)[&rate=2.3527124901029393E-5]:679.1813458643469,6[&rate=6.422132859256972E-6]:4241.63638249882)[&rate=3.620066380734347E-5]:269.9651498264975,16[&rate=3.3714396281502685E-5]:4511.601532325318)[&rate=1.040747613504523E-5]:2469.230064779339)[&rate=1.0]:0.0;
tree STATE_10175000 = (((((1[&rate=1.2543668917011882E-4]:1047.1704930289632,2[&rate=4.071180230244884E-5]:1047.1704930289632)[&rate=2.4404212004235166E-4]:548.2297887525071,3[&rate=2.4404212004235166E-4]:1595.4002817814703)[&rate=4.3450729319132646E-5]:2972.5397640991328,((((((7[&rate=5.7658196225304014E-5]:829.8342940804029,(9[&rate=4.6454414487880554E-5]:171.75715383824974,10[&rate=2.4404212004235166E-4]:171.75715383824974)[&rate=2.9806204858494564E-5]:658.0771402421531)[&rate=8.908798098223334E-6]:329.5828710489037,(11[&rate=1.5132730651848415E-5]:963.4590658047958,12[&rate=2.3206822306500593E-5]:963.4590658047958)[&rate=4.977483794551282E-5]:195.95809932451073)[&rate=2.174397476440728E-5]:465.6722802373049,8[&rate=2.9806204858494564E-5]:1625.0894453666115)[&rate=2.6337093683261746E-5]:257.2958517005468,18[&rate=5.347950921433199E-5]:1882.3852970671583)[&rate=3.871428266753095E-6]:579.094868360979,13[&rate=4.071180230244884E-5]:2461.4801654281373)[&rate=7.5320192844772405E-6]:119.78190577641999,(17[&rate=6.797948535461278E-5]:1304.5693038730094,20[&rate=2.9806204858494564E-5]:1304.5693038730094)[&rate=1.267294768226099E-5]:1276.6927673315479)[&rate=3.8196792473400634E-5]:1986.6779746760458)[&rate=1.7666421694780938E-5]:602.7625039567502,(14[&rate=1.060515179930646E-4]:1447.6369488673142,15[&rate=3.871428266753095E-6]:1447.6369488673142)[&rate=1.638607559137756E-5]:3723.0656009700388)[&rate=2.473484030022266E-5]:168.50915304870432,(((4[&rate=1.060515179930646E-4]:2097.5072841797282,19[&rate=4.977483794551282E-5]:2097.5072841797282)[&rate=1.5132730651848415E-5]:2927.6142858598614,(5[&rate=1.267294768226099E-5]:4481.2832156763825,6[&rate=1.0198665835212774E-5]:4481.2832156763825)[&rate=3.169781481056461E-5]:543.8383543632071)[&rate=4.3450729319132646E-5]:33.68936630903045,16[&rate=3.169781481056461E-5]:5058.81093634862)[&rate=5.347950921433199E-5]:280.40076653743745)[&rate=1.0]:0.0;
tree STATE_10180000 = ((((1[&rate=1.4009324686285353E-4]:917.2805631921117,2[&rate=3.211758799405306E-5]:917.2805631921117)[&rate=3.142468043208814E-4]:636.0356792146374,3[&rate=2.0645354353355464E-4]:1553.316242406749)[&rate=3.856046609478418E-5]:3797.3192672058744,(((4[&rate=8.382467149031882E-5]:3021.563758604797,((5[&rate=3.0153165018042014E-5]:1762.4281675498019,6[&rate=2.121956486023017E-5]:1762.4281675498019)[&rate=4.093571591199484E-5]:797.0490019537624,19[&rate=3.416547887630388E-5]:2559.4771695035643)[&rate=1.786726964082945E-5]:462.0865891012327)[&rate=5.660274119319362E-6]:877.5150094885594,16[&rate=4.093571591199484E-5]:3899.0787680933563)[&rate=2.6431934416029834E-5]:1395.7723693367416,(14[&rate=6.729447136103623E-5]:1763.7012828466748,15[&rate=8.615609221971122E-6]:1763.7012828466748)[&rate=1.786726964082945E-5]:3531.149854583423)[&rate=6.293837710233693E-5]:55.78437218252566)[&rate=1.6485046141793825E-4]:148.8210526800276,(((((7[&rate=4.898889050902487E-5]:964.140118315401,(9[&rate=3.211758799405306E-5]:327.2960989515236,10[&rate=5.538158886357403E-5]:327.2960989515236)[&rate=2.4655114704159596E-5]:636.8440193638774)[&rate=4.898889050902487E-5]:193.2047929573198,(11[&rate=2.6431934416029834E-5]:1044.8734051596718,12[&rate=3.416547887630388E-5]:1044.8734051596718)[&rate=1.0988773602580091E-4]:112.47150611304892)[&rate=4.345161710131746E-5]:88.68751303801696,(8[&rate=5.898959702943344E-5]:1185.3347287652578,18[&rate=1.2288332072783433E-4]:1185.3347287652578)[&rate=3.416547887630388E-5]:60.697695545479974)[&rate=5.660274119319362E-6]:839.7030295743655,(17[&rate=3.6308702546521784E-5]:1529.345334877602,20[&rate=1.953935203377196E-5]:1529.345334877602)[&rate=4.898889050902487E-5]:556.3901190075012)[&rate=1.786726964082945E-5]:394.8278240767236,13[&rate=3.856046609478418E-5]:2480.5632779618268)[&rate=8.615609221971122E-6]:3018.8932843308244)[&rate=1.0]:0.0;
tree STATE_10185000 = (((((1[&rate=2.698435175953267E-4]:497.72094183861185,2[&rate=4.636472783619906E-5]:497.72094183861185)[&rate=2.698435175953267E-4]:706.0789986600546,3[&rate=2.698435175953267E-4]:1203.7999404986665)[&rate=5.707180422838855E-5]:865.3449165470554,(14[&rate=6.357788629775823E-5]:1959.5448312712097,15[&rate=1.2059027581898204E-5]:1959.5448312712097)[&rate=3.560033411450554E-5]:109.60002577451223)[&rate=3.965870757189733E-5]:572.1413627514294,(((4[&rate=1.1987481707395149E-4]:1807.3314744481052,19[&rate=7.565815440471984E-5]:1807.3314744481052)[&rate=2.0796084665161037E-5]:152.2278877829565,(5[&rate=3.759591204248024E-5]:1519.203875147351,6[&rate=4.179962232905089E-5]:1519.203875147351)[&rate=4.636472783619906E-5]:440.3554870837106)[&rate=5.4148670930004266E-5]:127.09867254464007,16[&rate=6.357788629775823E-5]:2086.6580347757017)[&rate=3.560033411450554E-5]:554.6281850214496)[&rate=2.6277669468405733E-5]:1859.837979858476,(((((7[&rate=8.613374170093617E-5]:509.17275200819813,(9[&rate=5.1405081503814867E-5]:198.9827109656205,10[&rate=1.1987481707395149E-4]:198.9827109656205)[&rate=6.357788629775823E-5]:310.1900410425776)[&rate=1.2059027581898204E-5]:836.9466270083574,8[&rate=3.560033411450554E-5]:1346.1193790165555)[&rate=3.560033411450554E-5]:150.4388198298509,((11[&rate=3.3661743677375014E-5]:1022.6633292883965,12[&rate=3.759591204248024E-5]:1022.6633292883965)[&rate=1.2059027581898204E-5]:421.3582900789189,13[&rate=6.723935682558018E-5]:1444.0216193673155)[&rate=2.9916061425271E-5]:52.53657947909096)[&rate=1.2059027581898204E-5]:1103.04353703187,(17[&rate=3.560033411450554E-5]:2246.4975571926743,20[&rate=1.888131343798368E-5]:2246.4975571926743)[&rate=2.6277669468405733E-5]:353.10417868560216)[&rate=1.5452258229252592E-4]:21.440738517581394,18[&rate=3.759591204248024E-5]:2621.042474395858)[&rate=1.6859345835176637E-5]:1880.0817252597694)[&rate=1.0]:0.0;
tree STATE_10190000 = (((((1[&rate=1.1335872930497033E-4]:1205.1096761040785,2[&rate=2.7450992934852798E-5]:1205.1096761040785)[&rate=2.027322289511784E-4]:915.2844732049521,3[&rate=1.1335872930497033E-4]:2120.3941493090306)[&rate=7.865679678741121E-5]:1943.429144692558,(14[&rate=4.760387410927309E-5]:2516.958955766375,15[&rate=7.932954723908883E-6]:2516.958955766375)[&rate=7.932954723908883E-6]:1546.8643382352138)[&rate=5.0562835150462215E-5]:276.16239990189206,((((4[&rate=2.027322289511784E-4]:1411.6348971117006,19[&rate=7.195821010816863E-5]:1411.6348971117006)[&rate=5.3834919281884854E-5]:545.8777648518833,5[&rate=2.452843348511414E-5]:1957.512661963584)[&rate=2.1783313471720618E-5]:1043.8022309606959,6[&rate=1.9158074743192608E-5]:3001.31489292428)[&rate=6.162948704897754E-5]:38.89779328207851,16[&rate=4.4904053443522525E-5]:3040.2126862063583)[&rate=2.1783313471720618E-5]:1299.7730076971225)[&rate=1.9158074743192608E-5]:1025.9341197349104,((((7[&rate=2.3137320411636373E-5]:1434.199592021922,(9[&rate=5.0562835150462215E-5]:252.5942346070603,10[&rate=8.699183172346745E-5]:252.5942346070603)[&rate=1.530646866348916E-5]:1181.6053574148616)[&rate=4.4904053443522525E-5]:255.48854067219645,13[&rate=6.162948704897754E-5]:1689.6881326941184)[&rate=3.597831071620643E-5]:16.57505133708196,(8[&rate=4.760387410927309E-5]:1269.1501571095291,(11[&rate=2.3137320411636373E-5]:1010.2044508179081,12[&rate=2.7450992934852798E-5]:1010.2044508179081)[&rate=4.4904053443522525E-5]:258.94570629162104)[&rate=1.1250790598396827E-5]:437.11302692167123)[&rate=7.932954723908883E-6]:682.0945809954749,(17[&rate=2.899797935231103E-5]:2329.9749638019066,(18[&rate=4.4904053443522525E-5]:1728.3459171089728,20[&rate=1.6591440597305918E-5]:1728.3459171089728)[&rate=3.061361320684006E-5]:601.6290466929338)[&rate=7.865679678741121E-5]:58.38280122476863)[&rate=1.7871738689405914E-5]:2977.562048611716)[&rate=1.0]:0.0;
tree STATE_10195000 = (((((1[&rate=1.065609796329743E-4]:1218.9873225282038,2[&rate=1.8690288180094997E-5]:1218.9873225282038)[&rate=1.5471566683882752E-4]:951.4721391433775,3[&rate=1.2461099560249274E-4]:2170.4594616715813)[&rate=4.6385922095653214E-5]:2371.9528253689377,(((((7[&rate=1.735419141962296E-5]:1667.8424448643998,(9[&rate=5.629291351196548E-5]:257.7730626064522,10[&rate=6.503106152974211E-5]:257.7730626064522)[&rate=1.0590757460146333E-5]:1410.0693822579476)[&rate=6.503106152974211E-5]:166.88417856571687,((11[&rate=3.082091075297705E-5]:972.059764561987,12[&rate=2.58521181786985E-5]:972.059764561987)[&rate=2.43298276507514E-5]:823.8021992027337,13[&rate=4.6385922095653214E-5]:1795.8619637647207)[&rate=2.58521181786985E-5]:38.86465966539595)[&rate=3.879783539596888E-5]:116.62702013408625,8[&rate=2.43298276507514E-5]:1951.353643564203)[&rate=7.294422814879418E-6]:599.1318680874767,(17[&rate=3.264437522425453E-5]:1716.0674468572483,20[&rate=2.2860192617889247E-5]:1716.0674468572483)[&rate=2.0048020605089844E-5]:834.4180647944313)[&rate=1.3376533770080316E-5]:140.5895678893553,18[&rate=3.082091075297705E-5]:2691.075079541035)[&rate=3.457139192450868E-5]:1851.337207499484)[&rate=4.3654507619353635E-5]:383.66972993592753,(((4[&rate=2.3172575885567527E-4]:1015.2027500765475,19[&rate=6.0382241254596215E-5]:1015.2027500765475)[&rate=1.603076640597458E-5]:2440.7436886656687,(5[&rate=1.8690288180094997E-5]:2504.5785677046606,6[&rate=1.4709393445582383E-5]:2504.5785677046606)[&rate=2.2860192617889247E-5]:951.3678710375557)[&rate=3.879783539596888E-5]:11.230510335676627,16[&rate=3.264437522425453E-5]:3467.176949077893)[&rate=2.743528804909585E-5]:1458.9050678985536)[&rate=1.4709393445582383E-5]:33.18513048193836,(14[&rate=7.039972147481453E-5]:1602.0269600993395,15[&rate=7.294422814879418E-6]:1602.0269600993395)[&rate=7.294422814879418E-6]:3357.240187359045)[&rate=1.0]:0.0;
tree STATE_10200000 = ((((1[&rate=1.2085608044436716E-4]:1069.5687751678156,2[&rate=1.1346126932875167E-5]:1069.5687751678156)[&rate=2.0754437835007497E-4]:654.415124471758,3[&rate=1.6415446320833566E-4]:1723.9838996395736)[&rate=7.485509812325376E-5]:1190.3805351324283,((((4[&rate=1.3854664814325654E-4]:2416.8577380509287,19[&rate=3.61132967984006E-5]:2416.8577380509287)[&rate=2.9848029447673388E-5]:63.28080418678701,(5[&rate=2.4362924303960442E-5]:1548.0512405191214,6[&rate=2.9848029447673388E-5]:1548.0512405191214)[&rate=1.9378029627467265E-5]:932.0873017185943)[&rate=5.6246463897877465E-5]:32.85129548188297,16[&rate=5.2665716465926244E-5]:2512.9898377195987)[&rate=3.215601360742696E-4]:47.61600924097911,(14[&rate=1.6415446320833566E-4]:791.9429746805624,15[&rate=4.888565713240979E-6]:791.9429746805624)[&rate=1.7781597129797656E-5]:1768.6628722800153)[&rate=6.93764526623232E-5]:353.75858781142415)[&rate=6.017600720583862E-5]:258.7078469405983,(((((7[&rate=3.3918165761299885E-5]:1206.8745971669705,(9[&rate=4.937988441719697E-5]:242.92240843092975,10[&rate=7.485509812325376E-5]:242.92240843092975)[&rate=1.7781597129797656E-5]:963.9521887360407)[&rate=2.265852166885847E-5]:140.8251140745897,13[&rate=6.452295448384429E-5]:1347.6997112415602)[&rate=2.265852166885847E-5]:292.959965304972,(11[&rate=2.4362924303960442E-5]:989.4714628294588,12[&rate=2.6122834148511967E-5]:989.4714628294588)[&rate=3.61132967984006E-5]:651.1882137170734)[&rate=7.574128812616028E-6]:481.41683272047135,(8[&rate=3.183417447227423E-5]:1412.9710174417833,(17[&rate=4.937988441719697E-5]:978.9990351185638,20[&rate=3.61132967984006E-5]:978.9990351185638)[&rate=6.017600720583862E-5]:433.97198232321944)[&rate=4.888565713240979E-6]:709.1054918252203)[&rate=4.3528782894930926E-5]:479.51169200432696,18[&rate=2.794785213185827E-5]:2601.5882012713305)[&rate=2.265852166885847E-5]:571.4840804412697)[&rate=1.0]:0.0;
tree STATE_10205000 = (((((1[&rate=1.2507685749253277E-4]:824.2266547577132,2[&rate=1.6854770170140386E-5]:824.2266547577132)[&rate=8.413424506340217E-5]:1350.314855829853,3[&rate=1.2507685749253277E-4]:2174.5415105875663)[&rate=1.2507685749253277E-4]:507.2443881176755,(14[&rate=6.45688887142879E-5]:1473.3483007728341,15[&rate=8.701000338816998E-6]:1473.3483007728341)[&rate=2.8495965033255476E-5]:1208.4375979324077)[&rate=1.0201466275283274E-5]:244.09040353014007,((((4[&rate=1.558564585709584E-4]:1341.2086467243748,19[&rate=5.9878870272380024E-5]:1341.2086467243748)[&rate=6.982667188765965E-6]:194.38837303880314,5[&rate=1.293520585583877E-5]:1535.597019763178)[&rate=1.293520585583877E-5]:1173.9007325808695,6[&rate=6.982667188765965E-6]:2709.4977523440475)[&rate=2.6850397231859072E-5]:53.81856421764451,16[&rate=3.600934964201849E-5]:2763.316316561692)[&rate=1.558564585709584E-4]:162.55998567368988)[&rate=1.951806746232431E-5]:286.6421028066311,(((((7[&rate=4.053175712906734E-5]:851.7179808517012,(9[&rate=1.951806746232431E-5]:382.77617999206757,10[&rate=3.600934964201849E-5]:382.77617999206757)[&rate=3.600934964201849E-5]:468.94180085963364)[&rate=2.3763407071540646E-5]:307.3818788899532,(11[&rate=2.8495965033255476E-5]:994.4827889472941,12[&rate=2.3763407071540646E-5]:994.4827889472941)[&rate=3.204134742563157E-5]:164.6170707943603)[&rate=1.0201466275283274E-5]:445.79541904004213,13[&rate=4.30566304812889E-5]:1604.8952787816966)[&rate=8.701000338816998E-6]:379.94634283032997,(8[&rate=2.8495965033255476E-5]:1830.5664414181604,(17[&rate=4.30566304812889E-5]:1520.9724298595215,20[&rate=1.293520585583877E-5]:1520.9724298595215)[&rate=4.5797043165752455E-5]:309.59401155863884)[&rate=1.6854770170140386E-5]:154.27518019386616)[&rate=1.554881310079939E-5]:375.34552419469105,18[&rate=3.600934964201849E-5]:2360.1871458067176)[&rate=4.30566304812889E-5]:852.3312592352954)[&rate=1.0]:0.0;
tree STATE_10210000 = (((((1[&rate=1.7358050911066655E-4]:624.1840757328517,2[&rate=3.265846691850461E-5]:624.1840757328517)[&rate=8.114193672710036E-5]:1253.5369715394027,3[&rate=1.2109021714042242E-4]:1877.7210472722543)[&rate=2.5640970288117284E-4]:166.5077239431355,(14[&rate=4.563953197352615E-5]:1782.1730306931963,15[&rate=9.08603334393955E-6]:1782.1730306931963)[&rate=5.75965608680342E-5]:262.05574052219345)[&rate=1.9437030433989723E-5]:439.86320882979317,(((4[&rate=1.2109021714042242E-4]:1464.0130735067576,19[&rate=6.538123913491001E-5]:1464.0130735067576)[&rate=2.7382855327961662E-5]:706.1355492975961,(5[&rate=1.9437030433989723E-5]:1718.276104872278,6[&rate=1.7887492619402664E-5]:1718.276104872278)[&rate=3.654277665306753E-5]:451.87251793207565)[&rate=9.08603334393955E-6]:245.34019651688732,16[&rate=3.455684634435715E-5]:2415.488819321241)[&rate=2.5640970288117284E-4]:68.60316072394198)[&rate=3.654277665306753E-5]:267.6695052884993,((((((7[&rate=2.908114205025344E-5]:792.6587055667919,(9[&rate=9.08603334393955E-6]:604.6473058018488,10[&rate=2.5732866445548206E-5]:604.6473058018488)[&rate=5.114569818780917E-5]:188.01139976494312)[&rate=3.455684634435715E-5]:253.92488201513038,(11[&rate=1.6319641169484995E-5]:912.4875963532569,12[&rate=3.265846691850461E-5]:912.4875963532569)[&rate=6.996260113067848E-5]:134.0959912286654)[&rate=4.082869504216421E-5]:3.4501408769090176,18[&rate=6.128964672376665E-5]:1050.0337284588313)[&rate=6.150930623590369E-6]:733.8255669869161,13[&rate=2.908114205025344E-5]:1783.8592954457474)[&rate=9.08603334393955E-6]:403.1919033641145,8[&rate=1.3024654929874013E-5]:2187.051198809862)[&rate=2.7382855327961662E-5]:68.65031333254728,(17[&rate=3.0836577650111E-5]:1759.9367021766618,20[&rate=1.6319641169484995E-5]:1759.9367021766618)[&rate=3.654277665306753E-5]:495.7648099657474)[&rate=8.114193672710036E-5]:496.059973191273)[&rate=1.0]:0.0;
tree STATE_10215000 = ((((1[&rate=9.38370525425462E-5]:1084.9222915984983,2[&rate=1.95301846151765E-5]:1084.9222915984983)[&rate=9.38370525425462E-5]:569.7026881138804,3[&rate=1.3320522955386394E-4]:1654.6249797123787)[&rate=1.9469544860367392E-4]:598.2387688732033,(14[&rate=4.838149332831939E-5]:1903.2542866753497,15[&rate=1.0722979753267677E-5]:1903.2542866753497)[&rate=1.7054049201415047E-5]:349.6094619102323)[&rate=1.95301846151765E-5]:1273.4747586477688,((((4[&rate=6.891773562806464E-5]:2258.318343205984,6[&rate=7.553853687952696E-6]:2258.318343205984)[&rate=4.057272001692205E-5]:149.43967327527798,(5[&rate=1.8284871256909913E-5]:1792.1871920829228,19[&rate=4.2953436503043536E-5]:1792.1871920829228)[&rate=4.057272001692205E-5]:615.5708243983393)[&rate=5.15209064505274E-5]:89.06234142690073,16[&rate=2.9254297539277082E-5]:2496.820357908163)[&rate=2.9254297539277082E-5]:550.9730626798132,(((((7[&rate=2.6224587796379077E-5]:1122.1114247517514,(9[&rate=9.256897439871334E-6]:860.4864281047837,10[&rate=1.4600201317558802E-5]:860.4864281047837)[&rate=6.356673319501757E-5]:261.6249966469677)[&rate=4.554296638965934E-5]:118.42223803268939,(11[&rate=1.582923589030537E-5]:963.6119230705688,12[&rate=1.95301846151765E-5]:963.6119230705688)[&rate=5.5029800340529437E-5]:276.92173971387206)[&rate=9.256897439871334E-6]:731.5204239438119,(8[&rate=2.209370390832736E-5]:1655.269627109822,(17[&rate=4.2953436503043536E-5]:1616.2043075199858,20[&rate=1.8284871256909913E-5]:1616.2043075199858)[&rate=1.9469544860367392E-4]:39.065319589836236)[&rate=2.770645294011641E-5]:316.7844596184307)[&rate=5.15209064505274E-5]:206.89567558321755,18[&rate=2.770645294011641E-5]:2178.9497623114703)[&rate=2.48002306500616E-5]:215.91446174261046,13[&rate=2.209370390832736E-5]:2394.8642240540808)[&rate=4.2953436503043536E-5]:652.9291965338953)[&rate=2.6224587796379077E-5]:478.5450866453748)[&rate=1.0]:0.0;
tree STATE_10220000 = (((((1[&rate=7.819453995249156E-5]:1053.7102005863187,2[&rate=2.6678244321631385E-5]:1053.7102005863187)[&rate=1.4433432244409085E-4]:423.73839741855795,3[&rate=1.0657742071803965E-4]:1477.4485980048767)[&rate=6.631629165835504E-5]:1632.5440676553812,(((((7[&rate=3.0278870639181986E-5]:1044.6828128597506,(9[&rate=1.3152084964550585E-5]:492.00967302759346,10[&rate=2.181823726560224E-5]:492.00967302759346)[&rate=2.3378628629519904E-5]:552.6731398321572)[&rate=2.181823726560224E-5]:243.27002108657416,(11[&rate=1.7392284454580545E-5]:1022.4846914505076,12[&rate=2.4995678815385386E-5]:1022.4846914505076)[&rate=2.181823726560224E-5]:265.4681424958171)[&rate=4.446154789546575E-6]:562.7174794872308,13[&rate=2.6678244321631385E-5]:1850.6703134335555)[&rate=4.446154789546575E-6]:451.54093812918586,((17[&rate=2.181823726560224E-5]:2134.7392539006637,20[&rate=1.023603489597994E-5]:2134.7392539006637)[&rate=1.8207388549902034E-4]:66.8493622823753,18[&rate=2.4995678815385386E-5]:2201.588616183039)[&rate=6.859711973924108E-6]:100.62263537970239)[&rate=2.0306025925762895E-5]:51.624694830399676,8[&rate=2.4995678815385386E-5]:2353.835946393141)[&rate=5.724451509497513E-5]:756.1567192671168)[&rate=2.6678244321631385E-5]:33.00966588452229,(14[&rate=4.9967613271128505E-5]:1664.5630792671072,15[&rate=8.65334309502383E-6]:1664.5630792671072)[&rate=1.8833598521022868E-5]:1478.439252277673)[&rate=8.65334309502383E-6]:373.3223818272927,((((4[&rate=1.0657742071803965E-4]:1598.22995853184,19[&rate=2.843583114459301E-5]:1598.22995853184)[&rate=1.7392284454580545E-5]:1476.04482278033,5[&rate=6.859711973924108E-6]:3074.27478131217)[&rate=7.819453995249156E-5]:72.5710754583688,6[&rate=6.859711973924108E-6]:3146.845856770539)[&rate=7.819453995249156E-5]:13.41205904220078,16[&rate=3.0278870639181986E-5]:3160.2579158127396)[&rate=4.681621464437288E-5]:356.0667975593333)[&rate=1.0]:0.0;
tree STATE_10225000 = ((((1[&rate=7.934668676115704E-5]:1456.0954139467822,2[&rate=1.4302314358685712E-5]:1456.0954139467822)[&rate=1.3048847790717372E-4]:753.0509527965605,3[&rate=1.3048847790717372E-4]:2209.1463667433427)[&rate=2.9718209333089805E-5]:2177.8568383315487,(14[&rate=4.1956058624658E-5]:1817.7534865809237,15[&rate=9.694103699648331E-6]:1817.7534865809237)[&rate=1.0990123775173914E-5]:2569.2497184939675)[&rate=1.8333347671368402E-5]:598.8300816800311,(((((4[&rate=4.710280535938191E-5]:2681.0283811559702,19[&rate=2.470951134434799E-5]:2681.0283811559702)[&rate=5.019632682955608E-5]:543.4323622690176,5[&rate=9.694103699648331E-6]:3224.460743424988)[&rate=4.1956058624658E-5]:501.42664978017046,6[&rate=8.149815307624642E-6]:3725.8873932051583)[&rate=2.2479679006660878E-5]:17.519758449073834,16[&rate=2.837952750758586E-5]:3743.407151654232)[&rate=1.0990123775173914E-5]:691.732967814532,((((7[&rate=2.2479679006660878E-5]:1076.4935753188824,(9[&rate=1.633013158807455E-5]:444.1807263630897,10[&rate=3.262472577031986E-5]:444.1807263630897)[&rate=2.7103869487628487E-5]:632.3128489557928)[&rate=8.149815307624642E-6]:1261.5553858616713,(11[&rate=2.0368365920645664E-5]:961.4016361548848,12[&rate=2.470951134434799E-5]:961.4016361548848)[&rate=1.0990123775173914E-5]:1376.647325025669)[&rate=8.149815307624642E-6]:565.9548119739488,13[&rate=3.4217348453163053E-5]:2904.0037731545026)[&rate=3.262472577031986E-5]:54.64922288792468,(8[&rate=1.325340422940143E-5]:2657.0348949019817,((17[&rate=2.5882952807311572E-5]:1952.4491371623762,20[&rate=1.0990123775173914E-5]:1952.4491371623762)[&rate=8.149815307624642E-6]:667.1392786464344,18[&rate=2.7103869487628487E-5]:2619.5884158088106)[&rate=3.592376353662014E-5]:37.44647909317109)[&rate=2.837952750758586E-5]:301.61810114044556)[&rate=3.976408458183483E-5]:1476.487123426337)[&rate=1.733084878745726E-5]:550.6931672861583)[&rate=1.0]:0.0;
tree STATE_10230000 = (((1[&rate=8.419518005728274E-5]:1203.7129027858755,2[&rate=2.2551965521322122E-5]:1203.7129027858755)[&rate=1.6005679238704042E-4]:559.1785858323708,3[&rate=2.4554399625193824E-4]:1762.8914886182463)[&rate=3.4774830918172114E-5]:3024.3716441530287,((((((4[&rate=9.43490110246684E-5]:2382.267610989316,19[&rate=2.8972643033896875E-5]:2382.267610989316)[&rate=5.907320925343297E-5]:377.5923785935274,5[&rate=1.4495841079503732E-5]:2759.8599895828434)[&rate=5.907320925343297E-5]:125.55777257367163,6[&rate=9.3439098084377E-6]:2885.417762156515)[&rate=3.079164978706484E-5]:31.03520286414914,16[&rate=3.079164978706484E-5]:2916.452965020664)[&rate=3.933698705774839E-5]:754.1380655782318,((((7[&rate=1.9720246044015617E-5]:1696.0763581930007,(9[&rate=1.9720246044015617E-5]:343.1201007999828,10[&rate=3.933698705774839E-5]:343.1201007999828)[&rate=1.4495841079503732E-5]:1352.956257393018)[&rate=1.5766623064759045E-5]:1.1316913810303504,(11[&rate=1.4495841079503732E-5]:987.4181024364599,12[&rate=3.2720519027842615E-5]:987.4181024364599)[&rate=1.4495841079503732E-5]:709.7899471375712)[&rate=1.0678636180859344E-5]:37.23456943955716,13[&rate=4.772371979877002E-5]:1734.4426190135882)[&rate=1.7055426232793853E-5]:699.0350557511883,((8[&rate=1.9720246044015617E-5]:1969.9610980278987,18[&rate=4.4675430254792916E-5]:1969.9610980278987)[&rate=4.103210740785388E-6]:453.37927683201883,(17[&rate=5.109057769905797E-5]:1024.9807062213906,20[&rate=2.7250134007416683E-5]:1024.9807062213906)[&rate=1.4495841079503732E-5]:1398.359668638527)[&rate=3.2720519027842615E-5]:10.137299904858992)[&rate=3.933698705774839E-5]:1237.1133558341194)[&rate=5.484373685017803E-5]:164.44310812990943,(14[&rate=5.907320925343297E-5]:1430.4104986812324,15[&rate=6.294757927673535E-6]:1430.4104986812324)[&rate=1.3233234502078753E-5]:2404.6236400475727)[&rate=3.4774830918172114E-5]:952.2289940424698)[&rate=1.0]:0.0;
tree STATE_10235000 = ((((1[&rate=8.516032859933115E-5]:960.8359010359377,2[&rate=3.556111828080751E-5]:960.8359010359377)[&rate=1.2265986004722954E-4]:526.533636452863,3[&rate=1.8213025140846885E-4]:1487.3695374888007)[&rate=5.6763450302953134E-5]:2321.2849279147244,((((4[&rate=6.17486602938121E-5]:2099.213915907336,19[&rate=2.129704802069018E-5]:2099.213915907336)[&rate=8.516032859933115E-5]:387.24672517967747,(5[&rate=2.129704802069018E-5]:2176.947662302407,6[&rate=1.3342156610525838E-5]:2176.947662302407)[&rate=3.3551759838633986E-5]:309.5129787846063)[&rate=6.174365790114124E-6]:476.86584245441145,16[&rate=1.772963196667696E-5]:2963.3264835414248)[&rate=5.2523915565776695E-5]:548.4163265299089,(14[&rate=4.560717695658643E-5]:2019.4752140782268,15[&rate=4.158270456659488E-6]:2019.4752140782268)[&rate=1.3342156610525838E-5]:1492.2675959931069)[&rate=3.168485325254171E-5]:296.91165533219146)[&rate=2.8303146320078676E-5]:284.9042930418518,((((7[&rate=3.3551759838633986E-5]:888.65581359911,(9[&rate=2.994074158108765E-5]:261.2484671943688,10[&rate=5.2523915565776695E-5]:261.2484671943688)[&rate=2.5294859235356617E-5]:627.4073464047412)[&rate=7.63055190796364E-6]:1226.7759054271082,(11[&rate=2.3902488601080953E-5]:1029.4445719941223,12[&rate=2.257249239200071E-5]:1029.4445719941223)[&rate=4.158270456659488E-6]:1085.987147032096)[&rate=2.257249239200071E-5]:226.950420979731,13[&rate=3.556111828080751E-5]:2342.382140005949)[&rate=6.174365790114124E-6]:69.88330978499198,(8[&rate=1.4419085773362822E-5]:2360.5508054614293,((17[&rate=6.776329763619902E-5]:929.8916151587724,20[&rate=2.994074158108765E-5]:929.8916151587724)[&rate=1.1176357558065888E-5]:1411.75799058748,18[&rate=3.556111828080751E-5]:2341.6496057462523)[&rate=1.772963196667696E-5]:18.901199715176972)[&rate=2.8303146320078676E-5]:51.714644329511884)[&rate=1.8882004274500526E-5]:1681.2933086544358)[&rate=1.0]:0.0;
tree STATE_10240000 = ((((1[&rate=1.2202555178668007E-4]:805.493331214085,2[&rate=4.685210604611612E-5]:805.493331214085)[&rate=2.3388863819428867E-4]:765.7325116217362,3[&rate=1.8542897989077663E-4]:1571.2258428358211)[&rate=4.4055901721191765E-5]:1548.7780138512028,(14[&rate=1.1020245132677451E-4]:655.0577864090678,15[&rate=1.873018026865846E-5]:655.0577864090678)[&rate=1.6915406233990562E-5]:2464.946070277956)[&rate=2.2366008327461464E-5]:415.63202604378284,((((4[&rate=1.3694114058827265E-4]:1945.943830872917,19[&rate=4.685210604611612E-5]:1945.943830872917)[&rate=2.0541209889358984E-5]:482.9138122186257,(5[&rate=3.430073326368823E-5]:1432.4036632731154,6[&rate=3.6559420721193276E-5]:1432.4036632731154)[&rate=1.5072985156480516E-5]:996.4539798184273)[&rate=8.825190463864733E-6]:308.8895177033319,16[&rate=3.8927854884700595E-5]:2737.7471607948746)[&rate=3.0060184104903076E-5]:619.9570797057509,(((((7[&rate=2.805473044280848E-5]:1270.7785670783026,(9[&rate=6.422573295732944E-5]:149.77705646240452,10[&rate=1.3694114058827265E-4]:149.77705646240452)[&rate=1.873018026865846E-5]:1121.001510615898)[&rate=3.430073326368823E-5]:308.11779698183454,13[&rate=6.422573295732944E-5]:1578.896364060137)[&rate=2.2366008327461464E-5]:259.44414210976606,(11[&rate=2.2366008327461464E-5]:952.8120137864809,12[&rate=3.2138391955291645E-5]:952.8120137864809)[&rate=1.5072985156480516E-5]:885.5284923834223)[&rate=3.430073326368823E-5]:166.07686566608572,(8[&rate=3.0060184104903076E-5]:1976.0935260108183,(17[&rate=1.1020245132677451E-4]:774.2767375543299,20[&rate=4.4055901721191765E-5]:774.2767375543299)[&rate=1.5072985156480516E-5]:1201.8167884564884)[&rate=5.72123307575464E-6]:28.323845825170565)[&rate=5.72123307575464E-6]:826.7733260931877,18[&rate=2.805473044280848E-5]:2831.1906979291766)[&rate=1.5677016635295545E-4]:526.5135425714489)[&rate=4.685210604611612E-5]:177.9316422301813)[&rate=1.0]:0.0;
tree STATE_10245000 = ((((((1[&rate=1.6091915848696174E-4]:513.9238689884846,2[&rate=3.802581684144019E-5]:513.9238689884846)[&rate=1.2418196355637066E-4]:1012.99607919918,3[&rate=1.2418196355637066E-4]:1526.9199481876647)[&rate=5.214742628592823E-5]:1295.5741409578866,(14[&rate=1.2418196355637066E-4]:826.9237703477404,15[&rate=1.392420387930042E-5]:826.9237703477404)[&rate=8.576621909155476E-6]:1995.5703187978108)[&rate=7.784183554628804E-5]:60.350794210509775,(((7[&rate=2.1745033133924172E-5]:1556.3912266108512,(9[&rate=4.425426483290444E-5]:133.22608952061296,10[&rate=1.2418196355637066E-4]:133.22608952061296)[&rate=1.171438226622826E-5]:1423.1651370902382)[&rate=7.540721456348016E-6]:653.5365429922192,((11[&rate=1.392420387930042E-5]:1052.360438525208,12[&rate=2.4966018423999605E-5]:1052.360438525208)[&rate=1.0652744025979257E-5]:1138.1798188249247,13[&rate=3.07021832564433E-5]:2190.540257350133)[&rate=4.097179118715468E-5]:19.38751225293754)[&rate=7.540721456348016E-6]:331.5774050995242,(8[&rate=1.888062640940112E-5]:2335.609101613953,((17[&rate=6.947204882131827E-5]:879.4269218614671,20[&rate=2.8646788613712184E-5]:879.4269218614671)[&rate=1.2802549229075304E-5]:623.9395277777356,18[&rate=4.097179118715468E-5]:1503.3664496392028)[&rate=1.0652744025979257E-5]:832.2426519747503)[&rate=1.888062640940112E-5]:205.89607308864151)[&rate=1.6091915848696174E-4]:341.33970865346646)[&rate=7.784183554628804E-5]:184.72676339694317,16[&rate=2.6741147941851827E-5]:3067.571646753004)[&rate=1.392420387930042E-5]:60.28415459520875,((4[&rate=6.947204882131827E-5]:2341.6626036199837,19[&rate=3.5360055207847734E-5]:2341.6626036199837)[&rate=1.2802549229075304E-5]:620.4393617809783,(5[&rate=1.888062640940112E-5]:1643.770482686945,6[&rate=2.330522981817257E-5]:1643.770482686945)[&rate=1.2802549229075304E-5]:1318.331482714017)[&rate=1.392420387930042E-5]:165.753835947251)[&rate=1.0]:0.0;
tree STATE_10250000 = (((((1[&rate=1.0302591902854841E-4]:667.1847059881164,2[&rate=1.1996658512780299E-4]:667.1847059881164)[&rate=1.1996658512780299E-4]:573.2206871974032,3[&rate=1.8821395934015116E-4]:1240.4053931855196)[&rate=1.4492466836862308E-4]:835.9912121154434,(14[&rate=1.8821395934015116E-4]:733.1811865030252,15[&rate=7.37908148573659E-6]:733.1811865030252)[&rate=4.703387625057876E-6]:1343.215418797938)[&rate=2.8740125577777577E-5]:915.2993005135804,(((((7[&rate=1.7292068961786944E-5]:1927.8488028477213,(9[&rate=3.301603483498024E-5]:205.28936076991096,10[&rate=8.067550300135131E-5]:205.28936076991096)[&rate=1.3398459003215894E-5]:1722.5594420778104)[&rate=5.119359685529111E-5]:40.19506483244595,8[&rate=2.5002740441108904E-5]:1968.0438676801673)[&rate=1.5949467156636274E-5]:439.3543025174181,(13[&rate=3.540584718337983E-5]:2309.6636207124598,18[&rate=3.799827017534133E-5]:2309.6636207124598)[&rate=2.8740125577777577E-5]:97.73454948512563)[&rate=1.0972887360972326E-5]:53.49444356845288,(17[&rate=4.0826491341916465E-5]:1516.150822705664,20[&rate=2.0150489717542748E-5]:1516.150822705664)[&rate=1.4654164380486598E-5]:944.7417910603742)[&rate=1.0972887360972326E-5]:224.26778418572485,(11[&rate=1.4654164380486598E-5]:1008.6935848662847,12[&rate=1.5949467156636274E-5]:1008.6935848662847)[&rate=6.108299002430369E-6]:1676.4668130854784)[&rate=1.1996658512780299E-4]:306.5355078627804)[&rate=1.1996658512780299E-4]:20.177495901770726,(((4[&rate=1.1996658512780299E-4]:2572.0764757079623,19[&rate=3.799827017534133E-5]:2572.0764757079623)[&rate=1.5949467156636274E-5]:77.53253910165995,(5[&rate=1.8689716375449748E-5]:1804.5680342529936,6[&rate=1.0972887360972326E-5]:1804.5680342529936)[&rate=2.329693439039981E-5]:845.0409805566287)[&rate=2.5002740441108904E-5]:194.6874894421403,16[&rate=4.0826491341916465E-5]:2844.2965042517626)[&rate=9.048282593694371E-5]:167.57689746455162)[&rate=1.0]:0.0;
tree STATE_10255000 = ((((1[&rate=4.8200794690910895E-5]:1712.360456145129,2[&rate=3.5320728552851004E-5]:1712.360456145129)[&rate=4.8200794690910895E-5]:459.0621033320965,3[&rate=1.3687838399611878E-4]:2171.4225594772256)[&rate=9.60809828558374E-5]:1804.8186234048494,((((4[&rate=9.60809828558374E-5]:2437.64832966215,19[&rate=5.64836214342171E-5]:2437.64832966215)[&rate=3.0103644823750036E-5]:857.147744153895,(5[&rate=1.603834139924083E-5]:2774.197286502298,6[&rate=6.614467801781626E-6]:2774.197286502298)[&rate=3.736917254135023E-5]:520.5987873137469)[&rate=9.169844564380816E-6]:9.70912197089774,16[&rate=3.736917254135023E-5]:3304.5051957869427)[&rate=4.8200794690910895E-5]:201.0918893712228,(14[&rate=5.197370645212123E-5]:1857.3353716730167,15[&rate=1.0240374591007425E-5]:1857.3353716730167)[&rate=1.222780922982512E-5]:1648.261713485149)[&rate=1.4133794817487507E-5]:470.64409772390945)[&rate=9.169844564380816E-6]:241.40405122091215,(((((7[&rate=1.900239539362504E-5]:1814.5060721759075,(9[&rate=1.0240374591007425E-5]:748.799954933701,10[&rate=1.799296315512074E-5]:748.799954933701)[&rate=1.700665345908423E-5]:1065.7061172422066)[&rate=1.900239539362504E-5]:257.4969394563507,8[&rate=2.1111216637862975E-5]:2072.003011632258)[&rate=6.614467801781626E-6]:432.76430447720986,(11[&rate=2.222145978382391E-5]:946.2125450675239,12[&rate=2.4584161304816357E-5]:946.2125450675239)[&rate=9.169844564380816E-6]:1558.5547710419442)[&rate=1.700665345908423E-5]:488.55093281121435,13[&rate=3.3444444992270625E-5]:2993.3182489206824)[&rate=1.222780922982512E-5]:44.96124502118164,((17[&rate=3.3444444992270625E-5]:1815.8598709455896,20[&rate=1.4133794817487507E-5]:1815.8598709455896)[&rate=5.64836214342171E-5]:334.85372596011257,18[&rate=3.3444444992270625E-5]:2150.713596905702)[&rate=1.700665345908423E-5]:887.5658970361619)[&rate=5.197370645212123E-5]:1179.365740161123)[&rate=1.0]:0.0;
tree STATE_10260000 = (((1[&rate=6.913033159300139E-5]:1285.4234624144542,2[&rate=4.109385138493981E-5]:1285.4234624144542)[&rate=1.534815385971027E-4]:429.55215368852487,3[&rate=1.534815385971027E-4]:1714.975616102979)[&rate=9.40534679987362E-5]:1625.6039997571102,(((((4[&rate=8.31242871495073E-5]:2253.716374637556,19[&rate=5.022815199313015E-5]:2253.716374637556)[&rate=2.8479825161044626E-5]:158.29328457542306,(5[&rate=1.9838988752135304E-5]:2101.361827049401,6[&rate=1.1873041642748956E-5]:2101.361827049401)[&rate=4.764377380448101E-5]:310.64783216357773)[&rate=1.74113429931689E-5]:35.82702602168956,16[&rate=6.413639330590828E-5]:2447.8366852346685)[&rate=2.3438545123999436E-5]:290.83208423487076,(7[&rate=1.0008634674008642E-5]:2366.816253930481,((((8[&rate=2.3438545123999436E-5]:1598.2083067020471,(17[&rate=8.31242871495073E-5]:854.3867798883284,20[&rate=3.266907862338564E-5]:854.3867798883284)[&rate=2.4659974178589138E-5]:743.8215268137187)[&rate=3.121985764638944E-5]:26.105352761440145,18[&rate=5.022815199313015E-5]:1624.3136594634873)[&rate=2.8479825161044626E-5]:314.7149566736218,(11[&rate=1.74113429931689E-5]:936.5956483117213,12[&rate=2.8479825161044626E-5]:936.5956483117213)[&rate=1.615355686080642E-5]:1002.4329678253878)[&rate=1.0008634674008642E-5]:360.6626135977144,((9[&rate=1.615355686080642E-5]:560.76751626582,10[&rate=3.121985764638944E-5]:560.76751626582)[&rate=2.223256675552557E-5]:781.8648469856562,13[&rate=5.6288188684705935E-5]:1342.6323632514761)[&rate=1.1873041642748956E-5]:957.0588664833474)[&rate=5.022815199313015E-5]:67.12502419565726)[&rate=1.534815385971027E-4]:371.85251553905846)[&rate=5.3087110816009975E-5]:169.44814413784616,(14[&rate=5.3087110816009975E-5]:2297.489881739305,15[&rate=1.1873041642748956E-5]:2297.489881739305)[&rate=1.863477982319476E-5]:610.6270318680804)[&rate=8.31242871495073E-5]:432.4627022527038)[&rate=1.0]:0.0;
tree STATE_10265000 = (((((1[&rate=1.2766926237471894E-4]:1064.944954469593,2[&rate=1.930219734400425E-5]:1064.944954469593)[&rate=1.2766926237471894E-4]:1036.3151288018876,3[&rate=1.2766926237471894E-4]:2101.2600832714807)[&rate=5.8656139212577456E-5]:1629.2763663561777,(14[&rate=5.346917418530658E-5]:1269.265963610707,15[&rate=7.820030319724156E-6]:1269.265963610707)[&rate=1.5505481116188957E-5]:2461.2704860169515)[&rate=5.8656139212577456E-5]:233.22269501322216,(7[&rate=1.0942346858444236E-5]:3607.839534974378,((((8[&rate=2.1366325338781175E-5]:2008.9418819708424,((17[&rate=9.014872177131342E-5]:935.7433235212391,20[&rate=3.1938287100154324E-5]:935.7433235212391)[&rate=1.2788716485429123E-5]:1064.1259001499463,18[&rate=3.3699293256625645E-5]:1999.8692236711854)[&rate=1.4596556090753112E-5]:9.07265829965695)[&rate=4.926846935015283E-5]:209.20589987535482,(9[&rate=2.1366325338781175E-5]:471.3993322478983,10[&rate=2.8798584574012973E-5]:471.3993322478983)[&rate=1.2788716485429123E-5]:1746.748449598299)[&rate=4.008330777016936E-5]:81.14768768945305,(11[&rate=2.3598189771660683E-5]:1013.4842426782545,12[&rate=3.031148421824303E-5]:1013.4842426782545)[&rate=1.0942346858444236E-5]:1285.8112268573957)[&rate=1.930219734400425E-5]:282.55028872529783,13[&rate=3.773364049692912E-5]:2581.845758260948)[&rate=1.0942346858444236E-5]:1025.9937767134297)[&rate=1.2766926237471894E-4]:355.91960966650277)[&rate=5.346917418530658E-5]:295.88368407657526,(((4[&rate=9.014872177131342E-5]:2339.0708827740186,19[&rate=4.008330777016936E-5]:2339.0708827740186)[&rate=1.2788716485429123E-5]:1087.3488761660187,(5[&rate=3.1938287100154324E-5]:1497.644491192927,6[&rate=2.3598189771660683E-5]:1497.644491192927)[&rate=8.948467391300718E-6]:1928.7752677471103)[&rate=9.974714633873152E-6]:204.7944548829396,16[&rate=3.3699293256625645E-5]:3631.214213822977)[&rate=1.187530803955009E-5]:628.4286148944789)[&rate=1.0]:0.0;
tree STATE_10270000 = (((((1[&rate=2.011503654609467E-4]:558.8300003798527,2[&rate=8.572368779352135E-5]:558.8300003798527)[&rate=1.0179233638999681E-4]:1242.14863226118,3[&rate=2.011503654609467E-4]:1800.9786326410326)[&rate=2.011503654609467E-4]:609.5773569357334,(14[&rate=4.9844446067365465E-5]:1092.9583102006495,15[&rate=7.80410521445745E-6]:1092.9583102006495)[&rate=1.6936153292754336E-5]:1317.5976793761165)[&rate=1.0712334392592961E-5]:1217.355395742104,((((4[&rate=2.011503654609467E-4]:1249.4301459734513,19[&rate=7.46452277582943E-5]:1249.4301459734513)[&rate=3.217894303312742E-5]:239.3801709081133,5[&rate=2.060591103376574E-5]:1488.8103168815646)[&rate=5.722819927730002E-6]:1595.6853046164042,6[&rate=9.74687663483292E-6]:3084.495621497969)[&rate=1.1687143847391916E-5]:287.09118118601464,16[&rate=2.4907873404836577E-5]:3371.5868026839835)[&rate=5.438023028721595E-5]:256.3245826348866)[&rate=9.74687663483292E-6]:403.1408135969682,(7[&rate=9.74687663483292E-6]:3501.1565693862008,((((8[&rate=2.827049045433103E-5]:1358.6353379346415,((17[&rate=1.0179233638999681E-4]:797.5933792074417,20[&rate=2.827049045433103E-5]:797.5933792074417)[&rate=3.952796700808522E-5]:507.16528748581516,18[&rate=5.976675739395512E-5]:1304.7586666932568)[&rate=8.572368779352135E-5]:53.876671241384656)[&rate=3.217894303312742E-5]:312.50698656140344,(11[&rate=1.9323911500799326E-5]:1047.0017184691217,12[&rate=1.9323911500799326E-5]:1047.0017184691217)[&rate=2.060591103376574E-5]:624.1406060269233)[&rate=1.4737393680371002E-5]:295.7041566102955,(9[&rate=1.8103118259141055E-5]:456.57597884106616,10[&rate=2.195738727234396E-5]:456.57597884106616)[&rate=9.74687663483292E-6]:1510.2705022652742)[&rate=4.512607962770533E-6]:342.64693436147536,13[&rate=3.217894303312742E-5]:2309.493415467816)[&rate=4.512607962770533E-6]:1191.663153918385)[&rate=1.0179233638999681E-4]:529.8956295296375)[&rate=1.0]:0.0;
tree STATE_10275000 = (((((1[&rate=1.2256782303658918E-4]:1155.1032195442847,2[&rate=2.566364505695965E-5]:1155.1032195442847)[&rate=1.2256782303658918E-4]:855.4101227077933,3[&rate=1.2256782303658918E-4]:2010.513342252078)[&rate=8.879956745865076E-5]:1071.2773423284752,(14[&rate=8.879956745865076E-5]:862.5405387048927,15[&rate=2.686521277488577E-5]:862.5405387048927)[&rate=1.4551752776662569E-5]:2219.2501458756606)[&rate=7.764218956983216E-6]:179.57242137133335,((((4[&rate=1.2256782303658918E-4]:1931.8762345732853,5[&rate=1.4551752776662569E-5]:1931.8762345732853)[&rate=5.964157596847038E-5]:275.1569008968304,6[&rate=1.4551752776662569E-5]:2207.0331354701157)[&rate=1.6447422923362577E-5]:486.62539138134207,19[&rate=2.4513369096848605E-5]:2693.6585268514577)[&rate=4.447429910617503E-5]:373.85566910146827,(((7[&rate=2.2340122550106252E-5]:1602.8522859963841,(9[&rate=1.7393828582887873E-5]:342.37153656454416,10[&rate=4.447429910617503E-5]:342.37153656454416)[&rate=1.0454180481459622E-5]:1260.48074943184)[&rate=7.471976334056993E-5]:96.39238037636096,(8[&rate=3.086192940472867E-5]:1439.347702137156,((11[&rate=2.340756060845575E-5]:1004.5826718892077,12[&rate=2.566364505695965E-5]:1004.5826718892077)[&rate=3.396601252844088E-5]:418.0525041262787,((17[&rate=5.964157596847038E-5]:1246.410846292685,20[&rate=2.9454555157076298E-5]:1246.410846292685)[&rate=5.964157596847038E-5]:132.12800325205876,18[&rate=5.474049738294204E-5]:1378.5388495447437)[&rate=7.471976334056993E-5]:44.096326470742724)[&rate=1.7393828582887873E-5]:16.712526121669498)[&rate=2.2340122550106252E-5]:259.89696423558917)[&rate=1.4551752776662569E-5]:645.2241238907309,13[&rate=3.086192940472867E-5]:2344.468790263476)[&rate=5.474049738294204E-5]:723.04540568945)[&rate=3.5697046693908906E-5]:193.8489099989606)[&rate=1.9314182793502935E-5]:1366.655818924095,16[&rate=1.3586574431998851E-5]:4628.018924875982)[&rate=1.0]:0.0;
tree STATE_10280000 = ((((((1[&rate=1.4610630180014638E-4]:954.9120717987183,2[&rate=4.888817306044628E-5]:954.9120717987183)[&rate=4.075424359239938E-5]:996.7372161623899,3[&rate=1.4610630180014638E-4]:1951.6492879611083)[&rate=8.561388608230074E-5]:1291.5581666285698,(14[&rate=6.711694381175209E-5]:1095.5293496750705,15[&rate=1.56639750973872E-5]:1095.5293496750705)[&rate=5.241273757124267E-6]:2147.6781049146075)[&rate=2.5693015816682216E-5]:820.6450962144063,((((7[&rate=2.2081782647795765E-5]:1475.9265266811565,(9[&rate=1.0235589952314742E-5]:639.0862277465184,10[&rate=1.9861490426683925E-5]:639.0862277465184)[&rate=2.444362224998629E-5]:836.8402989346381)[&rate=8.561388608230074E-5]:39.31248209264231,(11[&rate=2.0956821646393285E-5]:988.1265047722635,12[&rate=1.773759075083045E-5]:988.1265047722635)[&rate=2.5693015816682216E-5]:527.1125040015353)[&rate=8.944613548314323E-6]:271.1191289624064,(8[&rate=2.9805108549319107E-5]:1783.7692654502434,(17[&rate=4.888817306044628E-5]:1246.8545858435082,20[&rate=2.9805108549319107E-5]:1246.8545858435082)[&rate=2.324204815747819E-5]:536.9146796067353)[&rate=1.56639750973872E-5]:2.58887228596177)[&rate=1.8790267169095588E-5]:590.6560632238857,(13[&rate=2.8365027781375247E-5]:2158.4446580024855,18[&rate=3.467940689344788E-5]:2158.4446580024855)[&rate=1.773759075083045E-5]:218.56954295760534)[&rate=3.467940689344788E-5]:1686.8383498439935)[&rate=3.654099549524864E-5]:377.8992124943202,((4[&rate=6.711694381175209E-5]:2694.706579731681,19[&rate=2.8365027781375247E-5]:2694.706579731681)[&rate=1.8790267169095588E-5]:1339.2777362985416,(5[&rate=1.3584146386322164E-5]:3321.7836623086587,6[&rate=1.3584146386322164E-5]:3321.7836623086587)[&rate=2.0956821646393285E-5]:712.2006537215639)[&rate=2.5693015816682216E-5]:407.76744726818197)[&rate=1.9861490426683925E-5]:3409.116585654313,16[&rate=8.944613548314323E-6]:7850.8683489527175)[&rate=1.0]:0.0;
tree STATE_10285000 = ((((((1[&rate=1.2243122841153108E-4]:688.0197666952929,2[&rate=5.0251068739937174E-5]:688.0197666952929)[&rate=6.119094970734722E-5]:1070.6824397125044,3[&rate=1.2243122841153108E-4]:1758.7022064077973)[&rate=7.176758677726138E-5]:1300.4809463649012,(14[&rate=1.7475180508736075E-4]:556.4344460451379,15[&rate=1.0051601563819052E-5]:556.4344460451379)[&rate=2.023976175772972E-5]:2502.7487067275606)[&rate=1.1537017401656898E-5]:177.87812634923012,((((((7[&rate=2.809216052636413E-5]:1040.9396140993629,(9[&rate=1.6621243243190065E-5]:389.50119683338573,10[&rate=3.620475037557616E-5]:389.50119683338573)[&rate=2.6681197582341948E-5]:651.4384172659771)[&rate=3.270733726829516E-5]:179.53364063367667,(11[&rate=2.1468545776771503E-5]:966.6979585646118,12[&rate=2.4002307006354565E-5]:966.6979585646118)[&rate=2.9560918474843366E-5]:253.77529616842776)[&rate=1.5408374859448853E-5]:625.266784556087,8[&rate=2.9560918474843366E-5]:1845.7400392891266)[&rate=3.440588830936238E-5]:28.897390128664256,(17[&rate=5.0251068739937174E-5]:1301.8193640206382,20[&rate=1.289160565033006E-5]:1301.8193640206382)[&rate=2.9560918474843366E-5]:572.8180653971526)[&rate=8.30727317338455E-6]:142.5101789945188,18[&rate=3.811934064161877E-5]:2017.1476084123096)[&rate=1.9027418079810368E-5]:240.79258220770453,13[&rate=3.620475037557616E-5]:2257.940190620014)[&rate=6.119094970734722E-5]:979.1210885019145)[&rate=4.0168174414003435E-5]:256.74653481239375,(((4[&rate=6.600758799322252E-5]:1483.0562182742904,19[&rate=6.600758799322252E-5]:1483.0562182742904)[&rate=3.1096070310606534E-5]:515.4034482019533,5[&rate=1.5408374859448853E-5]:1998.4596664762437)[&rate=3.1096070310606534E-5]:317.71412422107164,6[&rate=1.4171713234892732E-5]:2316.1737906973153)[&rate=5.820080993493503E-6]:1177.634023237007)[&rate=4.476429008415806E-5]:621.913081521323,16[&rate=1.7824096438891416E-5]:4115.720895455645)[&rate=1.0]:0.0;
tree STATE_10290000 = ((((((1[&rate=1.235910446783112E-4]:808.2923703121328,2[&rate=2.1546898296406423E-5]:808.2923703121328)[&rate=1.0075086462006769E-4]:1093.6585500976596,3[&rate=1.0075086462006769E-4]:1901.9509204097924)[&rate=1.235910446783112E-4]:926.798290648296,(((((7[&rate=2.6937968212145505E-5]:1047.0742619310402,(9[&rate=1.3397548952555127E-5]:812.4854501461595,10[&rate=2.1546898296406423E-5]:812.4854501461595)[&rate=6.373327724627312E-5]:234.5888117848807)[&rate=5.876107018898898E-5]:167.44968107524755,(11[&rate=2.1546898296406423E-5]:1011.9976441679499,12[&rate=2.4134955712392665E-5]:1011.9976441679499)[&rate=2.5505749325225903E-5]:202.52629883833777)[&rate=4.466285863140133E-5]:156.9820756768279,((17[&rate=5.083287640250549E-5]:910.1319250109374,20[&rate=2.8440415177631917E-5]:910.1319250109374)[&rate=5.876107018898898E-5]:388.81260351560525,18[&rate=4.466285863140133E-5]:1298.9445285265426)[&rate=3.169762823570073E-5]:72.56149015657297)[&rate=2.0315816799338372E-5]:73.23252870394708,8[&rate=3.537896286154245E-5]:1444.7385473870627)[&rate=1.5661424147750665E-5]:1192.9732562567447,13[&rate=3.347753837481697E-5]:2637.7118036438073)[&rate=4.202979925678008E-5]:191.037407414281)[&rate=6.971359526601121E-5]:414.19617352818887,(14[&rate=1.809861852574405E-4]:525.8856553593324,15[&rate=1.5661424147750665E-5]:525.8856553593324)[&rate=2.0315816799338372E-5]:2717.059729226945)[&rate=2.8440415177631917E-5]:539.9071282394389,((4[&rate=8.69119719327213E-5]:3129.597234786646,19[&rate=2.1546898296406423E-5]:3129.597234786646)[&rate=4.202979925678008E-5]:367.65777670441685,(5[&rate=9.824534903829985E-6]:2952.679491082839,6[&rate=1.2248252274976491E-5]:2952.679491082839)[&rate=2.0315816799338372E-5]:544.5755204082238)[&rate=8.475060785172032E-6]:285.5975013346533)[&rate=4.466285863140133E-5]:1246.4901334759852,16[&rate=9.824534903829985E-6]:5029.342646301701)[&rate=1.0]:0.0;
tree STATE_10295000 = ((((((1[&rate=7.366021081911878E-5]:1209.4316900697402,2[&rate=2.5795793204012638E-5]:1209.4316900697402)[&rate=1.6526300355320856E-4]:552.6590279043303,3[&rate=9.485188083865858E-5]:1762.0907179740705)[&rate=6.14518934914479E-5]:1194.2305051489363,(14[&rate=4.657772533832891E-5]:1620.4119513759285,15[&rate=2.4479834784256586E-5]:1620.4119513759285)[&rate=9.078361236105128E-6]:1335.9092717470783)[&rate=5.2104803837726304E-6]:635.449800425999,((((7[&rate=3.7097784193101725E-5]:923.1345047910611,(9[&rate=1.1690159838014455E-5]:448.6602808173383,10[&rate=3.010740248110895E-5]:448.6602808173383)[&rate=3.169677932752814E-5]:474.4742239737228)[&rate=2.7166786545707157E-5]:264.7204171219439,(11[&rate=1.4012581049226375E-5]:1027.0172424915572,12[&rate=2.7166786545707157E-5]:1027.0172424915572)[&rate=5.689818461352122E-5]:160.83767942144777)[&rate=1.5134044153189196E-5]:225.0401432681681,(8[&rate=3.010740248110895E-5]:1264.1085483762333,((17[&rate=7.366021081911878E-5]:694.5097729847481,20[&rate=4.141480654232092E-5]:694.5097729847481)[&rate=1.4012581049226375E-5]:99.17578080154362,18[&rate=8.245618417800465E-5]:793.6855537862917)[&rate=1.4012581049226375E-5]:470.4229945899416)[&rate=2.7166786545707157E-5]:148.78651680493977)[&rate=1.5134044153189196E-5]:1284.6109689768793,13[&rate=2.7166786545707157E-5]:2697.5060341580524)[&rate=4.959478610899225E-5]:894.2649893909534)[&rate=6.690447496952909E-5]:267.17430638122096,((4[&rate=6.690447496952909E-5]:3006.9470427006377,19[&rate=2.7166786545707157E-5]:3006.9470427006377)[&rate=2.4479834784256586E-5]:369.7675831050328,(5[&rate=1.8487369916038808E-5]:2898.4254185627074,6[&rate=1.044311772078147E-5]:2898.4254185627074)[&rate=2.7166786545707157E-5]:478.28920724296313)[&rate=5.2104803837726304E-6]:482.23070412455627)[&rate=3.517587621674344E-5]:1353.8400798107432,16[&rate=1.044311772078147E-5]:5212.78540974097)[&rate=1.0]:0.0;
tree STATE_10300000 = ((((((1[&rate=4.6706907572995255E-5]:1102.987527071043,2[&rate=3.972717597873991E-5]:1102.987527071043)[&rate=1.0620341993277517E-4]:991.0935248813114,3[&rate=1.0620341993277517E-4]:2094.0810519523543)[&rate=6.906672287836628E-5]:656.5519676348026,(14[&rate=3.4048993902260986E-5]:2677.4572223103864,15[&rate=5.9832941377535995E-6]:2677.4572223103864)[&rate=1.9730105757476092E-5]:73.17579727677048)[&rate=2.3590022237668215E-5]:598.0748774572021,((((7[&rate=2.2280919360425855E-5]:1248.1973850500071,(9[&rate=2.9212196563521723E-5]:377.8908456070452,10[&rate=3.235975169963855E-5]:377.8908456070452)[&rate=3.235975169963855E-5]:870.3065394429619)[&rate=2.9212196563521723E-5]:222.76852533411966,(11[&rate=1.3329934219774982E-5]:1030.7469526704954,12[&rate=2.6309938981482827E-5]:1030.7469526704954)[&rate=1.72181464935337E-5]:440.2189577136314)[&rate=5.9832941377535995E-6]:186.7466665582565,(8[&rate=3.075089944454855E-5]:1369.432660239412,((17[&rate=5.5844454248917245E-5]:1033.717486129932,20[&rate=3.4048993902260986E-5]:1033.717486129932)[&rate=3.235975169963855E-5]:70.88481526256942,18[&rate=5.5844454248917245E-5]:1104.6023013925014)[&rate=6.399161423754069E-5]:264.8303588469105)[&rate=3.4048993902260986E-5]:288.2799167029714)[&rate=3.235975169963855E-5]:599.7556960657676,13[&rate=3.075089944454855E-5]:2257.468273008151)[&rate=4.9451145640635414E-5]:1091.2396240362082)[&rate=4.1878355897181715E-5]:219.10687130363976,((4[&rate=6.906672287836628E-5]:2042.083711282296,19[&rate=3.075089944454855E-5]:2042.083711282296)[&rate=1.847357336436304E-5]:1185.6793736092445,(5[&rate=2.7734591275486386E-5]:1822.6005649159904,6[&rate=1.72181464935337E-5]:1822.6005649159904)[&rate=1.4663650882334012E-5]:1405.1625199755501)[&rate=2.7734591275486386E-5]:340.05168345645825)[&rate=1.5952935688581713E-5]:1721.9025962751516,16[&rate=1.3329934219774982E-5]:5289.71736462315)[&rate=1.0]:0.0;
tree STATE_10305000 = (((((1[&rate=4.6585590364630204E-5]:1566.6547810568973,2[&rate=3.36352495740473E-5]:1566.6547810568973)[&rate=1.330920780550365E-4]:358.8343506222982,3[&rate=1.330920780550365E-4]:1925.4891316791955)[&rate=9.036760369075926E-5]:1693.8067763517834,(14[&rate=2.808042350068636E-5]:3413.6417199902344,15[&rate=3.669709999914487E-6]:3413.6417199902344)[&rate=7.928267892532518E-5]:205.65418804074443)[&rate=1.2643155992740215E-5]:387.063576237294,((((7[&rate=2.0765755298799353E-5]:1116.4677390722927,(9[&rate=5.411520830132868E-5]:282.41983879719413,10[&rate=4.0649890042736435E-5]:282.41983879719413)[&rate=1.8276172440285015E-5]:834.0479002750985)[&rate=2.3470994755123723E-5]:410.04497547437427,(11[&rate=1.8276172440285015E-5]:981.3786347754375,12[&rate=2.3470994755123723E-5]:981.3786347754375)[&rate=2.2087673185362967E-5]:545.1340797712295)[&rate=3.669709999914487E-6]:227.05973490617544,13[&rate=4.0649890042736435E-5]:1753.5724494528424)[&rate=3.669709999914487E-6]:834.5863414644566,((8[&rate=1.7094927247429357E-5]:1345.6121907515676,18[&rate=4.345876348853094E-5]:1345.6121907515676)[&rate=3.669709999914487E-6]:373.8441952008552,(17[&rate=5.010415901665317E-5]:822.0475834739889,20[&rate=3.577642081444687E-5]:822.0475834739889)[&rate=2.2087673185362967E-5]:897.4088024784339)[&rate=1.156284832781769E-5]:868.7024049648762)[&rate=4.6585590364630204E-5]:1418.2006933509738)[&rate=1.156284832781769E-5]:430.23154816687156,(((4[&rate=7.928267892532518E-5]:2884.5766569828347,19[&rate=2.4924233545992123E-5]:2884.5766569828347)[&rate=6.988281550448915E-6]:831.1746140384348,(5[&rate=2.4924233545992123E-5]:1732.4848734854604,6[&rate=1.3728569535625995E-5]:1732.4848734854604)[&rate=6.988281550448915E-6]:1983.2663975358091)[&rate=1.2643155992740215E-5]:441.72703967281996,16[&rate=2.0765755298799353E-5]:4157.4783106940895)[&rate=2.4924233545992123E-5]:279.1127217410549)[&rate=1.0]:0.0;
tree STATE_10310000 = (((((1[&rate=7.257672812816448E-5]:1344.1516161198122,2[&rate=2.4132447060365207E-5]:1344.1516161198122)[&rate=2.0421809566598985E-4]:457.67004221553293,3[&rate=1.57731972881362E-4]:1801.821658335345)[&rate=5.223355794576117E-5]:1072.8812024094455,(14[&rate=6.109368107083206E-5]:1523.3777216841643,15[&rate=9.667741976693177E-6]:1523.3777216841643)[&rate=2.0837343300397618E-5]:1351.3251390606263)[&rate=2.2446097514277474E-5]:597.5266773201361,((((7[&rate=2.9766920314183852E-5]:891.1013226236927,(9[&rate=1.231064338626042E-5]:519.3269583683349,10[&rate=4.201255185867915E-5]:519.3269583683349)[&rate=5.640379778347223E-5]:371.7743642553578)[&rate=1.3641874262798429E-5]:405.53619455878504,8[&rate=3.188087703960175E-5]:1296.6375171824777)[&rate=5.329638273080321E-6]:437.9215694065922,((13[&rate=6.109368107083206E-5]:1555.7880286471373,18[&rate=4.201255185867915E-5]:1555.7880286471373)[&rate=8.841199802211642E-5]:14.445216968480963,(17[&rate=4.510145929231619E-5]:1172.4581842835212,20[&rate=2.7780546647574105E-5]:1172.4581842835212)[&rate=5.640379778347223E-5]:397.77506133209704)[&rate=2.9766920314183852E-5]:164.3258409734517)[&rate=3.2906976881760505E-6]:546.2434552853838,(11[&rate=1.7815403485920834E-5]:1005.7309725532634,12[&rate=1.9296725069742883E-5]:1005.7309725532634)[&rate=8.31742399969714E-6]:1275.0715693211903)[&rate=3.917880351760755E-5]:1191.426996190473)[&rate=6.900367495787823E-6]:249.13007346958602,(((4[&rate=9.902609984175834E-5]:1889.5043932146352,(5[&rate=8.31742399969714E-6]:1643.2915320791872,19[&rate=4.510145929231619E-5]:1643.2915320791872)[&rate=2.9766920314183852E-5]:246.21286113544807)[&rate=4.848988016846688E-5]:348.39245094153307,6[&rate=9.667741976693177E-6]:2237.8968441561683)[&rate=5.329638273080321E-6]:678.3356617407285,16[&rate=3.656436632439982E-5]:2916.232505896897)[&rate=1.231064338626042E-5]:805.1271056376158)[&rate=1.0]:0.0;
tree STATE_10315000 = (((((1[&rate=1.2393547287028127E-4]:807.6261750932265,2[&rate=2.0705666995791314E-5]:807.6261750932265)[&rate=8.459685638959224E-5]:1258.0406402548535,3[&rate=1.070451394841037E-4]:2065.66681534808)[&rate=4.713153649465407E-5]:1344.3054777109387,(((((7[&rate=4.392110808952803E-5]:770.1048435753942,(9[&rate=1.777546260024883E-5]:298.93515892097065,10[&rate=4.0988969720612086E-5]:298.93515892097065)[&rate=4.392110808952803E-5]:471.1696846544235)[&rate=8.465635897379833E-6]:826.2791816942777,(11[&rate=2.2260945984827022E-5]:1019.6461793561886,12[&rate=1.6383945418967785E-5]:1019.6461793561886)[&rate=2.9304394888193396E-5]:576.7378459134833)[&rate=1.1105787158387655E-5]:167.24287543511605,8[&rate=2.9304394888193396E-5]:1763.6269007047879)[&rate=2.2260945984827022E-5]:177.56337435024398,13[&rate=5.902476980119274E-5]:1941.1902750550319)[&rate=7.057695444678441E-6]:336.3359141493072,((17[&rate=5.460757742293413E-5]:847.90075430713,20[&rate=1.6383945418967785E-5]:847.90075430713)[&rate=3.348920327972866E-5]:338.9716777460576,18[&rate=5.460757742293413E-5]:1186.8724320531876)[&rate=2.3888117438902992E-5]:1090.6537571511515)[&rate=5.460757742293413E-5]:1132.4461038546797)[&rate=9.801403343915518E-6]:38.95723248569357,(14[&rate=4.713153649465407E-5]:1751.885036784526,15[&rate=7.057695444678441E-6]:1751.885036784526)[&rate=1.1105787158387655E-5]:1697.0444887601864)[&rate=1.6383945418967785E-5]:70.04839459954064,(((4[&rate=9.447260001709954E-5]:2235.1192008008475,19[&rate=2.9304394888193396E-5]:2235.1192008008475)[&rate=1.1105787158387655E-5]:730.0700023191966,(5[&rate=1.6383945418967785E-5]:2009.987907412411,6[&rate=1.1105787158387655E-5]:2009.987907412411)[&rate=1.777546260024883E-5]:955.2012957076331)[&rate=2.3888117438902992E-5]:20.67835418925233,16[&rate=2.739829250211661E-5]:2985.8675573092964)[&rate=3.1329278852222926E-5]:533.1103628349565)[&rate=1.0]:0.0;
tree STATE_10320000 = (((1[&rate=1.7614575418044585E-4]:784.3811450517218,2[&rate=7.653989898589413E-6]:784.3811450517218)[&rate=7.850374444359858E-5]:1008.5391590401176,3[&rate=1.7614575418044585E-4]:1792.9203040918394)[&rate=2.0513180206190392E-5]:3804.263504367078,((((((4[&rate=1.3201510108732203E-4]:1670.456197146592,6[&rate=2.2146349739786364E-5]:1670.456197146592)[&rate=1.4967578946794516E-5]:28.916417674573722,5[&rate=2.2146349739786364E-5]:1699.3726148211658)[&rate=1.7543331859146853E-6]:1801.1341718555277,19[&rate=2.3905554766480247E-5]:3500.5067866766935)[&rate=6.167688043261177E-5]:34.11015648379134,16[&rate=3.2622868300171077E-5]:3534.616943160485)[&rate=6.91692546758727E-5]:274.42634971895586,((((7[&rate=3.0138351021040273E-5]:881.4310570332652,(9[&rate=2.3905554766480247E-5]:262.711776314285,10[&rate=6.167688043261177E-5]:262.711776314285)[&rate=2.580881029955178E-5]:618.7192807189803)[&rate=1.2642759786022573E-5]:593.9603174354475,(11[&rate=1.8990838539511922E-5]:1054.856141152971,12[&rate=2.0513180206190392E-5]:1054.856141152971)[&rate=2.7877693524727048E-5]:420.5352333157416)[&rate=7.653989898589413E-6]:338.2907431111041,((8[&rate=5.0266583571804395E-5]:906.1340661760155,18[&rate=6.91692546758727E-5]:906.1340661760155)[&rate=4.010304671371653E-6]:517.6835188967511,13[&rate=4.187541213647028E-5]:1423.8175850727666)[&rate=4.010304671371653E-6]:389.86453250705017)[&rate=1.2642759786022573E-5]:607.782284633422,(17[&rate=3.2622868300171077E-5]:1916.1575031272534,20[&rate=1.4967578946794516E-5]:1916.1575031272534)[&rate=3.0138351021040273E-5]:505.3068990859854)[&rate=3.5371169810697415E-5]:1387.578890666202)[&rate=4.940242126852474E-6]:423.26485534142194,(14[&rate=1.3201510108732203E-4]:637.6392680312237,15[&rate=6.743892031321558E-6]:637.6392680312237)[&rate=7.653989898589413E-6]:3594.668880189639)[&rate=6.743892031321558E-6]:1364.8756602380545)[&rate=1.0]:0.0;
tree STATE_10325000 = (((1[&rate=1.8476162443727216E-4]:840.7963044527525,2[&rate=1.8019815079014873E-5]:840.7963044527525)[&rate=1.0992074203450087E-4]:971.1837004047107,3[&rate=1.366867910944995E-4]:1811.9800048574632)[&rate=9.732083411062944E-6]:4844.325384405814,((((4[&rate=7.940255214716476E-5]:2405.3985429818867,19[&rate=3.17178124135724E-5]:2405.3985429818867)[&rate=1.8019815079014873E-5]:1191.9809216318704,(5[&rate=3.17178124135724E-5]:1639.9043974755207,6[&rate=1.1778657894419708E-5]:1639.9043974755207)[&rate=9.732083411062944E-6]:1957.4750671382365)[&rate=2.1159855837997227E-5]:509.6843949740073,16[&rate=2.482960145017028E-5]:4107.0638595877645)[&rate=2.1159855837997227E-5]:210.60375685337021,(((((((7[&rate=3.17178124135724E-5]:925.8105179147557,(9[&rate=1.6609774479384243E-5]:458.45144545561675,10[&rate=3.17178124135724E-5]:458.45144545561675)[&rate=3.17178124135724E-5]:467.35907245913893)[&rate=9.732083411062944E-6]:369.29263854525504,8[&rate=3.764412993613451E-5]:1295.1031564600107)[&rate=7.85894991651273E-6]:415.81061410002076,(11[&rate=1.953198168062349E-5]:877.2742112245319,12[&rate=2.1159855837997227E-5]:877.2742112245319)[&rate=1.1778657894419708E-5]:833.6395593354996)[&rate=6.971609540868071E-6]:119.21064869413658,(17[&rate=4.983221990376872E-5]:884.9420956407344,20[&rate=3.17178124135724E-5]:884.9420956407344)[&rate=1.1778657894419708E-5]:945.1823236134337)[&rate=1.2883052988200042E-5]:7.427063132906142,18[&rate=4.51953917190174E-5]:1837.5514823870742)[&rate=1.1778657894419708E-5]:655.3014307633064,13[&rate=2.9197947345031447E-5]:2492.8529131503806)[&rate=2.691322405559454E-5]:1819.629803782937,(14[&rate=1.366867910944995E-4]:740.4133746213439,15[&rate=8.776956897044202E-6]:740.4133746213439)[&rate=1.1778657894419708E-5]:3572.0693423119737)[&rate=1.0730548009783954E-5]:5.184899507817136)[&rate=2.6248487592538975E-6]:2338.6377728221423)[&rate=1.0]:0.0;
tree STATE_10330000 = (((1[&rate=1.0824175243106233E-4]:1092.3293739892479,2[&rate=3.066929921161495E-5]:1092.3293739892479)[&rate=1.0824175243106233E-4]:1074.0152792873905,3[&rate=1.0824175243106233E-4]:2166.3446532766384)[&rate=3.066929921161495E-5]:3155.0025310312394,((((4[&rate=8.000958124681049E-5]:3093.4691131993036,19[&rate=2.7932144340971914E-5]:3093.4691131993036)[&rate=3.527705536930744E-5]:973.295835544905,(5[&rate=2.6638536344933294E-5]:1855.6812340380936,6[&rate=3.066929921161495E-5]:1855.6812340380936)[&rate=1.364019723723271E-5]:2211.0837147061147)[&rate=2.927324516322295E-5]:13.184538863084526,16[&rate=1.9516481846506337E-5]:4079.949487607293)[&rate=5.361709812068599E-5]:496.7542028503967,((((((7[&rate=3.699016303826962E-5]:756.5186333303919,8[&rate=7.223970338275411E-5]:756.5186333303919)[&rate=2.927324516322295E-5]:329.62332313749505,(9[&rate=2.7932144340971914E-5]:500.6345518170493,10[&rate=3.527705536930744E-5]:500.6345518170493)[&rate=2.927324516322295E-5]:585.5074046508377)[&rate=4.2884824556560025E-5]:142.83097100102623,(11[&rate=3.3660900833020815E-5]:977.2817498573436,12[&rate=3.699016303826962E-5]:977.2817498573436)[&rate=5.048880275910717E-5]:251.69117761156963)[&rate=9.103361506711723E-6]:688.6827084778624,(17[&rate=5.048880275910717E-5]:1385.1611782074624,20[&rate=3.066929921161495E-5]:1385.1611782074624)[&rate=2.927324516322295E-5]:532.4944577393132)[&rate=2.0657910755894003E-5]:361.8250119616371,(13[&rate=4.518097806229022E-5]:1706.5989036541482,18[&rate=4.2884824556560025E-5]:1706.5989036541482)[&rate=1.8377790612278415E-5]:572.8817442542645)[&rate=3.881580309908544E-5]:2246.0520584446695,(14[&rate=5.048880275910717E-5]:1247.6886678705077,15[&rate=9.103361506711723E-6]:1247.6886678705077)[&rate=1.2315572549496808E-5]:3277.8440384825744)[&rate=4.518097806229022E-5]:51.17098410460767)[&rate=2.4167126188675975E-5]:744.643493850188)[&rate=1.0]:0.0;
tree STATE_10335000 = (((((1[&rate=9.721463855101527E-5]:1205.9524294045466,2[&rate=3.004543262710914E-5]:1205.9524294045466)[&rate=2.2834194758608906E-4]:923.2817454183571,3[&rate=1.464659655011271E-4]:2129.2341748229037)[&rate=2.1875989365022972E-5]:1434.606289371326,(14[&rate=7.520582904575755E-5]:1075.3164675108967,15[&rate=8.825399238579695E-6]:1075.3164675108967)[&rate=7.68360692303464E-6]:2488.5239966833333)[&rate=1.102528543558351E-5]:137.56101206237645,(((((7[&rate=4.172734185003789E-5]:868.475605284974,(9[&rate=2.4860985663322794E-5]:436.8033013423302,10[&rate=3.896516197104826E-5]:436.8033013423302)[&rate=3.201840042111347E-5]:431.6723039426438)[&rate=1.549568365500349E-5]:528.4901719823737,8[&rate=3.896516197104826E-5]:1396.9657772673477)[&rate=3.27123017775467E-6]:761.307906199409,(11[&rate=1.7900950232472407E-5]:968.3185015601516,12[&rate=2.4860985663322794E-5]:968.3185015601516)[&rate=8.825399238579695E-6]:1189.955181906605)[&rate=1.549568365500349E-5]:432.6716710496221,((17[&rate=6.163682309845695E-5]:1190.5187871982762,20[&rate=2.1875989365022972E-5]:1190.5187871982762)[&rate=7.68360692303464E-6]:1066.8814902895483,18[&rate=3.004543262710914E-5]:2257.4002774878245)[&rate=2.3329056416520232E-5]:333.54507702855426)[&rate=8.825399238579695E-6]:161.39140519614375,13[&rate=3.4145156012243596E-5]:2752.3367597125225)[&rate=7.520582904575755E-5]:949.0647165440837)[&rate=2.648245916428656E-5]:784.562016443077,(((4[&rate=9.721463855101527E-5]:4098.691542216501,19[&rate=2.820580464816567E-5]:4098.691542216501)[&rate=3.27123017775467E-6]:141.10246301652387,(5[&rate=2.4860985663322794E-5]:1860.2697031896057,6[&rate=2.1875989365022972E-5]:1860.2697031896057)[&rate=7.68360692303464E-6]:2379.524302043419)[&rate=7.68360692303464E-6]:52.34833489034281,16[&rate=3.201840042111347E-5]:4292.142340123368)[&rate=8.825399238579695E-6]:193.8211525763154)[&rate=1.0]:0.0;
tree STATE_10340000 = (((((1[&rate=1.096179764770129E-4]:903.1419437635242,2[&rate=2.6008126688140338E-5]:903.1419437635242)[&rate=2.076444427770911E-4]:893.3772532300603,3[&rate=1.36980086321187E-4]:1796.5191969935845)[&rate=5.198374749393947E-5]:1145.0046095270272,(14[&rate=8.194705797617842E-5]:975.0294048050938,15[&rate=1.3266807773464514E-5]:975.0294048050938)[&rate=5.896887189032587E-6]:1966.494401715518)[&rate=1.6702244412094798E-5]:469.36453518314147,(((((7[&rate=3.5011569843549206E-5]:1132.358933700372,8[&rate=3.9621890532809514E-5]:1132.358933700372)[&rate=9.857048393546932E-6]:702.234285550084,(9[&rate=1.4396009189975889E-5]:610.0895384524742,10[&rate=3.9621890532809514E-5]:610.0895384524742)[&rate=2.0386612181241383E-5]:1224.5036807979818)[&rate=3.890092628422143E-6]:552.7621867114713,13[&rate=3.9621890532809514E-5]:2387.3554059619273)[&rate=1.7893733659772744E-5]:230.59529801689132,((17[&rate=5.6109724960611813E-5]:1014.1980757547287,20[&rate=2.759402870014311E-5]:1014.1980757547287)[&rate=1.6702244412094798E-5]:760.7263582382932,18[&rate=2.759402870014311E-5]:1774.924433993022)[&rate=1.9119668682787633E-5]:843.0262699857967)[&rate=2.759402870014311E-5]:151.82715089036765,(11[&rate=2.4503791067435904E-5]:1008.5282112055511,12[&rate=2.6008126688140338E-5]:1008.5282112055511)[&rate=5.896887189032587E-6]:1761.2496436636352)[&rate=7.336091813221239E-5]:641.1104868345669)[&rate=3.7221463207572323E-5]:504.09662448427844,(((4[&rate=6.0885491820844336E-5]:2943.4986821788707,19[&rate=3.105783533991791E-5]:2943.4986821788707)[&rate=3.7221463207572323E-5]:581.0600090681955,(5[&rate=3.7221463207572323E-5]:1644.905452757921,6[&rate=1.6702244412094798E-5]:1644.905452757921)[&rate=2.0386612181241383E-5]:1879.6532384891452)[&rate=9.857048393546932E-6]:129.70791114764552,16[&rate=2.6008126688140338E-5]:3654.2666023947118)[&rate=2.759402870014311E-5]:260.7183637933199)[&rate=1.0]:0.0;
tree STATE_10345000 = (((((1[&rate=7.50336156489575E-5]:846.2438041026436,2[&rate=2.399479981855921E-5]:846.2438041026436)[&rate=1.3756285638000097E-4]:695.3281619225794,3[&rate=1.3756285638000097E-4]:1541.571966025223)[&rate=5.693393501028824E-5]:2193.005339239853,(14[&rate=4.294889996705327E-5]:1783.2369925521125,15[&rate=7.632015218295947E-6]:1783.2369925521125)[&rate=9.301538909043257E-6]:1951.3403127129636)[&rate=1.3438342817897792E-5]:1198.2281029442224,(((4[&rate=7.50336156489575E-5]:2437.3050596133457,19[&rate=3.0363904578181942E-5]:2437.3050596133457)[&rate=3.9745799155289016E-5]:297.9613883778179,(5[&rate=1.2587820611179979E-5]:2358.2296728223587,6[&rate=1.0932492682768724E-5]:2358.2296728223587)[&rate=4.687375611275947E-6]:377.036775168805)[&rate=3.158706280681472E-6]:1164.0047036953774,16[&rate=2.399479981855921E-5]:3899.271151686541)[&rate=1.4310434197195395E-5]:1033.5342565227575)[&rate=4.687375611275947E-6]:59.611295898293065,(((((7[&rate=2.692558766087906E-5]:1273.7380429486377,8[&rate=3.9745799155289016E-5]:1273.7380429486377)[&rate=7.632015218295947E-6]:598.5367915963063,(9[&rate=2.026918570561631E-5]:412.6858325415306,10[&rate=4.294889996705327E-5]:412.6858325415306)[&rate=1.0932492682768724E-5]:1459.5890020034135)[&rate=2.692558766087906E-5]:268.6158010823906,(11[&rate=2.143749950031752E-5]:939.0631241059592,12[&rate=2.2675929363629303E-5]:939.0631241059592)[&rate=1.2587820611179979E-5]:1201.8275115213755)[&rate=1.1754192773684165E-5]:260.44048502560645,(13[&rate=3.696729046411573E-5]:1544.3491544157732,18[&rate=4.294889996705327E-5]:1544.3491544157732)[&rate=1.0117154543406696E-5]:856.9819662371679)[&rate=4.687375611275947E-6]:213.14708495439345,(17[&rate=2.8570538305848003E-5]:1743.8219345045002,20[&rate=1.1754192773684165E-5]:1743.8219345045002)[&rate=1.9162198446998828E-5]:870.6562711028344)[&rate=2.143749950031752E-5]:2377.938498500257)[&rate=1.0]:0.0;
tree STATE_10350000 = (((((1[&rate=8.286242226909834E-5]:1338.3252333169212,2[&rate=1.4165437899281734E-5]:1338.3252333169212)[&rate=7.000603420249024E-5]:894.0842949819366,3[&rate=8.286242226909834E-5]:2232.409528298858)[&rate=5.617435066007823E-5]:1343.2344372855482,(((4[&rate=6.197070244968733E-5]:2937.056011071116,(5[&rate=2.1530140698753316E-5]:2106.4361785968053,6[&rate=1.5068552028635304E-5]:2106.4361785968053)[&rate=1.960643561569087E-5]:830.6198324743104)[&rate=1.3247124962049398E-5]:28.820480207036326,19[&rate=2.82037045258274E-5]:2965.876491278152)[&rate=3.402780179690975E-5]:307.17331257422256,16[&rate=3.091826062167476E-5]:3273.0498038523747)[&rate=2.3573362968520406E-5]:302.59416173203135)[&rate=1.4165437899281734E-5]:148.61985458598974,(14[&rate=5.617435066007823E-5]:2048.272414727695,15[&rate=5.5988562211877535E-6]:2048.272414727695)[&rate=1.5965000738852847E-5]:1675.9914054427009)[&rate=1.5965000738852847E-5]:1819.4876565673985,((((((7[&rate=1.4165437899281734E-5]:1540.434913447955,(9[&rate=3.7692202953896315E-5]:309.82603139650763,10[&rate=5.166167858029247E-5]:309.82603139650763)[&rate=1.2302152641068549E-5]:1230.6088820514474)[&rate=2.82037045258274E-5]:339.210768000828,(11[&rate=2.4653079794868564E-5]:1033.46648333139,12[&rate=2.82037045258274E-5]:1033.46648333139)[&rate=1.6861573635426943E-5]:846.1791981173931)[&rate=2.0555808858892844E-5]:85.08652102197607,13[&rate=4.79764369558915E-5]:1964.7322024707591)[&rate=1.025565033903834E-5]:12.643407238979762,18[&rate=4.21772347058179E-5]:1977.375609709739)[&rate=9.078501058212667E-6]:509.1464592651173,8[&rate=2.6960508623113532E-5]:2486.522068974856)[&rate=1.867737032740967E-5]:22.447371968753032,(17[&rate=3.7692202953896315E-5]:2383.9737754527214,20[&rate=1.2302152641068549E-5]:2383.9737754527214)[&rate=3.9808946205801844E-5]:124.99566549088786)[&rate=1.5965000738852847E-5]:3034.782035794185)[&rate=1.0]:0.0;
tree STATE_10355000 = (((((1[&rate=1.9628830458031122E-4]:594.2001728146541,2[&rate=6.330945353222755E-5]:594.2001728146541)[&rate=9.798504434131544E-5]:1498.8094941560435,3[&rate=1.2485627494287344E-4]:2093.0096669706977)[&rate=7.140796901081243E-5]:688.6911457192773,15[&rate=9.85666489742791E-6]:2781.700812689975)[&rate=6.195957892773248E-6]:588.2444445593942,(((4[&rate=9.798504434131544E-5]:2359.45624789392,19[&rate=2.652322903671203E-5]:2359.45624789392)[&rate=3.733492121427303E-5]:509.91994613667475,(5[&rate=1.7991865330918338E-5]:2300.4242783420923,6[&rate=1.2661828187260183E-5]:2300.4242783420923)[&rate=3.733492121427303E-5]:568.9519156885026)[&rate=1.466705624543819E-5]:92.09867475428655,16[&rate=2.652322903671203E-5]:2961.4748687848814)[&rate=2.485905333722442E-5]:408.47038846448777)[&rate=3.473885905680526E-5]:543.7181532767145,((((7[&rate=2.0496226979229027E-5]:1581.954354458025,((9[&rate=3.473885905680526E-5]:155.56368093843787,10[&rate=8.223374149827516E-5]:155.56368093843787)[&rate=1.0772397708221844E-5]:1253.7373222767806,13[&rate=5.692057938669602E-5]:1409.3010032152185)[&rate=8.048036608452857E-6]:172.65335124280637)[&rate=6.195957892773248E-6]:590.6112975327694,(11[&rate=2.485905333722442E-5]:1095.1385135388834,12[&rate=1.3647190970734552E-5]:1095.1385135388834)[&rate=1.466705624543819E-5]:1077.4271384519109)[&rate=4.0808265337215615E-6]:367.43196245277113,((8[&rate=1.7991865330918338E-5]:2145.9147448383374,18[&rate=3.473885905680526E-5]:2145.9147448383374)[&rate=3.733492121427303E-5]:42.35815944155274,(17[&rate=4.024038173264488E-5]:1400.0319241015443,20[&rate=1.9210210000572213E-5]:1400.0319241015443)[&rate=1.2661828187260183E-5]:788.2409801783458)[&rate=2.0496226979229027E-5]:351.72471016367535)[&rate=3.473885905680526E-5]:961.4925101289014,14[&rate=2.1859041480356847E-5]:3501.490124572467)[&rate=1.9210210000572213E-5]:412.17328595361687)[&rate=1.0]:0.0;
tree STATE_10360000 = (((((1[&rate=2.1022488255573635E-4]:493.08859403804433,2[&rate=5.384374461132261E-5]:493.08859403804433)[&rate=1.0811517578239202E-4]:1004.505342402984,3[&rate=2.1022488255573635E-4]:1497.5939364410283)[&rate=9.14197851126557E-5]:1160.091214835396,(((4[&rate=2.1022488255573635E-4]:1161.6775705394411,19[&rate=4.6127554259068926E-5]:1161.6775705394411)[&rate=2.0030564724982526E-5]:895.4986889267834,(5[&rate=1.5251958067384836E-5]:1657.8575204919907,6[&rate=2.0030564724982526E-5]:1657.8575204919907)[&rate=6.42850838930057E-5]:399.31873897423384)[&rate=1.306624434071017E-5]:333.3686305480742,16[&rate=3.512309977126477E-5]:2390.5448900142987)[&rate=5.384374461132261E-5]:267.1402612621255)[&rate=2.0030564724982526E-5]:583.4755447433035,(14[&rate=3.512309977126477E-5]:1824.9715807845519,15[&rate=6.507278170886702E-6]:1824.9715807845519)[&rate=6.507278170886702E-6]:1416.189115235176)[&rate=1.6386151913005093E-5]:37.8781664172775,(((((7[&rate=1.876895961872289E-5]:1350.4281965296673,(9[&rate=4.6127554259068926E-5]:236.1011792455553,10[&rate=5.384374461132261E-5]:236.1011792455553)[&rate=1.306624434071017E-5]:1114.327017284112)[&rate=5.1601403575230646E-6]:899.0599194009374,13[&rate=3.512309977126477E-5]:2249.4881159306046)[&rate=1.0943993236149196E-5]:127.09375886819271,(11[&rate=2.1348303551988114E-5]:935.2803646654728,12[&rate=3.295510210434586E-5]:935.2803646654728)[&rate=1.4147490284398614E-5]:1441.3015101333244)[&rate=2.27299884150004E-5]:356.6872891271596,8[&rate=2.0030564724982526E-5]:2733.269163925957)[&rate=8.808881375010669E-6]:46.58784986869796,((17[&rate=5.8622371677188364E-5]:959.9065651829338,20[&rate=2.5721300067096804E-5]:959.9065651829338)[&rate=1.6386151913005093E-5]:866.2155594984557,18[&rate=4.2934761440357895E-5]:1826.1221246813896)[&rate=5.1601403575230646E-6]:953.7348891132654)[&rate=1.3634038506038694E-4]:499.18184864235036)[&rate=1.0]:0.0;
tree STATE_10365000 = ((((1[&rate=1.3760332860822237E-4]:697.8436579855862,2[&rate=4.2941053616689885E-5]:697.8436579855862)[&rate=7.157811699045546E-5]:1055.1052673936078,3[&rate=1.3760332860822237E-4]:1752.948925379194)[&rate=3.607586624779182E-5]:2920.623442267661,(((((4[&rate=1.3760332860822237E-4]:1289.9604320392862,19[&rate=5.3151143241593764E-5]:1289.9604320392862)[&rate=7.535544523332757E-6]:961.9304273418741,5[&rate=1.5456057312353945E-5]:2251.89085938116)[&rate=1.4532140358186388E-5]:183.2864656745519,6[&rate=1.0442255083969275E-5]:2435.177325055712)[&rate=3.098796369226272E-5]:428.62018152875544,16[&rate=2.887855572117927E-5]:2863.7975065844676)[&rate=1.9697675242646446E-5]:741.1625726693396,(14[&rate=6.069907773471624E-5]:1486.3616295154764,15[&rate=2.351572630402556E-6]:1486.3616295154764)[&rate=1.6427533575475433E-5]:2118.5984497383306)[&rate=2.2266797142865544E-5]:1068.612288393048)[&rate=9.69856587643475E-6]:940.7444785363214,((((7[&rate=1.4532140358186388E-5]:1854.2748252696267,(9[&rate=1.7453090230865765E-5]:438.774710799617,10[&rate=2.527101183525576E-5]:438.774710799617)[&rate=1.0442255083969275E-5]:1415.5001144700097)[&rate=3.9220407554656785E-5]:162.7513768129313,(11[&rate=1.9697675242646446E-5]:910.5684375308157,12[&rate=2.0935754498577495E-5]:910.5684375308157)[&rate=1.36500285564313E-5]:1106.4577645517425)[&rate=2.351572630402556E-6]:846.5990924624625,((8[&rate=1.7453090230865765E-5]:2341.686980972003,18[&rate=2.6985541449365795E-5]:2341.686980972003)[&rate=1.854022509063338E-5]:66.88115676851976,(17[&rate=2.887855572117927E-5]:1568.2720491821292,20[&rate=1.1991022007638485E-5]:1568.2720491821292)[&rate=2.0935754498577495E-5]:840.2960885583934)[&rate=1.1991022007638485E-5]:455.05715680449794)[&rate=4.520714360934279E-6]:1468.7299304299759,13[&rate=1.9697675242646446E-5]:4332.355224974996)[&rate=1.7453090230865765E-5]:1281.96162120818)[&rate=1.0]:0.0;
tree STATE_10370000 = ((((1[&rate=1.544210987819802E-4]:920.5080684597904,2[&rate=3.0930059160535774E-5]:920.5080684597904)[&rate=1.544210987819802E-4]:1064.993587307677,3[&rate=1.544210987819802E-4]:1985.5016557674674)[&rate=4.3357109316724704E-5]:1061.3995592229082,(14[&rate=8.305959772982415E-5]:1393.0689230718447,15[&rate=6.042681631874687E-6]:1393.0689230718447)[&rate=1.3372198364775254E-5]:1653.832291918531)[&rate=1.622702054813059E-5]:1742.2697799264379,((((4[&rate=1.544210987819802E-4]:1466.256847341675,6[&rate=1.7241934560966016E-5]:1466.256847341675)[&rate=1.3372198364775254E-5]:203.45847000002914,(5[&rate=3.0930059160535774E-5]:1026.4127882435089,19[&rate=1.031175234812448E-4]:1026.4127882435089)[&rate=3.0930059160535774E-5]:643.3025290981952)[&rate=1.0693553617005968E-5]:386.2506209321027,16[&rate=6.262390193787763E-5]:2055.965938273807)[&rate=7.0658166734694765E-6]:2025.1531212239329,((((7[&rate=1.429726243103096E-5]:1529.300606396429,(9[&rate=9.812429599469165E-6]:698.1786937818869,10[&rate=2.910941946672072E-5]:698.1786937818869)[&rate=2.5872069758126663E-5]:831.1219126145421)[&rate=1.622702054813059E-5]:325.466474229243,8[&rate=2.910941946672072E-5]:1854.767080625672)[&rate=1.2466907586590562E-5]:775.525561999581,((13[&rate=3.5104811706020915E-5]:1928.1510899786888,18[&rate=3.7533297956079515E-5]:1928.1510899786888)[&rate=1.3372198364775254E-5]:581.9563045099014,(17[&rate=2.910941946672072E-5]:2015.1471520523962,20[&rate=8.014554986541588E-6]:2015.1471520523962)[&rate=2.7430254827866402E-5]:494.960242436194)[&rate=4.693507168232014E-5]:120.18524813666272)[&rate=1.5247189442128996E-5]:332.8093859541086,(11[&rate=1.622702054813059E-5]:1038.7539031907502,12[&rate=4.025879730533629E-5]:1038.7539031907502)[&rate=1.2466907586590562E-5]:1924.3481253886114)[&rate=3.5104811706020915E-5]:1118.0170309183782)[&rate=1.0693553617005968E-5]:708.0519354190737)[&rate=1.0]:0.0;
tree STATE_10375000 = (((((1[&rate=1.259032606368909E-4]:978.251641085889,2[&rate=1.8426741310773032E-6]:978.251641085889)[&rate=8.093925920404395E-5]:937.9216898644601,3[&rate=1.259032606368909E-4]:1916.173330950349)[&rate=3.136736040911185E-5]:3283.6697054482493,(((4[&rate=1.259032606368909E-4]:1899.1676745315472,6[&rate=1.1437128610326667E-5]:1899.1676745315472)[&rate=1.673653991435872E-5]:52.34613243449712,(5[&rate=2.1676797588440833E-5]:1045.1297465033977,19[&rate=8.093925920404395E-5]:1045.1297465033977)[&rate=1.782985211501519E-5]:906.3840604626466)[&rate=5.563570498220503E-6]:282.53226644582264,16[&rate=4.690125336256685E-5]:2234.046073411867)[&rate=9.318157531655483E-6]:2965.796962986731)[&rate=9.318157531655483E-6]:274.31313718497495,(14[&rate=4.690125336256685E-5]:1439.9608865869923,15[&rate=2.8663306740802433E-6]:1439.9608865869923)[&rate=8.021160415956384E-6]:4034.1952869965808)[&rate=7.396181201351247E-6]:227.79122656252548,(((((7[&rate=1.3011811870189747E-5]:1947.3974143976875,8[&rate=2.3205426654224085E-5]:1947.3974143976875)[&rate=3.4210218657864465E-5]:201.4980309754451,(11[&rate=1.3861806716383754E-5]:954.8262370882902,12[&rate=2.8923331458671566E-5]:954.8262370882902)[&rate=8.660564724366479E-6]:1194.0692082848423)[&rate=6.172623251819114E-6]:153.25035055119315,(9[&rate=1.3861806716383754E-5]:850.9934648844064,10[&rate=1.900800562791618E-5]:850.9934648844064)[&rate=8.021160415956384E-6]:1451.1523310399193)[&rate=1.2205314220506993E-5]:413.20502025930546,((17[&rate=2.1676797588440833E-5]:1516.3389044936555,20[&rate=1.673653991435872E-5]:1516.3389044936555)[&rate=2.0284696386504662E-5]:683.496120462122,18[&rate=2.3205426654224085E-5]:2199.8350249557775)[&rate=4.309579250567228E-6]:515.5157912278537)[&rate=2.0284696386504662E-5]:848.7292185293832,13[&rate=1.5716791909599436E-5]:3564.0800347130144)[&rate=1.5716791909599436E-5]:2137.867365433084)[&rate=1.0]:0.0;
tree STATE_10380000 = (((1[&rate=1.6726135457841018E-4]:923.4880654299587,2[&rate=2.8692839214624446E-6]:923.4880654299587)[&rate=1.6726135457841018E-4]:976.667160557501,3[&rate=1.6726135457841018E-4]:1900.1552259874597)[&rate=1.7701371514501633E-5]:2770.118711183831,((((4[&rate=1.6726135457841018E-4]:1923.2572199386705,((5[&rate=2.5492830068082692E-5]:865.9547915217229,19[&rate=8.705860520961027E-5]:865.9547915217229)[&rate=2.3986622530724944E-5]:617.2378772141333,6[&rate=1.272346843487871E-5]:1483.1926687358562)[&rate=5.512612041260729E-6]:440.0645512028143)[&rate=2.3986622530724944E-5]:91.59348183683937,16[&rate=4.06088289645181E-5]:2014.8507017755098)[&rate=2.711204128904322E-5]:1206.0388362425049,(14[&rate=8.705860520961027E-5]:1184.851085938425,15[&rate=8.310704838908859E-6]:1184.851085938425)[&rate=1.272346843487871E-5]:2036.0384520795897)[&rate=1.559887608653184E-5]:535.9973615077047,(((((7[&rate=1.882569781747094E-5]:1967.4304055930752,(9[&rate=3.076633936391276E-5]:291.66281620207235,10[&rate=4.390619099409479E-5]:291.66281620207235)[&rate=1.1818127427244738E-5]:1675.7675893910027)[&rate=6.466430632112777E-5]:41.071075315165444,(11[&rate=2.1255702947602527E-5]:933.0769062058935,12[&rate=3.285169177480025E-5]:933.0769062058935)[&rate=6.499632797737529E-6]:1075.4245747023472)[&rate=1.6627856232495226E-5]:90.34913172106894,13[&rate=3.771929940567633E-5]:2098.8506126293096)[&rate=2.8862428725837227E-5]:36.16041045766633,8[&rate=2.2578425966758868E-5]:2135.011023086976)[&rate=5.512612041260729E-6]:361.8587099998945,((17[&rate=3.285169177480025E-5]:1435.7675436937536,20[&rate=1.4608694086859705E-5]:1435.7675436937536)[&rate=1.0054995789794256E-5]:660.272737567265,18[&rate=2.8862428725837227E-5]:2096.0402812610187)[&rate=3.285169177480025E-5]:400.8294518258517)[&rate=4.06088289645181E-5]:1260.017166438849)[&rate=2.8862428725837227E-5]:913.3870376455711)[&rate=1.0]:0.0;
tree STATE_10385000 = (((1[&rate=1.689736629273322E-4]:775.686012350071,2[&rate=1.8023298754648485E-5]:775.686012350071)[&rate=1.689736629273322E-4]:1098.4488321658007,3[&rate=1.1188864736704255E-4]:1874.1348445158717)[&rate=2.571071281261278E-5]:1857.467049254278,((((4[&rate=1.1188864736704255E-4]:1885.6555876769357,((5[&rate=1.694093568028678E-5]:813.8125484805842,19[&rate=1.1188864736704255E-4]:813.8125484805842)[&rate=1.8023298754648485E-5]:788.3335765532322,6[&rate=1.694093568028678E-5]:1602.1461250338164)[&rate=7.249830219099318E-6]:283.5094626431194)[&rate=1.5897326021290294E-5]:58.514194292355796,16[&rate=5.469453931921927E-5]:1944.1697819692915)[&rate=2.571071281261278E-5]:864.5511190838986,(14[&rate=5.0097878163893476E-5]:2215.485888220059,15[&rate=1.3904269452187184E-5]:2215.485888220059)[&rate=2.895243042367452E-5]:593.2350128331309)[&rate=1.1067308619406466E-5]:436.2958034657536,(((7[&rate=2.571071281261278E-5]:1107.366206978011,(9[&rate=3.724406082705594E-5]:302.9541591345388,10[&rate=5.0097878163893476E-5]:302.9541591345388)[&rate=2.1564889424039615E-5]:804.4120478434721)[&rate=2.895243042367452E-5]:205.06711866546812,(11[&rate=1.5897326021290294E-5]:994.5832653866289,12[&rate=2.571071281261278E-5]:994.5832653866289)[&rate=2.286764090153937E-5]:317.85006025685016)[&rate=6.179849595684744E-6]:1092.4594146257666,(8[&rate=2.4245993769296487E-5]:2341.0026927029453,(13[&rate=4.2834371822634195E-5]:1877.6958142374135,((17[&rate=6.724730859515183E-5]:755.9799761855653,20[&rate=3.487685149532032E-5]:755.9799761855653)[&rate=1.1067308619406466E-5]:1008.3069032114489,18[&rate=4.6202311480539904E-5]:1764.2868793970142)[&rate=3.724406082705594E-5]:113.4089348403993)[&rate=1.4886901871195894E-5]:463.3068784655318)[&rate=1.3904269452187184E-5]:63.89004756630038)[&rate=5.469453931921927E-5]:840.123964249698)[&rate=2.895243042367452E-5]:486.585189251206)[&rate=1.0]:0.0;
tree STATE_10390000 = ((((1[&rate=1.0538559728157542E-4]:898.2637415304739,2[&rate=6.001556169294794E-5]:898.2637415304739)[&rate=1.9428149608731598E-4]:1157.915290386622,3[&rate=1.9428149608731598E-4]:2056.179031917096)[&rate=3.335179387372668E-5]:602.7393016073252,(((((4[&rate=1.9428149608731598E-4]:1141.0455191875617,5[&rate=2.9766589434602445E-5]:1141.0455191875617)[&rate=3.9775254737814845E-5]:11.499465783121877,19[&rate=1.0538559728157542E-4]:1152.5449849706836)[&rate=7.976298287501885E-5]:256.7991387134771,6[&rate=3.9775254737814845E-5]:1409.3441236841606)[&rate=1.5086984185855186E-5]:105.32237518165152,16[&rate=6.001556169294794E-5]:1514.6664988658122)[&rate=4.506612912405741E-5]:634.2916996531249,(14[&rate=9.031782789984575E-5]:969.462142370033,15[&rate=1.6231683833303525E-5]:969.462142370033)[&rate=1.8580086656908447E-5]:1179.496056148904)[&rate=1.7393747508942438E-5]:509.96013500548406)[&rate=3.1502343903496024E-5]:675.5784316414847,((((7[&rate=2.2349793879410377E-5]:1853.6336635330094,(9[&rate=2.2349793879410377E-5]:617.6044246421816,10[&rate=2.3698776083467235E-5]:617.6044246421816)[&rate=1.1671395343075223E-5]:1236.0292388908279)[&rate=1.6231683833303525E-5]:87.30901408725276,13[&rate=4.813986083136626E-5]:1940.9426776202622)[&rate=3.335179387372668E-5]:255.74328447929202,(11[&rate=2.105159577068276E-5]:988.8286808424555,12[&rate=1.8580086656908447E-5]:988.8286808424555)[&rate=1.1671395343075223E-5]:1207.8572812570987)[&rate=2.3698776083467235E-5]:263.4130810217307,((8[&rate=4.229545474899763E-5]:1255.228776724774,18[&rate=5.5500328899492975E-5]:1255.228776724774)[&rate=4.309893640308848E-6]:665.0438871055278,(17[&rate=6.001556169294794E-5]:1185.8915538026758,20[&rate=1.7393747508942438E-5]:1185.8915538026758)[&rate=1.2817315152930487E-5]:734.3811100276259)[&rate=1.7393747508942438E-5]:539.8263792909831)[&rate=7.174228614517901E-5]:874.3977220446209)[&rate=1.0]:0.0;
tree STATE_10395000 = (((((1[&rate=1.1661237295863823E-4]:1080.4203835529902,2[&rate=7.4927862174844376E-6]:1080.4203835529902)[&rate=7.4478396982139E-5]:977.8688341997918,3[&rate=1.6765025435703504E-4]:2058.289217752782)[&rate=1.6765025435703504E-4]:1253.9013618392855,((4[&rate=1.6765025435703504E-4]:1790.802260758795,((5[&rate=2.880725947048571E-5]:1073.3062863474595,19[&rate=1.1661237295863823E-4]:1073.3062863474595)[&rate=3.545955134328665E-5]:564.4935830218631,6[&rate=1.9739667967855448E-5]:1637.7998693693226)[&rate=1.7452402114828067E-5]:153.00239138947245)[&rate=7.4927862174844376E-6]:260.22471260632983,16[&rate=5.746963870865801E-5]:2051.026973365125)[&rate=2.0914854033616223E-5]:1261.1636062269426)[&rate=1.5203707566740034E-5]:73.04413578817139,(14[&rate=6.208857435837296E-5]:1373.329357212336,15[&rate=1.0475326942352943E-5]:1373.329357212336)[&rate=1.4072662964515471E-5]:2011.905358167903)[&rate=7.4478396982139E-5]:766.3054525924113,(((7[&rate=1.1731610994556964E-5]:2581.27275279797,8[&rate=1.7452402114828067E-5]:2581.27275279797)[&rate=9.101161600720149E-6]:28.378981042614214,((9[&rate=1.9739667967855448E-5]:435.3858743935412,10[&rate=5.006483205829158E-5]:435.3858743935412)[&rate=1.7452402114828067E-5]:1621.625477354938,(11[&rate=2.3359173552043357E-5]:1070.5071601711584,12[&rate=3.0330951189155526E-5]:1070.5071601711584)[&rate=9.101161600720149E-6]:986.5041915773209)[&rate=1.8587634291080763E-5]:552.640382092105)[&rate=5.211752193538937E-6]:488.6145380113653,(13[&rate=2.597095275821782E-5]:2812.9844082354675,((17[&rate=9.600440242963089E-5]:783.1851185993897,20[&rate=2.4640796281762944E-5]:783.1851185993897)[&rate=9.101161600720149E-6]:1265.8441462526307,18[&rate=5.006483205829158E-5]:2049.0292648520203)[&rate=7.4927862174844376E-6]:763.9551433834472)[&rate=4.700714287841934E-5]:285.28186361648204)[&rate=2.735703222721258E-5]:1053.2738961207006)[&rate=1.0]:0.0;
tree STATE_10400000 = (((((1[&rate=7.760097301067692E-5]:1375.1214128920287,2[&rate=4.812181384314476E-5]:1375.1214128920287)[&rate=5.9859409560850875E-5]:158.99518009110807,3[&rate=2.571121845693035E-4]:1534.1165929831368)[&rate=2.571121845693035E-4]:970.3241792703079,(14[&rate=8.601492433912429E-5]:2077.3151068704674,15[&rate=1.948405824003346E-5]:2077.3151068704674)[&rate=2.8880418332874947E-5]:427.12566538297733)[&rate=1.5497711216702662E-5]:296.8608039210262,((4[&rate=1.6595357982412517E-4]:1758.0937346746498,((5[&rate=3.706286494050011E-5]:930.5919373829989,19[&rate=1.31261235020514E-4]:930.5919373829989)[&rate=3.073671353860126E-5]:711.9234624726977,6[&rate=1.948405824003346E-5]:1642.5153998556966)[&rate=1.295515751111134E-5]:115.57833481895318)[&rate=3.706286494050011E-5]:195.1399661630237,16[&rate=5.9859409560850875E-5]:1953.2337008376735)[&rate=1.679490051345787E-5]:848.0678753367974)[&rate=3.4810189270161515E-5]:1656.2754386653878,((7[&rate=1.679490051345787E-5]:2938.9062957275337,((9[&rate=2.54585879479311E-5]:579.2525345072056,10[&rate=2.8880418332874947E-5]:579.2525345072056)[&rate=1.0402720753472254E-5]:2180.9029303055822,13[&rate=3.706286494050011E-5]:2760.1554648127876)[&rate=4.812181384314476E-5]:178.75083091474607)[&rate=9.664133568453769E-5]:53.003711179961556,((8[&rate=5.1597712139003164E-5]:1441.2618426717809,(17[&rate=1.31261235020514E-4]:697.6014938424806,(18[&rate=1.31261235020514E-4]:630.7382434708302,20[&rate=8.601492433912429E-5]:630.7382434708302)[&rate=2.387034083723443E-5]:66.86325037165045)[&rate=2.54585879479311E-5]:743.6603488293002)[&rate=6.0579158909030564E-6]:1507.6556879839618,(11[&rate=2.54585879479311E-5]:1007.0441587384671,12[&rate=3.4810189270161515E-5]:1007.0441587384671)[&rate=1.1687888306512625E-5]:1941.8733719172756)[&rate=4.21164002317319E-5]:42.99247625175258)[&rate=3.4810189270161515E-5]:1465.6670079323635)[&rate=1.0]:0.0;
tree STATE_10405000 = (((((1[&rate=6.0151117876013055E-5]:1467.9693553939928,2[&rate=2.3957123235787458E-5]:1467.9693553939928)[&rate=2.1753494076376826E-4]:780.6625237966773,3[&rate=2.1753494076376826E-4]:2248.63187919067)[&rate=2.1753494076376826E-4]:923.3655402305099,(14[&rate=7.083052941459155E-5]:1813.7462835530384,15[&rate=5.695750079261819E-6]:1813.7462835530384)[&rate=1.3146442554256602E-5]:1358.2511358681415)[&rate=7.738105785465032E-5]:347.2718346485417,(((4[&rate=3.521690493155431E-4]:1302.8079226257628,19[&rate=1.0555190182143287E-4]:1302.8079226257628)[&rate=7.738105785465032E-5]:161.5581232133511,(5[&rate=5.1718423948605634E-5]:1457.3477043662747,6[&rate=1.901863626010149E-5]:1457.3477043662747)[&rate=6.0151117876013055E-5]:7.018341472839211)[&rate=3.5182667486127592E-6]:532.0155840562786,16[&rate=7.738105785465032E-5]:1996.3816298953925)[&rate=4.4815579355587136E-5]:1522.8876241743292)[&rate=4.81075175553687E-5]:483.36496318336685,(7[&rate=1.1738534642355976E-5]:2730.1408072060817,((((8[&rate=9.4247904022999E-5]:736.3328431230158,(17[&rate=2.1753494076376826E-4]:474.50623591879105,20[&rate=7.083052941459155E-5]:474.50623591879105)[&rate=7.083052941459155E-5]:261.82660720422473)[&rate=3.642439740344146E-5]:92.91727860939193,18[&rate=1.3944760663932456E-4]:829.2501217324077)[&rate=5.695750079261819E-6]:1489.2852208018005,13[&rate=3.642439740344146E-5]:2318.535342534208)[&rate=3.642439740344146E-5]:202.88730001748945,((9[&rate=2.3957123235787458E-5]:565.3000892814321,10[&rate=4.4815579355587136E-5]:565.3000892814321)[&rate=1.456671399439912E-5]:1395.1797606755756,(11[&rate=2.2241552633422754E-5]:953.6141601794146,12[&rate=2.9645013934710033E-5]:953.6141601794146)[&rate=1.901863626010149E-5]:1006.865689777593)[&rate=1.601198911527914E-5]:560.94279259469)[&rate=3.900875052588933E-5]:208.71816465438405)[&rate=1.456671399439912E-5]:1272.4934100470068)[&rate=1.0]:0.0;
tree STATE_10410000 = ((((1[&rate=8.466974505960223E-5]:1532.3267634988179,2[&rate=2.0843340941851462E-5]:1532.3267634988179)[&rate=2.3926320190235194E-4]:699.5060081917613,3[&rate=1.7984240129022673E-4]:2231.832771690579)[&rate=1.2388571432756892E-4]:899.4385675384797,((((4[&rate=1.7984240129022673E-4]:1004.951835801691,19[&rate=5.77115907913669E-5]:1004.951835801691)[&rate=6.303805657264136E-5]:835.2406092308333,(5[&rate=2.6382495153604305E-5]:1477.8760946929333,6[&rate=2.4422783614381934E-5]:1477.8760946929333)[&rate=1.7635912524582572E-5]:362.31635033959105)[&rate=5.659380432807657E-6]:188.41496171362996,16[&rate=6.303805657264136E-5]:2028.6074067461543)[&rate=2.8475184936462348E-5]:715.5596282135587,(14[&rate=6.914843427027455E-5]:2259.9881809182034,15[&rate=2.4964875798250796E-6]:2259.9881809182034)[&rate=5.301422519027967E-5]:484.17885404150957)[&rate=6.957050866609449E-6]:387.1043042693459)[&rate=5.77115907913669E-5]:1591.923307442311,(((7[&rate=1.61457478575375E-5]:1952.9321977610794,13[&rate=3.574328205846936E-5]:1952.9321977610794)[&rate=3.574328205846936E-5]:139.66610896698876,(((8[&rate=4.8830778601688173E-5]:898.8049447021705,18[&rate=1.2388571432756892E-4]:898.8049447021705)[&rate=4.8830778601688173E-5]:14.186778639584304,(17[&rate=1.4629712882163816E-4]:603.6143657471459,20[&rate=6.303805657264136E-5]:603.6143657471459)[&rate=7.625682178201646E-5]:309.37735759460884)[&rate=5.659380432807657E-6]:1162.8548433532699,(9[&rate=2.0843340941851462E-5]:677.9470306215356,10[&rate=2.6382495153604305E-5]:677.9470306215356)[&rate=1.3346957597583445E-5]:1397.899536073489)[&rate=7.625682178201646E-5]:16.75174003304346)[&rate=2.2580829971866307E-5]:423.69115459518525,(11[&rate=2.2580829971866307E-5]:900.2391163315916,12[&rate=3.313303494305935E-5]:900.2391163315916)[&rate=5.659380432807657E-6]:1616.0503449916619)[&rate=9.467224912490155E-6]:2206.9051853481164)[&rate=1.0]:0.0;
tree STATE_10415000 = ((((1[&rate=1.3982344168039505E-4]:1078.5370785376401,2[&rate=4.604761160916071E-5]:1078.5370785376401)[&rate=4.604761160916071E-5]:1004.0654031587358,3[&rate=1.3982344168039505E-4]:2082.602481696376)[&rate=6.971162606518946E-5]:2699.0935106065813,((((4[&rate=1.8465351417933405E-4]:1859.174396986871,19[&rate=6.368822128160395E-5]:1859.174396986871)[&rate=3.586189926176655E-5]:471.8313997401717,(5[&rate=3.100881804716369E-5]:1612.041761383358,6[&rate=2.936086502408428E-5]:1612.041761383358)[&rate=2.4072217370361022E-5]:718.9640353436846)[&rate=1.707466346307525E-5]:769.8494241336384,16[&rate=5.6171409657909484E-5]:3100.855220860681)[&rate=3.100881804716369E-5]:925.3027793153906,(14[&rate=3.586189926176655E-5]:2648.4256457768693,15[&rate=1.2929286623936187E-5]:2648.4256457768693)[&rate=1.2929286623936187E-5]:1377.7323543992024)[&rate=3.9129226173237085E-5]:755.5379921268855)[&rate=7.699223515422091E-5]:181.90728737142672,(((7[&rate=2.767257388194391E-5]:1246.4405780742284,(9[&rate=2.592096387230535E-5]:329.46421476316954,10[&rate=4.250272915494655E-5]:329.46421476316954)[&rate=2.2071572513567166E-5]:916.9763633110588)[&rate=2.592096387230535E-5]:575.6346295392286,(((8[&rate=3.586189926176655E-5]:1424.6449484868845,(17[&rate=9.917815937808934E-5]:769.594777725613,20[&rate=4.790625598289149E-5]:769.594777725613)[&rate=4.790625598289149E-5]:655.0501707612715)[&rate=6.971162606518946E-5]:13.741328803443366,18[&rate=6.101419436131333E-5]:1438.3862772903278)[&rate=3.9129226173237085E-5]:306.10284061097104,(11[&rate=3.26332664686242E-5]:971.529837728991,12[&rate=3.26332664686242E-5]:971.529837728991)[&rate=1.707466346307525E-5]:772.9592801723079)[&rate=7.315964564065685E-5]:77.58608971215813)[&rate=1.2929286623936187E-5]:461.99929919782767,13[&rate=4.0798687320738184E-5]:2284.0745068112847)[&rate=4.0798687320738184E-5]:2679.528772863099)[&rate=1.0]:0.0;
tree STATE_10420000 = (((1[&rate=1.4673918558707355E-4]:779.0149012303741,2[&rate=2.859685509362415E-5]:779.0149012303741)[&rate=5.834304319305255E-5]:1436.5007456702851,3[&rate=1.4673918558707355E-4]:2215.5156469006592)[&rate=3.302926208017067E-5]:3330.775540944756,((((4[&rate=7.674207714862725E-5]:2474.750984885695,19[&rate=2.124271953249157E-5]:2474.750984885695)[&rate=3.833821603708826E-5]:1037.5336675196604,(5[&rate=1.2418270183834451E-5]:2345.1880945780786,6[&rate=1.579810536834393E-5]:2345.1880945780786)[&rate=1.117859169156256E-5]:1167.0965578272767)[&rate=1.687915778746886E-5]:154.95412093707182,16[&rate=2.5972979472705943E-5]:3667.238773342427)[&rate=1.3583474135696132E-5]:1443.5353287604134,(((7[&rate=1.2418270183834451E-5]:2505.4420398911243,((9[&rate=1.9038876490130844E-5]:656.9553051281654,10[&rate=3.147254371538492E-5]:656.9553051281654)[&rate=1.687915778746886E-5]:863.1864271730191,(11[&rate=1.579810536834393E-5]:974.3572375250056,12[&rate=3.6445093832634236E-5]:974.3572375250056)[&rate=2.859685509362415E-5]:545.7844947761788)[&rate=9.810284655630704E-6]:985.3003075899398)[&rate=2.4735501413499415E-5]:98.53693000455723,((8[&rate=2.5972979472705943E-5]:2036.3946956865507,((17[&rate=5.430197647155111E-5]:1347.5552621248066,20[&rate=2.4735501413499415E-5]:1347.5552621248066)[&rate=3.6445093832634236E-5]:562.4766650510244,18[&rate=4.777403608370777E-5]:1910.031927175831)[&rate=1.117859169156256E-5]:126.36276851071966)[&rate=4.0384111116034564E-5]:367.9083992566884,13[&rate=4.0384111116034564E-5]:2404.303094943239)[&rate=1.117859169156256E-5]:199.67587495244243)[&rate=2.999869542291609E-5]:2366.6918095478263,(14[&rate=5.0824120303193195E-5]:2116.704518910846,15[&rate=5.846211716214312E-6]:2116.704518910846)[&rate=8.18963930555242E-6]:2853.9662605326616)[&rate=2.725767430064892E-5]:140.10332265933266)[&rate=2.5972979472705943E-5]:435.51708574257464)[&rate=1.0]:0.0;
tree STATE_10425000 = ((((((1[&rate=1.1847093044012329E-4]:936.8985911388121,2[&rate=2.9511006854429522E-5]:936.8985911388121)[&rate=8.561578684912027E-5]:1222.4060998072036,3[&rate=1.1847093044012329E-4]:2159.304690946016)[&rate=5.25789676675334E-5]:1482.7889462644198,15[&rate=7.3448249929094885E-6]:3642.0936372104356)[&rate=7.3448249929094885E-6]:701.2725646626673,14[&rate=3.250351603232238E-5]:4343.366201873103)[&rate=3.5987933798883175E-5]:78.70492245096557,(((4[&rate=1.1847093044012329E-4]:1825.2917437215535,19[&rate=4.264896431015899E-5]:1825.2917437215535)[&rate=7.194379855536503E-5]:847.1638884535744,(5[&rate=1.934661377592817E-5]:2366.576884012402,6[&rate=1.5650409988097665E-5]:2366.576884012402)[&rate=8.561578684912027E-5]:305.87874816272597)[&rate=1.5650409988097665E-5]:137.1805492014264,16[&rate=4.264896431015899E-5]:2809.6361813765543)[&rate=1.096963672361904E-5]:1612.4349429475142)[&rate=1.2908927882796902E-5]:2766.8088638842028,(((7[&rate=1.8401310950375626E-5]:1675.6548722556643,(9[&rate=3.250351603232238E-5]:276.35224860917936,10[&rate=7.194379855536503E-5]:276.35224860917936)[&rate=9.912470728228231E-6]:1399.3026236464848)[&rate=1.5650409988097665E-5]:561.718041986285,(8[&rate=3.0955555912872584E-5]:1505.2922624194237,((17[&rate=4.545767159154257E-5]:914.4063721659561,20[&rate=4.264896431015899E-5]:914.4063721659561)[&rate=3.0955555912872584E-5]:405.341495198488,18[&rate=4.545767159154257E-5]:1319.7478673644441)[&rate=2.9511006854429522E-5]:185.54439505497953)[&rate=1.747343914077515E-5]:732.0806518225256)[&rate=7.3448249929094885E-6]:228.54964013136714,((11[&rate=2.8154980119567905E-5]:1036.281521225813,12[&rate=2.233469774677578E-5]:1036.281521225813)[&rate=1.5650409988097665E-5]:1179.7503229320398,13[&rate=3.0955555912872584E-5]:2216.031844157853)[&rate=1.655818257887951E-5]:249.8907102154635)[&rate=8.740613974574972E-6]:4722.957433834955)[&rate=1.0]:0.0;
tree STATE_10430000 = (((((1[&rate=1.4867017044321016E-4]:849.1526170874636,2[&rate=6.681012549646789E-6]:849.1526170874636)[&rate=9.904296036168387E-5]:1307.5045978719222,3[&rate=1.4867017044321016E-4]:2156.657214959386)[&rate=2.949933683350508E-5]:3963.6425775031157,(14[&rate=6.807712796846435E-5]:2030.2936052452847,15[&rate=3.059283142982314E-6]:2030.2936052452847)[&rate=1.0135726071157147E-5]:4090.006187217217)[&rate=7.583670731737239E-6]:1275.511699424901,((((4[&rate=1.4867017044321016E-4]:1784.871770909375,19[&rate=4.892745691818929E-5]:1784.871770909375)[&rate=5.997414212589775E-5]:256.47608744438094,5[&rate=1.4481848996789752E-5]:2041.347858353756)[&rate=3.583768091197286E-5]:891.4633822901558,6[&rate=1.0135726071157147E-5]:2932.811240643912)[&rate=1.5418114273831246E-5]:500.3958255474372,16[&rate=4.143334540954768E-5]:3433.207066191349)[&rate=4.592190546812208E-6]:3962.6044256960536)[&rate=3.140649694676716E-5]:253.45158924792486,((((7[&rate=1.6388251353407228E-5]:1527.0142452510154,(9[&rate=2.3256464398679155E-5]:335.7241734981169,10[&rate=5.997414212589775E-5]:335.7241734981169)[&rate=1.269122707516686E-5]:1191.2900717528985)[&rate=1.4481848996789752E-5]:189.0170777031542,(11[&rate=2.3256464398679155E-5]:925.2590697104858,12[&rate=3.140649694676716E-5]:925.2590697104858)[&rate=1.5418114273831246E-5]:790.7722532436837)[&rate=6.681012549646789E-6]:1443.4971951893006,((8[&rate=1.955689130145905E-5]:1963.3616568258474,18[&rate=3.583768091197286E-5]:1963.3616568258474)[&rate=2.3256464398679155E-5]:273.73785003543003,(17[&rate=4.487336606259481E-5]:1167.210062284621,20[&rate=1.955689130145905E-5]:1167.210062284621)[&rate=1.3574494212044502E-5]:1069.8894445766564)[&rate=1.0977248923675207E-5]:922.4290112821927)[&rate=7.583670731737239E-6]:172.668525589203,13[&rate=2.7753061415344934E-5]:3332.197043732673)[&rate=9.29588772745176E-6]:4317.066037402654)[&rate=1.0]:0.0;
tree STATE_10435000 = (((((1[&rate=2.5795344319390047E-4]:710.5744959711569,2[&rate=6.0270534466005847E-5]:710.5744959711569)[&rate=9.180807661339321E-5]:1248.090820195237,3[&rate=1.6248044343429916E-4]:1958.665316166394)[&rate=3.3376704708615796E-5]:3556.19676611799,(14[&rate=1.268441978586057E-4]:918.9146143760114,15[&rate=2.739231217557357E-5]:918.9146143760114)[&rate=6.316657650092165E-6]:4595.947467908372)[&rate=8.118398001784647E-5]:390.8568491914275,(((4[&rate=2.5795344319390047E-4]:1324.876548909927,(5[&rate=1.956807766834708E-5]:1076.7803444951478,19[&rate=1.6248044343429916E-4]:1076.7803444951478)[&rate=3.3376704708615796E-5]:248.0962044147791)[&rate=1.6248044343429916E-4]:123.70268514833697,6[&rate=2.0975205396873617E-5]:1448.5792340582639)[&rate=1.5680403999119835E-5]:1173.569953749512,16[&rate=5.109762304710641E-5]:2622.149187807776)[&rate=1.5680403999119835E-5]:3283.5697436680357)[&rate=2.2451334713859103E-5]:2504.9564163947043,((((7[&rate=3.1238634869358685E-5]:1442.8075619792157,(9[&rate=2.0975205396873617E-5]:248.5290520144092,10[&rate=9.180807661339321E-5]:248.5290520144092)[&rate=1.1002404704527339E-5]:1194.2785099648065)[&rate=2.2451334713859103E-5]:292.48696543470464,(11[&rate=1.329391517550388E-5]:1062.6511875481197,12[&rate=2.0975205396873617E-5]:1062.6511875481197)[&rate=2.739231217557357E-5]:672.6433398658007)[&rate=1.329391517550388E-5]:1598.3039284760641,(8[&rate=1.5680403999119835E-5]:3254.6120229351445,(17[&rate=6.599684747358328E-5]:1458.5700114076233,20[&rate=1.822161286461416E-5]:1458.5700114076233)[&rate=1.329391517550388E-5]:1796.0420115275213)[&rate=1.1002404704527339E-5]:78.98643295483998)[&rate=3.3376704708615796E-5]:82.14918873153965,(13[&rate=4.397148478164262E-5]:1870.257112871853,18[&rate=4.733134267012316E-5]:1870.257112871853)[&rate=8.72724276914521E-6]:1545.4905317496712)[&rate=3.1061084622587764E-6]:4994.927703248992)[&rate=1.0]:0.0;
tree STATE_10440000 = (((((1[&rate=2.3599639218813053E-4]:470.4885464129374,2[&rate=8.062804281692744E-5]:470.4885464129374)[&rate=8.712931299190496E-5]:1729.840164798663,3[&rate=1.1715849220669191E-4]:2200.3287112116004)[&rate=9.49184499086833E-5]:1378.0409352022043,(14[&rate=2.3599639218813053E-4]:580.126691171727,15[&rate=1.6377518267411906E-5]:580.126691171727)[&rate=1.9656841676482423E-5]:2998.2429552420776)[&rate=1.9656841676482423E-5]:323.2069669061798,(((4[&rate=1.6396567138853368E-4]:1671.580706962007,(5[&rate=4.472693441489625E-5]:790.2001017458991,19[&rate=1.6396567138853368E-4]:790.2001017458991)[&rate=1.4618548588360319E-5]:881.3806052161079)[&rate=2.5985994733514125E-5]:563.7832929014023,6[&rate=1.0445400530237624E-5]:2235.3639998634094)[&rate=4.246841417856785E-5]:123.72043700486711,16[&rate=4.712168606537298E-5]:2359.0844368682765)[&rate=1.269528882996303E-5]:1542.492176451708)[&rate=1.269528882996303E-5]:786.6304938569906,(((7[&rate=2.4394104603009726E-5]:1411.5896104754554,(9[&rate=2.5985994733514125E-5]:329.9964805929103,10[&rate=5.8552819947127466E-5]:329.9964805929103)[&rate=2.2816411984637885E-5]:1081.593129882545)[&rate=3.094019127347613E-5]:289.98714226700326,(11[&rate=2.5985994733514125E-5]:972.8783751328966,12[&rate=2.925029251211293E-5]:972.8783751328966)[&rate=1.9656841676482423E-5]:728.698377609562)[&rate=1.6377518267411906E-5]:601.6163130421055,((8[&rate=3.094019127347613E-5]:2079.2005611081363,(13[&rate=5.240770271040016E-5]:2004.6337227515328,18[&rate=3.8292074636176077E-5]:2004.6337227515328)[&rate=4.712168606537298E-5]:74.56683835660351)[&rate=7.257259719026762E-6]:19.173415702552575,(17[&rate=3.4478843224069065E-5]:1606.0914018829149,20[&rate=2.5985994733514125E-5]:1606.0914018829149)[&rate=4.712168606537298E-5]:492.282574927774)[&rate=2.1241829158018333E-5]:204.8190889738753)[&rate=3.634604900356303E-5]:2385.014041392411)[&rate=1.0]:0.0;
tree STATE_10445000 = (((((1[&rate=2.1334016788609718E-4]:679.0304371298633,2[&rate=6.626020206181934E-5]:679.0304371298633)[&rate=4.9378834338481666E-5]:1233.801518857656,3[&rate=1.6610480414989642E-4]:1912.8319559875192)[&rate=6.626020206181934E-5]:2613.210864466624,(14[&rate=3.403911698101529E-4]:453.8026158682353,15[&rate=9.597161107225432E-6]:453.8026158682353)[&rate=1.1103239454428949E-5]:4072.240204585908)[&rate=1.8511926640302758E-5]:19.773028204751427,((((7[&rate=4.308244564658662E-5]:1100.1831630011786,(9[&rate=2.6939339321352704E-5]:294.0038281799687,10[&rate=6.132565403232159E-5]:294.0038281799687)[&rate=1.4032839819600705E-5]:806.17933482121)[&rate=2.6939339321352704E-5]:381.80113377415,(11[&rate=3.301330325095441E-5]:973.9055476410857,12[&rate=2.885635632570863E-5]:973.9055476410857)[&rate=2.1691300231973437E-5]:508.0787491342429)[&rate=2.336728353314041E-5]:617.8728476408576,(8[&rate=2.5113287100342362E-5]:1914.8598954006245,(17[&rate=6.626020206181934E-5]:1211.0862458072445,20[&rate=1.8511926640302758E-5]:1211.0862458072445)[&rate=1.4032839819600705E-5]:703.77364959338)[&rate=4.0293852554689845E-5]:184.9972490155617)[&rate=1.6990148962076156E-5]:329.5739110615682,(13[&rate=5.692716364102102E-5]:1895.076859032308,18[&rate=4.0293852554689845E-5]:1895.076859032308)[&rate=4.0293852554689845E-5]:534.3541964454464)[&rate=2.6939339321352704E-5]:2116.38479318114)[&rate=1.1980586197360676E-4]:244.31338298795254,((((4[&rate=2.1334016788609718E-4]:1133.2870759003927,19[&rate=1.1980586197360676E-4]:1133.2870759003927)[&rate=2.336728353314041E-5]:231.92403792698428,5[&rate=1.6990148962076156E-5]:1365.211113827377)[&rate=5.692716364102102E-5]:582.2815002621944,6[&rate=9.597161107225432E-6]:1947.4926140895714)[&rate=1.1103239454428949E-5]:621.7412061021732,16[&rate=4.9378834338481666E-5]:2569.2338201917446)[&rate=8.008396748939241E-6]:2220.8954114551025)[&rate=1.0]:0.0;
tree STATE_10450000 = (((((1[&rate=3.646372919402504E-4]:428.29910613285176,2[&rate=7.629903748858341E-5]:428.29910613285176)[&rate=9.352291908380485E-5]:1289.9288899726957,3[&rate=1.6990357276215902E-4]:1718.2279961055476)[&rate=1.4013439201777435E-4]:1234.66301099203,(14[&rate=3.646372919402504E-4]:220.98255707078084,15[&rate=1.7922875387864527E-5]:220.98255707078084)[&rate=1.2242335842439915E-5]:2731.908450026797)[&rate=1.0891390164394241E-5]:1008.423741131171,((((7[&rate=2.6370554451367946E-5]:1152.0163381569216,(9[&rate=2.1066194136759936E-5]:501.2848192124891,10[&rate=5.0336839119627035E-5]:501.2848192124891)[&rate=2.2745547881309934E-5]:650.7315189444325)[&rate=3.762290992868307E-5]:213.14334904560496,(11[&rate=1.9461768771942456E-5]:1067.793684501452,12[&rate=3.762290992868307E-5]:1067.793684501452)[&rate=4.341732694702135E-5]:297.36600270107465)[&rate=1.9461768771942456E-5]:383.1245490533363,(8[&rate=4.341732694702135E-5]:1302.7799835971282,(17[&rate=6.388143417905495E-5]:1082.0096013934676,20[&rate=2.8339830080643684E-5]:1082.0096013934676)[&rate=4.671322526649144E-5]:220.77038220366057)[&rate=2.4509953612870427E-5]:445.5042526587347)[&rate=1.7922875387864527E-5]:594.750311304979,(13[&rate=3.0431962507939596E-5]:1964.8718846625372,18[&rate=3.5052789980721134E-5]:1964.8718846625372)[&rate=2.1066194136759936E-5]:378.1626628983047)[&rate=3.2663276875221144E-5]:1618.2802006679067)[&rate=9.541587125296371E-6]:177.8107969136754,((((4[&rate=2.2176403325822064E-4]:920.7585830180893,19[&rate=1.199946056514899E-4]:920.7585830180893)[&rate=1.7922875387864527E-5]:428.57496938153747,5[&rate=1.5005942696991272E-5]:1349.3335523996268)[&rate=2.1066194136759936E-5]:1751.2258674415782,6[&rate=8.170292587732859E-6]:3100.559419841205)[&rate=3.0431962507939596E-5]:146.31072741458638,16[&rate=3.762290992868307E-5]:3246.8701472557914)[&rate=8.170292587732859E-6]:892.2553978866326)[&rate=1.0]:0.0;
tree STATE_10455000 = ((((1[&rate=2.792428242598154E-4]:718.5358081805517,2[&rate=1.5621982987108962E-5]:718.5358081805517)[&rate=2.792428242598154E-4]:387.8212681529129,3[&rate=2.792428242598154E-4]:1106.3570763334646)[&rate=8.27535021489735E-5]:2150.932628231705,(((((7[&rate=2.3657434527760217E-5]:1737.189995587814,(9[&rate=1.7636126321055004E-5]:569.2950790912913,10[&rate=4.8258374194309766E-5]:569.2950790912913)[&rate=2.163207725964256E-5]:1167.894916496523)[&rate=2.5722396472693877E-5]:188.55363289527486,(11[&rate=3.709060637382199E-5]:1001.5767187956162,12[&rate=4.8258374194309766E-5]:1001.5767187956162)[&rate=2.163207725964256E-5]:924.1669096874728)[&rate=1.7636126321055004E-5]:122.74815908534879,(8[&rate=4.522801277375452E-5]:1929.9655042178329,13[&rate=4.236979230775503E-5]:1929.9655042178329)[&rate=3.4635837595291787E-5]:118.5262833506049)[&rate=5.148450021927968E-5]:136.17366138774833,(17[&rate=8.924324800326734E-5]:798.3858434126105,20[&rate=2.7840294166546453E-5]:798.3858434126105)[&rate=1.7636126321055004E-5]:1386.2796055435756)[&rate=5.640548897559448E-6]:950.7713006528447,18[&rate=2.3657434527760217E-5]:3135.436749609031)[&rate=1.4087891136404574E-4]:121.852954956139)[&rate=2.5722396472693877E-5]:1073.037164314197,(((((4[&rate=4.404816484906352E-4]:479.0340139479263,5[&rate=5.863985026743375E-5]:479.0340139479263)[&rate=2.7840294166546453E-5]:133.30948465891282,19[&rate=1.8334643267655217E-4]:612.3434986068391)[&rate=1.7636126321055004E-5]:1287.4708040449405,6[&rate=1.5621982987108962E-5]:1899.8143026517796)[&rate=7.6958011757781E-5]:244.77719005767312,16[&rate=6.698618652248796E-5]:2144.5914927094527)[&rate=1.9631168646861554E-5]:942.313012835722,(14[&rate=2.187501843146462E-4]:394.8688449436737,15[&rate=3.9663288232517284E-5]:394.8688449436737)[&rate=2.3657434527760217E-5]:2692.035660601501)[&rate=2.163207725964256E-5]:1243.4223633341921)[&rate=1.0]:0.0;
tree STATE_10460000 = (((1[&rate=1.1173360476969015E-4]:1060.0891705644187,2[&rate=3.2090226936689614E-5]:1060.0891705644187)[&rate=1.3413812923717447E-4]:530.8749717334392,3[&rate=1.727067065130705E-4]:1590.964142297858)[&rate=2.624059703612211E-5]:4039.553163839672,(((((4[&rate=1.3413812923717447E-4]:1920.1716228369448,(5[&rate=4.904175529616043E-5]:866.9914703372897,19[&rate=1.1173360476969015E-4]:866.9914703372897)[&rate=1.3416866845938029E-5]:1053.1801524996552)[&rate=2.2906182187425117E-5]:332.0383165672649,6[&rate=1.4630901966638631E-5]:2252.2099394042098)[&rate=1.7170403236144162E-5]:903.9604490931792,16[&rate=4.904175529616043E-5]:3156.170388497389)[&rate=4.549107495644807E-5]:646.2230989805198,(14[&rate=1.727067065130705E-4]:740.7197034815335,15[&rate=1.7170403236144162E-5]:740.7197034815335)[&rate=1.587962073004464E-5]:3061.6737839963753)[&rate=7.536378295313085E-6]:351.16873193334504,((((((7[&rate=1.3416866845938029E-5]:2429.8848132333833,(9[&rate=1.3416866845938029E-5]:705.1912987908073,10[&rate=3.2090226936689614E-5]:705.1912987908073)[&rate=1.2229727798727432E-5]:1724.693514442576)[&rate=5.7553985103820886E-5]:39.76240598473669,13[&rate=3.2090226936689614E-5]:2469.64721921812)[&rate=1.3413812923717447E-4]:76.59054906138817,(11[&rate=2.8062600333623403E-5]:1071.9227717859321,12[&rate=3.676154790673304E-5]:1071.9227717859321)[&rate=1.4630901966638631E-5]:1474.314996493576)[&rate=8.506271774103304E-5]:103.82647964035914,(17[&rate=7.613107254299114E-5]:1008.5556087351537,20[&rate=3.9404088631772166E-5]:1008.5556087351537)[&rate=7.536378295313085E-6]:1641.5086391847135)[&rate=1.7170403236144162E-5]:140.90031103353886,8[&rate=2.2906182187425117E-5]:2790.964558953406)[&rate=1.4630901966638631E-5]:786.7674629305966,18[&rate=2.8062600333623403E-5]:3577.7320218840027)[&rate=9.643966529418246E-5]:575.8301975272511)[&rate=8.731539157407042E-6]:1476.955086726276)[&rate=1.0]:0.0;
tree STATE_10465000 = (((1[&rate=1.9337472600947916E-4]:640.0173001550233,2[&rate=2.7497110145762263E-5]:640.0173001550233)[&rate=4.5624488062573235E-5]:1604.9984507078825,3[&rate=1.1224992547985561E-4]:2245.015750862906)[&rate=7.5169336512568E-5]:1610.2133830966072,((((((4[&rate=3.003732004284108E-4]:795.5432578856645,19[&rate=1.5273786290908797E-4]:795.5432578856645)[&rate=5.566377990015099E-5]:140.92012420427852,5[&rate=2.404659820010914E-5]:936.463382089943)[&rate=1.6331601089436095E-5]:1108.794997871555,6[&rate=1.7806789465734432E-5]:2045.2583799614981)[&rate=4.5624488062573235E-5]:419.77776966698,16[&rate=5.566377990015099E-5]:2465.036149628478)[&rate=4.2805388886364376E-5]:158.74445839707687,(14[&rate=1.5273786290908797E-4]:849.410327909374,15[&rate=1.3406914334769657E-5]:849.410327909374)[&rate=1.930643695140952E-5]:1774.370280116181)[&rate=2.404659820010914E-5]:286.47577112875933,(((((7[&rate=1.3406914334769657E-5]:1982.6697699801691,(9[&rate=1.039360874452509E-5]:814.0827250921621,10[&rate=2.7497110145762263E-5]:814.0827250921621)[&rate=1.3406914334769657E-5]:1168.5870448880069)[&rate=4.5624488062573235E-5]:121.69346793815134,13[&rate=4.2805388886364376E-5]:2104.3632379183205)[&rate=3.330593953116377E-5]:47.623401652724624,(11[&rate=2.0840309168668447E-5]:960.1899053564854,12[&rate=2.933785356062468E-5]:960.1899053564854)[&rate=1.930643695140952E-5]:1191.7967342145598)[&rate=4.867873541847562E-5]:117.69277478123558,(8[&rate=4.2805388886364376E-5]:1559.3810571964982,(17[&rate=1.9337472600947916E-4]:371.2283964871607,20[&rate=7.5169336512568E-5]:371.2283964871607)[&rate=1.930643695140952E-5]:1188.1526607093374)[&rate=8.7635411682757E-6]:710.2983571557825)[&rate=2.5736710025397847E-5]:156.6481818525599,18[&rate=3.12700009130072E-5]:2426.3275962048406)[&rate=1.5273786290908797E-4]:483.92878294947377)[&rate=1.1224992547985561E-4]:944.9727548051987)[&rate=1.0]:0.0;
tree STATE_10470000 = (((1[&rate=2.666293107908606E-4]:479.15353276850584,2[&rate=4.763456111177215E-5]:479.15353276850584)[&rate=8.142698231539647E-5]:1065.1221378494226,3[&rate=1.2911505035031738E-4]:1544.2756706179284)[&rate=4.055706153654136E-5]:2318.6731633433146,((((4[&rate=1.2911505035031738E-4]:1520.610703807573,(5[&rate=3.441886495503457E-5]:1101.1576830356626,19[&rate=1.1478387394456971E-4]:1101.1576830356626)[&rate=1.683091674714887E-5]:419.45302077191036)[&rate=1.494217724506016E-4]:46.82117002590485,6[&rate=2.8896543085867885E-5]:1567.4318738334778)[&rate=7.598007406877821E-5]:94.83912922444961,16[&rate=6.295854113862854E-5]:1662.2710030579274)[&rate=3.842469706734656E-5]:1020.9112902803613,(((((7[&rate=2.7146777551035217E-5]:1756.0677320674922,((8[&rate=7.116564102845463E-5]:759.4499358478926,18[&rate=8.142698231539647E-5]:759.4499358478926)[&rate=2.372576965695792E-5]:185.73923685405748,(17[&rate=1.8286879858448178E-4]:512.5841354681713,20[&rate=3.842469706734656E-5]:512.5841354681713)[&rate=4.2792596033713554E-5]:432.6050372337787)[&rate=2.5426637838329612E-5]:810.8785593655422)[&rate=1.0564502207213748E-5]:212.6923145852934,(9[&rate=2.2032415916542416E-5]:465.2452822989446,10[&rate=4.2792596033713554E-5]:465.2452822989446)[&rate=1.4962762443530537E-5]:1503.514764353841)[&rate=7.598007406877821E-5]:46.99367505731993,(11[&rate=1.4962762443530537E-5]:1007.3420599886741,12[&rate=3.0685555785392E-5]:1007.3420599886741)[&rate=1.0564502207213748E-5]:1008.4116617214314)[&rate=1.2929292663256081E-5]:432.77890466537497,13[&rate=4.055706153654136E-5]:2448.5326263754805)[&rate=2.666293107908606E-4]:233.58237977567433,(14[&rate=4.514607678286796E-5]:1990.4860819801593,15[&rate=1.0564502207213748E-5]:1990.4860819801593)[&rate=1.8607210400012425E-5]:691.6289241709956)[&rate=5.6129620450882834E-5]:1.067287187133843)[&rate=2.7146777551035217E-5]:1179.7665406229544)[&rate=1.0]:0.0;
tree STATE_10475000 = (((1[&rate=1.2181427771468492E-4]:1281.383255960993,2[&rate=1.9516546209805187E-5]:1281.383255960993)[&rate=1.2181427771468492E-4]:805.680533307185,3[&rate=1.2181427771468492E-4]:2087.063789268178)[&rate=2.0908598427744143E-5]:3786.070282222204,((((((4[&rate=2.16753166892413E-4]:1024.419738292756,19[&rate=8.47935682447051E-5]:1024.419738292756)[&rate=2.0908598427744143E-5]:254.00484377741554,5[&rate=2.0908598427744143E-5]:1278.4245820701715)[&rate=7.763256601485467E-5]:387.49226546868863,6[&rate=1.813016007519615E-5]:1665.91684753886)[&rate=1.3868125859119093E-5]:185.22582055288058,16[&rate=6.657921547444459E-5]:1851.1426680917407)[&rate=1.5324232277496056E-5]:1801.709686700758,(((7[&rate=2.37471161776495E-5]:1883.3199000897255,((9[&rate=1.9516546209805187E-5]:522.252775413895,10[&rate=2.37471161776495E-5]:522.252775413895)[&rate=2.2315961041079144E-5]:899.9325570325802,(11[&rate=2.826122968738816E-5]:980.3607145274484,12[&rate=2.826122968738816E-5]:980.3607145274484)[&rate=4.864454831307173E-5]:441.8246179190269)[&rate=5.994820532723925E-6]:461.1345676432502)[&rate=3.327463867839734E-5]:38.90205859232401,8[&rate=2.5209935006381255E-5]:1922.2219586820495)[&rate=8.724602074446061E-6]:860.7553968185346,(13[&rate=3.9050651998910286E-5]:2529.197334142053,((17[&rate=8.47935682447051E-5]:424.2494150141496,20[&rate=7.763256601485467E-5]:424.2494150141496)[&rate=1.2335905163607616E-5]:1880.7767031557241,18[&rate=3.9050651998910286E-5]:2305.026118169874)[&rate=3.702028871568727E-5]:224.1712159721792)[&rate=1.9516546209805187E-5]:253.78002135853103)[&rate=8.47935682447051E-5]:869.8749992919147)[&rate=1.813016007519615E-5]:778.980890600571,(14[&rate=2.5209935006381255E-5]:3056.2893217373608,15[&rate=1.0667028198968918E-5]:3056.2893217373608)[&rate=5.994820532723925E-6]:1375.543923655709)[&rate=5.822721831372849E-5]:1441.300826097312)[&rate=1.0]:0.0;
tree STATE_10480000 = (((1[&rate=1.1693113917158318E-4]:758.6881751020209,2[&rate=3.292839207429965E-5]:758.6881751020209)[&rate=1.1693113917158318E-4]:1121.222794070281,3[&rate=1.6248793289822268E-4]:1879.9109691723017)[&rate=3.292839207429965E-5]:2119.531406586436,(((((4[&rate=1.6248793289822268E-4]:1265.3391124893587,19[&rate=6.604485285992618E-5]:1265.3391124893587)[&rate=6.992093173379721E-6]:583.9116812116833,(5[&rate=2.5917163441509034E-5]:1511.8631010675867,6[&rate=1.7202411954552362E-5]:1511.8631010675867)[&rate=2.7230435054227183E-5]:337.38769263345534)[&rate=4.1722828302659674E-5]:57.49367321264822,16[&rate=5.772342259467263E-5]:1906.7444669136903)[&rate=4.383700280080088E-5]:767.314850673125,(14[&rate=5.772342259467263E-5]:1645.3788357769142,15[&rate=9.716237902267437E-6]:1645.3788357769142)[&rate=1.7202411954552362E-5]:1028.680481809901)[&rate=2.2136901903924533E-5]:651.5212515696094,((((((7[&rate=2.2136901903924533E-5]:1813.3393973590337,8[&rate=3.142237113477787E-5]:1813.3393973590337)[&rate=6.992093173379721E-6]:127.15883838788886,(9[&rate=2.9975961525242355E-5]:563.4932164874883,10[&rate=3.292839207429965E-5]:563.4932164874883)[&rate=1.4587226486417722E-5]:1377.0050192594342)[&rate=3.292839207429965E-5]:4.477615919563505,13[&rate=4.860065564169844E-5]:1944.975851666486)[&rate=7.788531750241251E-5]:121.60426562705152,(11[&rate=2.7230435054227183E-5]:981.2939708495517,12[&rate=2.5917163441509034E-5]:981.2939708495517)[&rate=6.992093173379721E-6]:1085.286146443986)[&rate=2.9975961525242355E-5]:82.71960431781827,(17[&rate=6.604485285992618E-5]:852.7353149316693,20[&rate=3.790139527025765E-5]:852.7353149316693)[&rate=1.4587226486417722E-5]:1296.5644066796865)[&rate=9.716237902267437E-6]:380.8760902186759,18[&rate=2.9975961525242355E-5]:2530.1758118300318)[&rate=3.790139527025765E-5]:795.4047573263929)[&rate=7.135705067702249E-5]:673.8618066023132)[&rate=1.0]:0.0;
tree STATE_10485000 = (((((1[&rate=1.5832564498752824E-4]:763.4064275641173,2[&rate=2.3261891258886385E-5]:763.4064275641173)[&rate=1.5832564498752824E-4]:1216.1714870912683,3[&rate=1.5832564498752824E-4]:1979.5779146553855)[&rate=9.065517902520111E-5]:536.8843742553613,(14[&rate=5.052816154990822E-5]:2187.820654598217,15[&rate=9.887532785070084E-6]:2187.820654598217)[&rate=2.088108498484326E-5]:328.64163431252973)[&rate=5.8624280680593385E-5]:230.67672375937127,(((4[&rate=1.5832564498752824E-4]:1791.4852211474476,19[&rate=4.726949963444199E-5]:1791.4852211474476)[&rate=2.2051766716468543E-5]:186.43487142528534,(5[&rate=3.531465026352441E-5]:1525.5137933055164,6[&rate=2.582663437710514E-5]:1525.5137933055164)[&rate=3.531465026352441E-5]:452.4062992672166)[&rate=3.531465026352441E-5]:6.122102184811183,16[&rate=5.8624280680593385E-5]:1984.0421947575442)[&rate=1.1073560023035746E-5]:763.0968179125739)[&rate=1.7546534494426496E-5]:1069.211347018168,((((7[&rate=2.582663437710514E-5]:1473.160243350438,13[&rate=5.052816154990822E-5]:1473.160243350438)[&rate=1.2196727735908217E-5]:436.8228285067664,((9[&rate=2.863474364037237E-5]:186.61984629635072,10[&rate=9.065517902520111E-5]:186.61984629635072)[&rate=1.2196727735908217E-5]:1707.1403022055051,(11[&rate=2.582663437710514E-5]:967.8793465393807,12[&rate=4.179134072442452E-5]:967.8793465393807)[&rate=9.887532785070084E-6]:925.8808019624752)[&rate=1.5832564498752824E-4]:16.222923355348485)[&rate=5.4262273459043085E-5]:44.11264537905663,8[&rate=3.0152997015176827E-5]:1954.095717236261)[&rate=4.918662604193126E-6]:1562.1311884521574,((17[&rate=3.9442695024050796E-5]:1466.392941628556,20[&rate=2.2051766716468543E-5]:1466.392941628556)[&rate=1.3283752401634282E-5]:1753.6586982787471,18[&rate=2.582663437710514E-5]:3220.051639907303)[&rate=3.0152997015176827E-5]:296.1752657811153)[&rate=1.5832564498752824E-4]:300.1234539998677)[&rate=1.0]:0.0;
tree STATE_10490000 = (((((1[&rate=1.574395650729477E-4]:879.5610764511124,2[&rate=1.1395812197302601E-5]:879.5610764511124)[&rate=1.574395650729477E-4]:1299.131787503321,3[&rate=1.574395650729477E-4]:2178.6928639544335)[&rate=8.720146024214711E-5]:825.4377488330692,(14[&rate=4.091217084895423E-5]:2365.2786463718967,15[&rate=1.0410179194020569E-5]:2365.2786463718967)[&rate=1.1395812197302601E-5]:638.8519664156061)[&rate=1.9497823666317263E-5]:401.19232868781455,((4[&rate=1.0715861819684207E-4]:2520.071249706532,((5[&rate=1.9497823666317263E-5]:1880.799063363609,6[&rate=1.5304500672465473E-5]:1880.799063363609)[&rate=2.181568818733725E-5]:447.91818887061163,19[&rate=3.838620874823729E-5]:2328.7172522342207)[&rate=7.512790781839321E-5]:191.35399747231122)[&rate=2.7162606602323387E-5]:179.71088637119828,16[&rate=3.0345983300349275E-5]:2699.7821360777302)[&rate=3.838620874823729E-5]:705.5408053975871)[&rate=3.838620874823729E-5]:98.05747247531917,((((7[&rate=2.181568818733725E-5]:1674.3644613304978,(9[&rate=4.37379018614012E-5]:132.98441271730712,10[&rate=1.574395650729477E-4]:132.98441271730712)[&rate=1.3339385508817046E-5]:1541.3800486131906)[&rate=1.2368755426114354E-5]:219.73759795684805,(8[&rate=3.4024183156640846E-5]:1742.1850325212952,13[&rate=5.494477580264532E-5]:1742.1850325212952)[&rate=1.0410179194020569E-5]:151.91702676605064)[&rate=2.5715626612739893E-5]:99.88976643794763,(11[&rate=1.6311596447997614E-5]:993.1865063374869,12[&rate=1.8402803188168008E-5]:993.1865063374869)[&rate=1.1395812197302601E-5]:1000.8053193878065)[&rate=8.334324280444655E-6]:910.7406494507322,((17[&rate=2.7162606602323387E-5]:2114.6299792536697,20[&rate=1.9497823666317263E-5]:2114.6299792536697)[&rate=1.2368755426114354E-5]:672.770871566102,18[&rate=2.7162606602323387E-5]:2787.4008508197717)[&rate=1.2368755426114354E-5]:117.331624356254)[&rate=8.720146024214711E-5]:598.6479387746108)[&rate=1.0]:0.0;
tree STATE_10495000 = (((((1[&rate=5.5770233168621526E-5]:1404.4593505536986,2[&rate=1.4307263664186159E-5]:1404.4593505536986)[&rate=7.96057661118828E-5]:795.5751157544864,3[&rate=1.2549428389178652E-4]:2200.034466308185)[&rate=1.2549428389178652E-4]:1407.355134804095,(((((7[&rate=2.856169104768008E-5]:1402.2651455176335,(9[&rate=5.2358927691860196E-5]:163.38665221091156,10[&rate=1.2549428389178652E-4]:163.38665221091156)[&rate=2.293883253943044E-5]:1238.878493306722)[&rate=7.376526105736738E-6]:770.371498335717,(11[&rate=2.622432351780955E-5]:926.4884051027994,12[&rate=2.293883253943044E-5]:926.4884051027994)[&rate=1.3043498413272812E-5]:1246.1482387505512)[&rate=1.3043498413272812E-5]:36.63999233140203,13[&rate=4.230681178812953E-5]:2209.2766361847525)[&rate=1.9787759863360156E-5]:240.78740087187316,(8[&rate=1.7680114969054513E-5]:2255.098035591761,18[&rate=3.6873260006815405E-5]:2255.098035591761)[&rate=5.2358927691860196E-5]:194.9660014648648)[&rate=5.5770233168621526E-5]:88.67091756532773,(17[&rate=3.107248195083111E-5]:1839.312361895329,20[&rate=1.548125762211524E-5]:1839.312361895329)[&rate=1.6598672959634337E-5]:699.4225927266243)[&rate=4.4435815060609246E-5]:1068.6546464903267)[&rate=2.0832561751952887E-5]:5.346008678081034,(14[&rate=5.2358927691860196E-5]:1467.7522314602531,15[&rate=7.376526105736738E-6]:1467.7522314602531)[&rate=1.6598672959634337E-5]:2144.9833783301083)[&rate=2.4011835395661235E-5]:159.9207047108639,(((4[&rate=9.33036723565874E-5]:1631.832296455836,19[&rate=4.4435815060609246E-5]:1631.832296455836)[&rate=4.230681178812953E-5]:869.5676911036967,(5[&rate=2.4011835395661235E-5]:1721.3391987308623,6[&rate=2.188091756676018E-5]:1721.3391987308623)[&rate=3.85523158057201E-5]:780.0607888286704)[&rate=1.6598672959634337E-5]:324.23045669218163,16[&rate=3.85523158057201E-5]:2825.6304442517144)[&rate=1.9787759863360156E-5]:947.0258702495107)[&rate=1.0]:0.0;
tree STATE_10500000 = ((((1[&rate=9.744350198954235E-5]:1198.1649337247982,2[&rate=1.096108469786221E-5]:1198.1649337247982)[&rate=1.6341274465909894E-4]:636.9567868783131,3[&rate=1.167008801633649E-4]:1835.1217206031113)[&rate=5.6672319666928306E-5]:1002.8394846695157,(((((((7[&rate=3.6849206690934935E-5]:1040.3444765224997,(9[&rate=8.552961566374411E-5]:107.1603179833096,10[&rate=1.6341274465909894E-4]:107.1603179833096)[&rate=2.0048440781964668E-5]:933.1841585391901)[&rate=2.8985331693081832E-5]:301.5016860212363,(11[&rate=2.0048440781964668E-5]:1019.7304778819476,12[&rate=2.2474067029873075E-5]:1019.7304778819476)[&rate=5.025093945629279E-5]:322.11568466178835)[&rate=9.152342956355663E-6]:641.0904166301757,(17[&rate=4.276438840294047E-5]:1458.3715322266185,20[&rate=2.0048440781964668E-5]:1458.3715322266185)[&rate=3.6849206690934935E-5]:524.5650469472932)[&rate=5.327528909502615E-5]:18.53707155967936,8[&rate=2.3712265349391764E-5]:2001.473650733591)[&rate=5.025093945629279E-5]:1.3552537990847213,18[&rate=3.5114515036554925E-5]:2002.8289045326758)[&rate=2.7605973309378898E-5]:365.3288404475386,13[&rate=3.1909781399873736E-5]:2368.1577449802144)[&rate=1.6341274465909894E-4]:396.5210528453449,(14[&rate=7.040376848828551E-5]:1296.3803016932172,15[&rate=1.5170870842537337E-5]:1296.3803016932172)[&rate=1.3871014742307999E-5]:1468.298496132342)[&rate=3.1909781399873736E-5]:73.28240744706773)[&rate=2.6271820684011925E-5]:99.55143318146065,(((4[&rate=1.6341274465909894E-4]:1477.9017199634254,19[&rate=6.504548533514033E-5]:1477.9017199634254)[&rate=2.7605973309378898E-5]:840.2807094405375,(5[&rate=2.1255054932707857E-5]:2178.3698600980256,6[&rate=1.642060894865295E-5]:2178.3698600980256)[&rate=2.3712265349391764E-5]:139.81256930593736)[&rate=2.8985331693081832E-5]:301.4258116335477,16[&rate=4.5043628806687453E-5]:2619.6082410375107)[&rate=6.504548533514033E-5]:317.904397416577)[&rate=1.0]:0.0;
tree STATE_10505000 = ((((1[&rate=9.588976037026362E-5]:1165.5606693765262,2[&rate=3.4643558539799853E-5]:1165.5606693765262)[&rate=9.588976037026362E-5]:1052.5867452164434,3[&rate=7.199783730934731E-5]:2218.1474145929697)[&rate=4.187851663602072E-5]:1160.9265504740256,((((7[&rate=3.799418180514989E-5]:818.989330530562,(9[&rate=3.4643558539799853E-5]:153.27990738372853,10[&rate=9.588976037026362E-5]:153.27990738372853)[&rate=2.775055535363276E-5]:665.7094231468335)[&rate=6.721289147860584E-6]:1576.160808980271,(11[&rate=1.994023331498143E-5]:1027.2710711665986,12[&rate=2.2056820246403582E-5]:1027.2710711665986)[&rate=9.168188631972012E-6]:1367.8790683442344)[&rate=1.0827007058389295E-5]:462.87024509683215,((8[&rate=2.2056820246403582E-5]:2428.7455046589757,(17[&rate=2.900390121075691E-5]:2082.334983026457,20[&rate=1.4610935450442572E-5]:2082.334983026457)[&rate=4.925917254859906E-5]:346.4105216325188)[&rate=1.0827007058389295E-5]:35.842287099457735,18[&rate=3.0310936606801044E-5]:2464.5877917584335)[&rate=1.345252535597724E-5]:393.4325928492317)[&rate=3.6262761034954794E-5]:49.913432341864336,13[&rate=2.775055535363276E-5]:2907.9338169495295)[&rate=9.588976037026362E-5]:471.14014811746574)[&rate=1.4610935450442572E-5]:509.4292835370625,((((4[&rate=1.3079862978800783E-4]:1833.9729596289324,19[&rate=4.187851663602072E-5]:1833.9729596289324)[&rate=3.1679921347378985E-5]:623.2556544908587,(5[&rate=2.5376590858562864E-5]:1747.76459039887,6[&rate=1.2210580814696724E-5]:1747.76459039887)[&rate=2.4243476940483026E-5]:709.464023720921)[&rate=2.313868516652755E-5]:24.20016621692912,16[&rate=3.0310936606801044E-5]:2481.42878033672)[&rate=3.985775833180297E-5]:313.4563657974104,(14[&rate=6.016968687124979E-5]:1563.9329755613912,15[&rate=1.679162470674818E-5]:1563.9329755613912)[&rate=2.6543626196052707E-5]:1230.9521705727393)[&rate=1.5717403304444635E-5]:1093.6181024699272)[&rate=1.0]:0.0;
tree STATE_10510000 = (((((1[&rate=1.385926666799327E-4]:803.6666956038165,2[&rate=3.2328867997184246E-5]:803.6666956038165)[&rate=1.1319383324309736E-4]:1264.5675716471628,3[&rate=1.385926666799327E-4]:2068.2342672509794)[&rate=1.1319383324309736E-4]:1093.7494591419963,(14[&rate=5.382389088476333E-5]:2114.823203353762,15[&rate=2.0488403221929456E-5]:2114.823203353762)[&rate=2.316541816571438E-5]:1047.1605230392138)[&rate=1.1278104486347832E-5]:124.49297867690211,((((7[&rate=3.063637737804244E-5]:1207.5646649038242,(9[&rate=2.316541816571438E-5]:230.28505331186793,10[&rate=7.859061127189929E-5]:230.28505331186793)[&rate=1.5335696536695297E-5]:977.2796115919563)[&rate=5.452763960610082E-6]:999.4293944775075,13[&rate=3.411086275944497E-5]:2206.9940593813317)[&rate=5.747335884367369E-5]:222.0571182678309,(11[&rate=2.5990323620604117E-5]:937.9464833154168,12[&rate=1.5335696536695297E-5]:937.9464833154168)[&rate=1.5335696536695297E-5]:1491.1046943337458)[&rate=1.4031772518029355E-5]:281.16725835941725,((8[&rate=1.9187421817814115E-5]:1874.1982327986993,18[&rate=4.760395739595566E-5]:1874.1982327986993)[&rate=2.747643771124978E-5]:428.12728494933754,(17[&rate=5.382389088476333E-5]:1620.8884113565168,20[&rate=2.0488403221929456E-5]:1620.8884113565168)[&rate=3.063637737804244E-5]:681.43710639152)[&rate=2.0488403221929456E-5]:407.89291826054296)[&rate=1.385926666799327E-4]:576.258269061298)[&rate=3.063637737804244E-5]:55.79617149330352,(((4[&rate=1.1319383324309736E-4]:1654.503538191458,19[&rate=4.490853622422387E-5]:1654.503538191458)[&rate=3.063637737804244E-5]:571.9586224665311,(5[&rate=2.9022185226767143E-5]:1645.6893943059583,6[&rate=1.2689479055183485E-5]:1645.6893943059583)[&rate=5.05578020970963E-5]:580.7727663520307)[&rate=2.4555812149257437E-5]:410.01330639575826,16[&rate=4.242985179861072E-5]:2636.4754670537473)[&rate=2.316541816571438E-5]:705.7974095094341)[&rate=1.0]:0.0;
tree STATE_10515000 = ((((1[&rate=9.126151955074844E-5]:1225.2921147123488,2[&rate=2.8996249510556203E-5]:1225.2921147123488)[&rate=1.552013048553587E-4]:933.0466391936297,3[&rate=1.0983174578331673E-4]:2158.3387539059786)[&rate=2.2545691479092767E-5]:1624.6879837173292,(14[&rate=5.597900066334922E-5]:1129.7343967464087,15[&rate=5.689952818614933E-6]:1129.7343967464087)[&rate=2.2545691479092767E-5]:2653.2923408768993)[&rate=3.3615313458724915E-5]:37.5754485384623,(((((4[&rate=1.0983174578331673E-4]:1706.9816751971218,19[&rate=5.597900066334922E-5]:1706.9816751971218)[&rate=3.718606075263491E-5]:170.08428945598007,5[&rate=1.1063307151652542E-5]:1877.065964653102)[&rate=2.7604182950747066E-5]:713.0566025434871,6[&rate=1.3511147904058877E-5]:2590.122567196589)[&rate=1.577534596098363E-5]:61.44696475918863,16[&rate=4.9086967395684566E-5]:2651.5695319557776)[&rate=3.9168818700166155E-5]:636.0443385137596,((((7[&rate=1.9103201146194187E-5]:1838.9513260180152,(9[&rate=1.2323597014753078E-5]:331.8778016201546,10[&rate=4.131442269128662E-5]:331.8778016201546)[&rate=1.3511147904058877E-5]:1507.0735243978606)[&rate=2.6270411046405352E-5]:452.369600233606,(11[&rate=2.2545691479092767E-5]:1097.3720861312804,12[&rate=1.6883651303614472E-5]:1097.3720861312804)[&rate=1.2323597014753078E-5]:1193.9488401203407)[&rate=8.040372077456383E-6]:265.8436518658377,13[&rate=3.045525255578221E-5]:2557.164578117459)[&rate=9.676456258471578E-6]:78.33147750758872,((8[&rate=2.6270411046405352E-5]:1308.1552395043884,18[&rate=5.597900066334922E-5]:1308.1552395043884)[&rate=2.0229299012342653E-5]:157.9148207972096,(17[&rate=6.025636616789868E-5]:1114.079144280815,20[&rate=2.374782604398053E-5]:1114.079144280815)[&rate=3.718606075263491E-5]:351.99091602078306)[&rate=8.040372077456383E-6]:1169.4259953234496)[&rate=7.982134906943793E-5]:652.1178148444897)[&rate=5.689952818614933E-6]:532.9883156922328)[&rate=1.0]:0.0;
tree STATE_10520000 = (((1[&rate=2.122818273854221E-4]:786.9097878067818,2[&rate=3.192776491468007E-5]:786.9097878067818)[&rate=1.4526559314093386E-4]:1126.50667090036,3[&rate=1.1855261153867507E-4]:1913.4164587071418)[&rate=2.270206437740192E-5]:2040.901725688575,((((((4[&rate=2.122818273854221E-4]:1053.1885465261316,19[&rate=7.518291184047757E-5]:1053.1885465261316)[&rate=1.1855261153867507E-4]:171.98730043440446,5[&rate=2.7068944537265017E-5]:1225.175846960536)[&rate=1.4579905603349555E-5]:633.1148161263557,6[&rate=1.4579905603349555E-5]:1858.2906630868918)[&rate=1.7281262906185127E-5]:305.49964419058483,16[&rate=6.003937487899682E-5]:2163.7903072774766)[&rate=3.192776491468007E-5]:1274.2398999124807,(14[&rate=9.092671551492353E-5]:1151.3235668827526,15[&rate=5.645451518264899E-6]:1151.3235668827526)[&rate=1.996068025572194E-5]:2286.706640307205)[&rate=3.556322486795781E-5]:76.3810366732987,((((7[&rate=3.369848401439131E-5]:1046.0756440116272,(9[&rate=1.7281262906185127E-5]:363.95934327165423,10[&rate=3.753556717532879E-5]:363.95934327165423)[&rate=3.9631419591487695E-5]:682.116300739973)[&rate=1.594014830465587E-5]:468.3386311050476,13[&rate=6.003937487899682E-5]:1514.4142751166748)[&rate=8.249901017857624E-6]:375.55656495724884,(8[&rate=3.369848401439131E-5]:1456.803443163464,((17[&rate=1.4526559314093386E-4]:443.7498204904434,20[&rate=4.686960342021814E-5]:443.7498204904434)[&rate=3.0239309544452594E-5]:790.4936987440299,18[&rate=6.437022813025143E-5]:1234.2435192344733)[&rate=5.645451518264899E-6]:222.55992392899066)[&rate=2.5569381374285625E-5]:433.16739691045973)[&rate=1.3180139169509376E-5]:460.49907194380967,(11[&rate=1.7281262906185127E-5]:1076.1645390946633,12[&rate=2.7068944537265017E-5]:1076.1645390946633)[&rate=1.1708942920028999E-5]:1274.30537292307)[&rate=4.686960342021814E-5]:1163.9413318455227)[&rate=4.9693736163022184E-5]:439.9069405324608)[&rate=1.0]:0.0;
tree STATE_10525000 = (((((1[&rate=2.9288647767249717E-4]:401.7073138753161,2[&rate=3.424484592696871E-5]:401.7073138753161)[&rate=1.5419132564158027E-4]:1044.367691135477,3[&rate=1.928654676095398E-4]:1446.0750050107931)[&rate=1.1512367620661024E-4]:637.5977611443864,(14[&rate=1.0301203906590708E-4]:1075.9604665255301,15[&rate=1.5334643778311506E-5]:1075.9604665255301)[&rate=1.2044420657503065E-5]:1007.7122996296494)[&rate=3.635657864120622E-5]:758.124664249216,((((4[&rate=2.9288647767249717E-4]:1007.8731246307564,5[&rate=1.0244758694306306E-5]:1007.8731246307564)[&rate=1.1512367620661024E-4]:219.2058676397337,19[&rate=1.0301203906590708E-4]:1227.07899227049)[&rate=6.325425265093853E-5]:349.29747371787766,6[&rate=2.1672967127941877E-5]:1576.3764659883677)[&rate=1.5334643778311506E-5]:79.03486360247393,16[&rate=8.542532927736144E-5]:1655.4113295908417)[&rate=5.548817762205718E-5]:1186.3861008135539)[&rate=3.223423424836204E-5]:401.9470261986776,((((7[&rate=2.6691679842364816E-5]:1564.1645761746645,(9[&rate=2.4973070706729096E-5]:621.3943341579832,10[&rate=3.424484592696871E-5]:621.3943341579832)[&rate=2.0072628347539886E-5]:942.7702420166813)[&rate=6.325425265093853E-5]:244.32453402298415,13[&rate=5.918147277662091E-5]:1808.4891101976486)[&rate=8.190439395564763E-6]:618.5267449338426,(8[&rate=3.223423424836204E-5]:1068.4253906448305,((17[&rate=1.3115225454776445E-4]:491.5147303398818,20[&rate=4.344888828903249E-5]:491.5147303398818)[&rate=4.612819480402967E-5]:325.29803660170194,18[&rate=1.0301203906590708E-4]:816.8127669415837)[&rate=1.2044420657503065E-5]:251.61262370324675)[&rate=1.3721355814925693E-5]:1358.5904644866607)[&rate=1.5334643778311506E-5]:40.335124825447565,(11[&rate=3.635657864120622E-5]:1000.6639846859164,12[&rate=2.4973070706729096E-5]:1000.6639846859164)[&rate=1.2044420657503065E-5]:1466.6869952710224)[&rate=6.325425265093853E-5]:776.3934766461343)[&rate=1.0]:0.0;
tree STATE_10530000 = (((1[&rate=3.319109929556637E-4]:571.5314773610588,2[&rate=3.229185975925938E-5]:571.5314773610588)[&rate=1.2718431349266032E-4]:1516.3817244033853,3[&rate=1.7170682258447058E-4]:2087.9132017644442)[&rate=8.604455228165288E-5]:2258.760489126019,(((((4[&rate=1.7170682258447058E-4]:1345.8088550600014,(5[&rate=6.874956015042394E-5]:1210.0791666158277,19[&rate=1.2718431349266032E-4]:1210.0791666158277)[&rate=5.4814980262930905E-6]:135.7296884441737)[&rate=1.6035402371980693E-5]:433.67374718409496,6[&rate=2.6463724986904326E-5]:1779.4826022440964)[&rate=3.027546613482353E-5]:127.56067741982042,16[&rate=1.0256876030073751E-4]:1907.0432796639168)[&rate=1.0595790111347645E-5]:2250.6275359741276,(14[&rate=5.2893617026685113E-5]:3670.3035572831914,15[&rate=2.1144504847163887E-5]:3670.3035572831914)[&rate=4.137412723475137E-5]:487.3672583548532)[&rate=2.4647683068675837E-5]:56.35898861195983,(((((7[&rate=2.833627461763923E-5]:1635.5170538387208,(9[&rate=1.7738046628007985E-5]:985.4529612423995,10[&rate=3.027546613482353E-5]:985.4529612423995)[&rate=4.397360317641488E-5]:650.0640925963213)[&rate=2.1144504847163887E-5]:23.036845781994998,(11[&rate=3.027546613482353E-5]:973.5506668329539,12[&rate=3.229185975925938E-5]:973.5506668329539)[&rate=2.833627461763923E-5]:685.0032327877619)[&rate=2.4647683068675837E-5]:424.3334649373189,((17[&rate=6.420637424437245E-5]:1164.5750583001986,20[&rate=2.833627461763923E-5]:1164.5750583001986)[&rate=1.2718431349266032E-4]:39.09380424290066,18[&rate=9.36103206696459E-5]:1203.6688625430993)[&rate=2.6463724986904326E-5]:879.2185020149354)[&rate=1.2512186875984905E-5]:246.3415692860617,8[&rate=3.229185975925938E-5]:2329.2289338440964)[&rate=2.4647683068675837E-5]:417.37760998887916,13[&rate=4.397360317641488E-5]:2746.6065438329756)[&rate=5.634142679780993E-5]:1467.4232604170288)[&rate=4.6742619150668114E-5]:132.64388664045873)[&rate=1.0]:0.0;
tree STATE_10535000 = (((1[&rate=2.4160051377503474E-4]:656.2309401391335,2[&rate=2.490009709546205E-5]:656.2309401391335)[&rate=1.2925906878375414E-4]:1121.2775771235831,3[&rate=1.6077293411760315E-4]:1777.5085172627166)[&rate=5.422703313781086E-5]:2831.3177583902807,((((4[&rate=2.4160051377503474E-4]:1474.0541810391467,19[&rate=1.1039341509183327E-4]:1474.0541810391467)[&rate=3.3490515591377934E-5]:163.6087410808002,(5[&rate=3.7601395591119556E-5]:1469.4834805971648,6[&rate=3.548423776347711E-5]:1469.4834805971648)[&rate=2.490009709546205E-5]:168.1794415227821)[&rate=2.6471296565586668E-5]:14.64629914055763,16[&rate=7.926846301245623E-5]:1652.3092212605045)[&rate=1.3622786939548655E-5]:2902.593135506677,((((7[&rate=2.9813891357938872E-5]:1643.7972445144396,(9[&rate=1.9086874249711748E-5]:559.8543564702458,10[&rate=2.810613968560244E-5]:559.8543564702458)[&rate=1.771160459938385E-5]:1083.9428880441938)[&rate=3.7601395591119556E-5]:489.55237180883205,(11[&rate=2.6471296565586668E-5]:1059.382250385198,12[&rate=2.810613968560244E-5]:1059.382250385198)[&rate=2.6471296565586668E-5]:1073.9673659380737)[&rate=1.0765002759243442E-5]:266.71689991475114,(((8[&rate=3.548423776347711E-5]:1883.8627769500965,(17[&rate=5.422703313781086E-5]:1247.747999569759,20[&rate=2.9813891357938872E-5]:1247.747999569759)[&rate=1.9086874249711748E-5]:636.1147773803375)[&rate=2.6471296565586668E-5]:55.23024073600095,18[&rate=4.7726135906613414E-5]:1939.0930176860975)[&rate=3.1604822091937376E-5]:139.77060401580457,13[&rate=4.228205763435561E-5]:2078.863621701902)[&rate=1.9086874249711748E-5]:321.20289453612077)[&rate=4.489335893017126E-5]:2140.8832590021957,(14[&rate=7.268306436495433E-5]:2051.392897012428,15[&rate=1.0765002759243442E-5]:2051.392897012428)[&rate=1.4991906906018214E-5]:2489.5568782277905)[&rate=2.0485244002551465E-5]:13.952581526962604)[&rate=4.9188033564053215E-6]:53.92391888581642)[&rate=1.0]:0.0;
tree STATE_10540000 = (((((1[&rate=2.2547054511994728E-4]:708.2093439324603,2[&rate=2.607243952288268E-5]:708.2093439324603)[&rate=1.5316676508353143E-4]:1177.6688082764379,3[&rate=1.5316676508353143E-4]:1885.8781522088982)[&rate=4.562434895919579E-5]:1966.3665401518576,(((4[&rate=2.2547054511994728E-4]:977.4205367518716,19[&rate=1.0719259195815093E-4]:977.4205367518716)[&rate=3.0934092834457494E-5]:1110.3431205680008,(5[&rate=2.7631839447740293E-5]:1664.1956081640835,6[&rate=1.7488708328040627E-5]:1664.1956081640835)[&rate=4.562434895919579E-5]:423.5680491557889)[&rate=4.3101161280594016E-5]:6.963376971944854,16[&rate=7.208563729814449E-5]:2094.7270342918173)[&rate=1.326889281130261E-5]:1757.5176580689385)[&rate=2.924943662517486E-5]:44.87523220610001,((((7[&rate=3.0934092834457494E-5]:1266.230385149695,(9[&rate=3.855828147118006E-5]:497.8960790590379,10[&rate=4.562434895919579E-5]:497.8960790590379)[&rate=2.3095706786220318E-5]:768.334306090657)[&rate=5.819576982838221E-5]:221.99231724523747,(11[&rate=2.4563008865533574E-5]:996.4865467265046,12[&rate=2.924943662517486E-5]:996.4865467265046)[&rate=1.8868275436197196E-5]:491.73615566842784)[&rate=1.7488708328040627E-5]:638.5771050342885,((8[&rate=4.075389222159113E-5]:1286.0693926701356,18[&rate=6.223610402901396E-5]:1286.0693926701356)[&rate=1.8868275436197196E-5]:81.62667177841445,(17[&rate=5.132452185518477E-5]:1206.4095499797186,20[&rate=2.607243952288268E-5]:1206.4095499797186)[&rate=9.501054106596651E-5]:161.28651446883146)[&rate=1.4706665887914354E-5]:759.1037429806709)[&rate=2.7631839447740293E-5]:142.4726654109013,13[&rate=3.649421523651551E-5]:2269.272472840122)[&rate=4.835315407450558E-5]:1627.8474517267337)[&rate=5.5913497910669665E-6]:852.5188532187631,(14[&rate=7.208563729814449E-5]:1379.788907633551,15[&rate=1.326889281130261E-5]:1379.788907633551)[&rate=1.176093107106096E-5]:3369.849870152068)[&rate=1.0]:0.0;
tree STATE_10545000 = (((((1[&rate=2.4478813661534877E-4]:809.3835795705209,2[&rate=3.094100319511695E-5]:809.3835795705209)[&rate=1.5563994115224333E-4]:1104.808336303881,3[&rate=1.5563994115224333E-4]:1914.191915874402)[&rate=2.7203717505345672E-5]:683.9854914951591,(14[&rate=5.420631977372773E-5]:1763.049696965653,15[&rate=6.462608601654002E-6]:1763.049696965653)[&rate=5.070584643432024E-6]:835.1277104039079)[&rate=7.886806000371847E-5]:433.1683734513499,(((4[&rate=1.5563994115224333E-4]:1592.1870093350847,(5[&rate=3.301434870178128E-5]:1000.2570551474292,19[&rate=1.0246834833103133E-4]:1000.2570551474292)[&rate=1.2257474409834162E-5]:591.9299541876554)[&rate=1.0246834833103133E-4]:118.89671435202376,6[&rate=2.23868819835735E-5]:1711.0837236871084)[&rate=8.8705496091572E-6]:55.94658709729356,16[&rate=7.090197710174139E-5]:1767.030310784402)[&rate=2.3904318169046553E-5]:1264.315470036509)[&rate=2.5506137940471717E-5]:1178.2358371007763,(7[&rate=1.2257474409834162E-5]:2980.598425911327,(((((8[&rate=2.7203717505345672E-5]:1518.191388661602,18[&rate=5.010823701007647E-5]:1518.191388661602)[&rate=3.76810027106593E-5]:135.30544457207975,(17[&rate=5.420631977372773E-5]:1256.8038872766965,20[&rate=2.7203717505345672E-5]:1256.8038872766965)[&rate=5.010823701007647E-5]:396.69294595698534)[&rate=1.5563994115224333E-4]:106.04019691961298,(9[&rate=3.094100319511695E-5]:394.3068480149997,10[&rate=5.8905973062089705E-5]:394.3068480149997)[&rate=1.697647474998128E-5]:1365.2301821382953)[&rate=5.070584643432024E-6]:735.6523635863987,(11[&rate=2.23868819835735E-5]:974.8044267214882,12[&rate=2.9010207717241216E-5]:974.8044267214882)[&rate=1.3397376437180485E-5]:1520.3849670182053)[&rate=2.0943856021325627E-5]:32.197757938178256,13[&rate=4.64870067039153E-5]:2527.3871516778718)[&rate=5.070584643432024E-6]:453.21127423345524)[&rate=2.3904318169046553E-5]:1228.9831920103602)[&rate=1.0]:0.0;
tree STATE_10550000 = (((((1[&rate=1.4997663240682403E-4]:953.7979211616422,2[&rate=1.0030708236930684E-5]:953.7979211616422)[&rate=2.2040734834285735E-4]:550.298885914981,3[&rate=2.2040734834285735E-4]:1504.0968070766232)[&rate=1.2202765789732958E-4]:1697.729625465244,(((4[&rate=2.2040734834285735E-4]:1773.3882846996669,(5[&rate=3.5955424193803114E-5]:1400.2783520964078,19[&rate=7.081359929502332E-5]:1400.2783520964078)[&rate=5.368624061644518E-5]:373.10993260325904)[&rate=3.4042814419501765E-5]:162.17675875796635,6[&rate=3.0499081770371718E-5]:1935.5650434576332)[&rate=2.5724720704826723E-5]:34.35390438997206,16[&rate=5.368624061644518E-5]:1969.9189478476053)[&rate=2.1390966742069898E-5]:1231.907484694262)[&rate=1.1643910986349834E-5]:563.5000442445262,(14[&rate=7.686383070320391E-5]:1355.142928487241,15[&rate=1.728515208081121E-5]:1355.142928487241)[&rate=1.592457495295095E-5]:2410.1835482991523)[&rate=3.222809704915899E-5]:797.3265978130853,(((7[&rate=1.728515208081121E-5]:2255.673884648094,(9[&rate=4.490758157864856E-5]:204.41596051667827,10[&rate=9.322309812832495E-5]:204.41596051667827)[&rate=1.1643910986349834E-5]:2051.2579241314156)[&rate=2.0008056580406934E-5]:53.42359747037153,(11[&rate=1.592457495295095E-5]:1114.9423291974394,12[&rate=2.884506790440144E-5]:1114.9423291974394)[&rate=1.3130048858912524E-5]:1194.155152921026)[&rate=5.0492610837774415E-5]:153.32150058093066,((8[&rate=2.0008056580406934E-5]:1927.877287024153,((17[&rate=3.798002194597601E-5]:1532.4238238850057,20[&rate=1.8642568399112637E-5]:1532.4238238850057)[&rate=6.565746773724402E-5]:129.57412400595126,18[&rate=5.0492610837774415E-5]:1661.997947890957)[&rate=5.722152944106071E-5]:265.879339133196)[&rate=1.8642568399112637E-5]:304.8382940054805,13[&rate=4.490758157864856E-5]:2232.7155810296335)[&rate=4.013313720130352E-5]:229.70340166976257)[&rate=1.3130048858912524E-5]:2100.2340919000826)[&rate=1.0]:0.0;
tree STATE_10555000 = (((1[&rate=1.447296657083841E-4]:940.3376061953055,2[&rate=3.342891402116774E-5]:940.3376061953055)[&rate=1.0699838963657476E-4]:1045.2981539919601,3[&rate=1.447296657083841E-4]:1985.6357601872655)[&rate=5.294676073229137E-5]:2573.105429468363,((((4[&rate=1.0699838963657476E-4]:2760.2343294141197,((5[&rate=2.5611111233082423E-5]:1800.292818559456,19[&rate=7.368271441789265E-5]:1800.292818559456)[&rate=3.0666796732790766E-5]:151.86924524236588,6[&rate=2.4407963494182236E-5]:1952.162063801822)[&rate=1.8418354759481447E-5]:808.0722656122978)[&rate=1.440704990493401E-5]:214.80031696474862,16[&rate=3.803651792232537E-5]:2975.0346463788683)[&rate=3.0666796732790766E-5]:884.9286381422803,(14[&rate=5.024202715494341E-5]:2390.8758359146323,15[&rate=1.2816258707513351E-5]:2390.8758359146323)[&rate=2.8078177290292135E-5]:1469.0874486065163)[&rate=6.799276979364484E-5]:84.03002893704479,((((7[&rate=5.024202715494341E-5]:1313.208845251846,(9[&rate=3.803651792232537E-5]:344.2980351398839,10[&rate=5.024202715494341E-5]:344.2980351398839)[&rate=3.489369001961848E-5]:968.9108101119621)[&rate=2.2030774827660062E-5]:298.3510078148124,(11[&rate=2.683249982123121E-5]:1103.805334097544,12[&rate=2.683249982123121E-5]:1103.805334097544)[&rate=4.154322951548572E-5]:507.75451896911454)[&rate=8.059565106005286E-6]:833.9757752244786,((8[&rate=1.964198432097524E-5]:2233.4638215290415,(17[&rate=5.294676073229137E-5]:1330.6614183208515,20[&rate=1.715562062094625E-5]:1330.6614183208515)[&rate=3.97373608981395E-5]:902.8024032081901)[&rate=6.799276979364484E-5]:41.773403765917465,18[&rate=2.935419306121354E-5]:2275.237225294959)[&rate=3.803651792232537E-5]:170.29840299617808)[&rate=7.368271441789265E-5]:265.5985250954768,13[&rate=3.2022627992090654E-5]:2711.134153386614)[&rate=6.799276979364484E-5]:1232.8591600715795)[&rate=5.596605818206447E-5]:614.7478761974353)[&rate=1.0]:0.0;
tree STATE_10560000 = (((1[&rate=1.094524194776862E-4]:1195.0600673459012,2[&rate=2.08651088006134E-5]:1195.0600673459012)[&rate=1.3319160155406568E-4]:840.8558175551736,3[&rate=1.9214369180333042E-4]:2035.9158849010748)[&rate=5.3231379114934554E-5]:2286.215240840047,(((((4[&rate=1.3319160155406568E-4]:1938.4087384319453,(5[&rate=2.6277960266992075E-5]:1693.6956634235655,19[&rate=8.470766239900795E-5]:1693.6956634235655)[&rate=4.7255561343028796E-5]:244.71307500837975)[&rate=1.3319160155406568E-4]:0.5473133612993024,6[&rate=1.703418638820749E-5]:1938.9560517932446)[&rate=1.703418638820749E-5]:45.78512471036311,16[&rate=9.496805760019401E-5]:1984.7411765036077)[&rate=1.957911872337617E-5]:932.7138415204759,(14[&rate=1.3319160155406568E-4]:899.5847077190538,15[&rate=4.22665422108481E-5]:899.5847077190538)[&rate=2.4870354580419707E-5]:2017.8703103050298)[&rate=3.79779374999428E-5]:409.8661413428904,(((((7[&rate=1.3111901395744535E-5]:1132.1118090062898,8[&rate=5.3231379114934554E-5]:1132.1118090062898)[&rate=2.08651088006134E-5]:409.5592239220921,(9[&rate=1.830512000574304E-5]:399.4591981842385,10[&rate=4.22665422108481E-5]:399.4591981842385)[&rate=1.16952851822626E-5]:1142.2118347441433)[&rate=2.4870354580419707E-5]:46.21189643202342,(11[&rate=1.4454737397616873E-5]:1019.0541184336935,12[&rate=2.4870354580419707E-5]:1019.0541184336935)[&rate=3.247105435810583E-5]:568.8288109267119)[&rate=5.780457877204987E-6]:864.1828693746743,13[&rate=3.247105435810583E-5]:2452.0657987350796)[&rate=1.703418638820749E-5]:96.84375483735039,((17[&rate=3.082133614688303E-5]:1592.7667369244966,20[&rate=1.4454737397616873E-5]:1592.7667369244966)[&rate=5.009625138697894E-5]:301.98178725677235,18[&rate=3.420518793725428E-5]:1894.748524181269)[&rate=3.603602749558709E-5]:654.161029391161)[&rate=7.683837390383342E-5]:778.4116057945439)[&rate=1.703418638820749E-5]:994.8099663741477)[&rate=1.0]:0.0;
tree STATE_10565000 = (((1[&rate=1.3817734014991967E-4]:780.0105450224927,2[&rate=3.280238499411069E-5]:780.0105450224927)[&rate=1.3817734014991967E-4]:1314.9722588492136,3[&rate=9.66142562267134E-5]:2094.9828038717064)[&rate=4.1032287234298266E-5]:2597.2883402287803,(((((4[&rate=1.3817734014991967E-4]:1779.623446860799,19[&rate=4.9113756845035335E-5]:1779.623446860799)[&rate=4.9113756845035335E-5]:176.59869607721203,(5[&rate=2.9379763239551097E-5]:1500.377943314391,6[&rate=2.0735056273628722E-5]:1500.377943314391)[&rate=4.349289166545733E-5]:455.84419962362017)[&rate=3.1045806948914365E-5]:34.40240127947618,16[&rate=6.490604037994467E-5]:1990.6245442174873)[&rate=3.875742521722648E-5]:933.9957705572442,(14[&rate=1.3817734014991967E-4]:827.5138099440721,15[&rate=1.1895807949674714E-5]:827.5138099440721)[&rate=5.001697417099795E-6]:2097.106504830659)[&rate=2.627564927967631E-5]:1088.5802944758757,((((7[&rate=2.0735056273628722E-5]:1656.3267909647325,((9[&rate=1.6930974005755043E-5]:462.40760505259357,10[&rate=4.349289166545733E-5]:462.40760505259357)[&rate=3.664147344677866E-5]:1055.3898941704942,(11[&rate=1.817994456178052E-5]:1106.4912922996166,12[&rate=4.1032287234298266E-5]:1106.4912922996166)[&rate=4.1032287234298266E-5]:411.3062069234711)[&rate=3.466251595316416E-5]:138.52929174164478)[&rate=3.466251595316416E-5]:214.86015095400876,(17[&rate=4.617262139780495E-5]:1163.9852488827,20[&rate=2.7793001104890244E-5]:1163.9852488827)[&rate=2.4818906783726166E-5]:707.2016930360412)[&rate=2.627564927967631E-5]:3.3362717062454976,8[&rate=2.3414780507683163E-5]:1874.5232136249867)[&rate=5.001697417099795E-6]:473.55407111006457,(13[&rate=5.601648060753973E-5]:1510.7078774878873,18[&rate=4.1032287234298266E-5]:1510.7078774878873)[&rate=1.9445449301163024E-5]:837.369407247164)[&rate=4.349289166545733E-5]:1665.1233245155559)[&rate=9.070970952228398E-6]:679.0705348498796)[&rate=1.0]:0.0;
tree STATE_10570000 = ((((1[&rate=1.1463530615178582E-4]:1156.6325416738866,2[&rate=1.8594979366747956E-5]:1156.6325416738866)[&rate=6.395750014397774E-5]:895.0132248090774,3[&rate=1.7809938872723823E-4]:2051.645766482964)[&rate=9.877347533449424E-5]:1937.0422618484422,(((((7[&rate=1.723348040732808E-5]:1623.3291415309423,((9[&rate=1.1044256064166695E-5]:1022.905928273085,10[&rate=2.001561080545507E-5]:1022.905928273085)[&rate=8.699301016493396E-5]:267.26474725267553,13[&rate=7.775742707890358E-5]:1290.1706755257605)[&rate=1.8594979366747956E-5]:333.1584660051817)[&rate=4.98316599579624E-5]:112.10094632135906,(11[&rate=2.3068195001078253E-5]:1047.2326199791098,12[&rate=2.832847547180669E-5]:1047.2326199791098)[&rate=2.471929073693885E-5]:688.1974678731915)[&rate=7.491347686663834E-6]:365.9905056034768,8[&rate=2.6468357652771424E-5]:2101.420593455778)[&rate=1.5923351031448985E-5]:404.9434722007222,((17[&rate=1.1463530615178582E-4]:604.1603457894604,20[&rate=3.993612240071836E-5]:604.1603457894604)[&rate=1.1044256064166695E-5]:1736.436454839387,18[&rate=4.618305396379528E-5]:2340.596800628847)[&rate=4.98316599579624E-5]:165.76726502765314)[&rate=4.98316599579624E-5]:1369.1926396699118,(14[&rate=8.699301016493396E-5]:1435.5696596333914,15[&rate=8.694367922582093E-6]:1435.5696596333914)[&rate=8.694367922582093E-6]:2439.9870456930207)[&rate=9.871746407234266E-6]:113.1313230049941)[&rate=4.98316599579624E-5]:469.85146567097445,((((4[&rate=2.8705342701022124E-4]:1123.472280835761,19[&rate=1.1463530615178582E-4]:1123.472280835761)[&rate=2.8705342701022124E-4]:40.036070280035574,5[&rate=4.98316599579624E-5]:1163.5083511157966)[&rate=6.2267358574839506E-6]:850.86350025463,6[&rate=1.723348040732808E-5]:2014.3718513704266)[&rate=2.001561080545507E-5]:2.121141856881877,16[&rate=7.02421490930386E-5]:2016.4929932273085)[&rate=7.491347686663834E-6]:2442.046500775072)[&rate=1.0]:0.0;
tree STATE_10575000 = (((((1[&rate=1.2179257926802821E-4]:1017.6145976402006,2[&rate=8.12551906439685E-6]:1017.6145976402006)[&rate=7.179295779917311E-5]:962.5615292212387,3[&rate=1.8684343363369824E-4]:1980.1761268614393)[&rate=1.8684343363369824E-4]:867.7291948571599,(14[&rate=9.684179522654223E-5]:686.7537299590446,15[&rate=3.122159745952178E-6]:686.7537299590446)[&rate=1.1997082580683752E-5]:2161.151591759555)[&rate=1.2977763972982684E-5]:879.2051475355001,((((4[&rate=1.8684343363369824E-4]:1703.3555220058915,5[&rate=2.343002431630372E-5]:1703.3555220058915)[&rate=1.1997082580683752E-5]:15.25528057113479,19[&rate=5.7933627855170567E-5]:1718.6108025770263)[&rate=4.8624742170723004E-5]:209.49600676429964,6[&rate=1.1997082580683752E-5]:1928.106809341326)[&rate=1.1030114701968084E-5]:120.5603046954152,16[&rate=6.406653628329642E-5]:2048.667114036741)[&rate=2.6460943154933934E-5]:1678.4433552173582)[&rate=4.8624742170723004E-5]:314.56296238106825,(((((7[&rate=3.399461218442946E-5]:1003.5781537838269,(9[&rate=1.3978601073542338E-5]:505.10972168431005,10[&rate=2.343002431630372E-5]:505.10972168431005)[&rate=4.495035111603645E-5]:498.46843209951686)[&rate=5.288748694358842E-5]:35.06497977023207,8[&rate=3.631415243587945E-5]:1038.643133554059)[&rate=1.1030114701968084E-5]:620.6183235296332,((11[&rate=2.343002431630372E-5]:989.8336541962602,12[&rate=2.0735184725041416E-5]:989.8336541962602)[&rate=2.2045890196391078E-5]:658.014924451839,13[&rate=5.288748694358842E-5]:1647.8485786480992)[&rate=8.12551906439685E-6]:11.41287843559303)[&rate=1.1030114701968084E-5]:522.952863795239,(17[&rate=6.406653628329642E-5]:722.6815525937776,20[&rate=4.495035111603645E-5]:722.6815525937776)[&rate=7.109898468895798E-6]:1459.5327682851535)[&rate=9.105456313528116E-6]:833.0860782846271,18[&rate=1.9489067298109447E-5]:3015.3003991635583)[&rate=1.9489067298109447E-5]:1026.3730324716093)[&rate=1.0]:0.0;
tree STATE_10580000 = ((((1[&rate=6.918657044685407E-5]:1208.3696975246723,2[&rate=3.677286541267833E-5]:1208.3696975246723)[&rate=9.664681104855452E-5]:952.275752412919,3[&rate=1.3882212745835497E-4]:2160.6454499375914)[&rate=1.3882212745835497E-4]:1020.3603852380052,((((((7[&rate=2.5221435880643402E-5]:783.8757584091721,8[&rate=6.179494109650834E-5]:783.8757584091721)[&rate=3.471157757388564E-5]:294.90667544678706,(9[&rate=1.172415935101185E-5]:733.1050111940713,10[&rate=2.275428392044974E-5]:733.1050111940713)[&rate=6.179494109650834E-5]:345.67742266188793)[&rate=1.0767194956356863E-5]:526.5805262636791,(11[&rate=1.740749680424619E-5]:1021.9364219952961,12[&rate=3.471157757388564E-5]:1021.9364219952961)[&rate=1.4532165604683837E-5]:583.4265381243422)[&rate=1.0767194956356863E-5]:179.86673168480206,13[&rate=5.1538166413237045E-5]:1785.2296918044403)[&rate=7.590468259004618E-6]:300.36257416998797,(17[&rate=4.157960293908334E-5]:927.1193695775927,20[&rate=2.7968744485893297E-5]:927.1193695775927)[&rate=1.359736047297027E-5]:1158.4728963968355)[&rate=3.677286541267833E-5]:286.83604517793265,18[&rate=2.655507322490221E-5]:2372.428311152361)[&rate=2.655507322490221E-5]:808.5775240232356)[&rate=5.1538166413237045E-5]:209.04531038726827,(((4[&rate=1.3882212745835497E-4]:2057.7603575611192,((5[&rate=2.0500328171348545E-5]:1451.6202424935163,19[&rate=6.918657044685407E-5]:1451.6202424935163)[&rate=2.160417590401749E-5]:364.1042404055877,6[&rate=1.740749680424619E-5]:1815.724482899104)[&rate=1.0767194956356863E-5]:242.0358746620152)[&rate=3.471157757388564E-5]:264.6738533874686,16[&rate=3.677286541267833E-5]:2322.434210948588)[&rate=2.655507322490221E-5]:533.1122308812351,(14[&rate=5.6118764277693216E-5]:1687.3833144453406,15[&rate=7.590468259004618E-6]:1687.3833144453406)[&rate=1.4532165604683837E-5]:1168.1631273844823)[&rate=5.6118764277693216E-5]:534.5047037330419)[&rate=1.0]:0.0;
tree STATE_10585000 = (((((1[&rate=1.7265546030552432E-4]:937.8699503303956,2[&rate=1.0758577200992161E-5]:937.8699503303956)[&rate=9.881621861329672E-5]:1063.256563674619,3[&rate=1.7265546030552432E-4]:2001.1265140050145)[&rate=1.7265546030552432E-4]:747.7087343328644,(14[&rate=5.149804007770827E-5]:1800.1479652517178,15[&rate=1.0758577200992161E-5]:1800.1479652517178)[&rate=2.2734181009505466E-5]:948.6872830861612)[&rate=2.961576247618634E-5]:58.823348319116576,(((4[&rate=7.664053909837301E-5]:2222.9133511580617,19[&rate=3.118380471736331E-5]:2222.9133511580617)[&rate=9.345957238328692E-6]:134.26154652081868,(5[&rate=3.2838568018704846E-5]:1508.876410735856,6[&rate=1.5620555568849548E-5]:1508.876410735856)[&rate=1.793334566169201E-5]:848.2984869430243)[&rate=1.445739713413769E-5]:256.60830802124565,16[&rate=4.0623066792116665E-5]:2613.783205700126)[&rate=5.5051140458341984E-5]:193.87539095686952)[&rate=2.4009801321698303E-5]:1137.5604934109997,(((((7[&rate=2.669712023242296E-5]:1154.0709162553167,8[&rate=4.296486768292529E-5]:1154.0709162553167)[&rate=6.387955902743451E-5]:173.6707147936213,(9[&rate=1.9101050245384597E-5]:464.51671632063545,10[&rate=5.149804007770827E-5]:464.51671632063545)[&rate=2.2734181009505466E-5]:863.2249147283026)[&rate=1.6775895030041412E-5]:511.84272653666176,(11[&rate=2.669712023242296E-5]:988.6493879265446,12[&rate=2.961576247618634E-5]:988.6493879265446)[&rate=2.5328456908986695E-5]:850.9349696590551)[&rate=1.0758577200992161E-5]:41.55103834188162,13[&rate=5.149804007770827E-5]:1881.1353959274813)[&rate=7.692844098337226E-6]:1208.9404945293747,((17[&rate=4.0623066792116665E-5]:2243.8169467120806,20[&rate=7.692844098337226E-6]:2243.8169467120806)[&rate=5.149804007770827E-5]:729.3133256911337,18[&rate=3.2838568018704846E-5]:2973.1302724032143)[&rate=2.4009801321698303E-5]:116.94561805364174)[&rate=2.2734181009505466E-5]:855.1431996111392)[&rate=1.0]:0.0;
tree STATE_10590000 = (((1[&rate=1.4733282413847306E-4]:1168.740867067667,2[&rate=3.4191984581853376E-5]:1168.740867067667)[&rate=9.937861185813566E-5]:1033.6331266163122,3[&rate=9.937861185813566E-5]:2202.3739936839793)[&rate=5.8993217216745603E-5]:1995.224853460155,(((((4[&rate=1.4733282413847306E-4]:1919.7011379080548,19[&rate=7.024799933153469E-5]:1919.7011379080548)[&rate=1.4620093146787926E-5]:250.52217829976394,(5[&rate=2.22708732988582E-5]:1777.7964468361536,6[&rate=1.827326674607477E-5]:1777.7964468361536)[&rate=9.914319192042836E-6]:392.42686937166513)[&rate=3.027108311679609E-5]:32.59378455166507,16[&rate=5.065528955671917E-5]:2202.8171007594838)[&rate=2.088833439461382E-5]:1333.4095623913872,((((7[&rate=4.129033528685329E-5]:849.7909720514782,(9[&rate=2.22708732988582E-5]:516.6180936082569,10[&rate=3.2165410331170864E-5]:516.6180936082569)[&rate=3.637103843031448E-5]:333.1728784432213)[&rate=1.4620093146787926E-5]:256.3265754294147,8[&rate=5.8993217216745603E-5]:1106.1175474808929)[&rate=7.356895788640715E-6]:190.28509878200475,(11[&rate=2.3713547040731454E-5]:1046.1372509588027,12[&rate=3.4191984581853376E-5]:1046.1372509588027)[&rate=4.4098438946149614E-5]:250.2653953040949)[&rate=8.678792293544256E-6]:991.2680487427701,((13[&rate=5.065528955671917E-5]:1754.8715634960577,18[&rate=4.719935098209972E-5]:1754.8715634960577)[&rate=7.024799933153469E-5]:275.00167526213363,(17[&rate=5.454892588546101E-5]:1488.9416862439516,20[&rate=2.3713547040731454E-5]:1488.9416862439516)[&rate=1.4620093146787926E-5]:540.9315525142397)[&rate=1.2277735151815772E-5]:257.7974562474765)[&rate=4.719935098209972E-5]:1248.5559681452032)[&rate=2.6814093831151776E-5]:127.74738171881154,(14[&rate=4.4098438946149614E-5]:1930.195182169268,15[&rate=1.827326674607477E-5]:1930.195182169268)[&rate=7.356895788640715E-6]:1733.7788627004145)[&rate=4.129033528685329E-5]:533.6248022744517)[&rate=1.0]:0.0;
tree STATE_10595000 = (((1[&rate=1.0856645237413341E-4]:1086.03214334856,2[&rate=3.0974349978404295E-5]:1086.03214334856)[&rate=1.2924451115186144E-4]:1129.8680739366523,3[&rate=1.0856645237413341E-4]:2215.9002172852124)[&rate=5.765592508643684E-5]:2471.7953386830904,((((4[&rate=2.579809198626154E-4]:955.6047581894081,19[&rate=9.434286263131059E-5]:955.6047581894081)[&rate=2.3940436666856677E-5]:908.0642099310139,(5[&rate=2.9056952924512798E-5]:1585.1783981250728,6[&rate=4.297804233441849E-5]:1585.1783981250728)[&rate=6.840942662001213E-5]:278.49056999534923)[&rate=1.437207056824685E-5]:89.81846821477325,16[&rate=5.765592508643684E-5]:1953.4874363351953)[&rate=8.29003996638203E-6]:1275.7750222339025,((((((7[&rate=2.9056952924512798E-5]:1150.3261735875722,8[&rate=4.60675299532968E-5]:1150.3261735875722)[&rate=4.60675299532968E-5]:209.98353051000709,(9[&rate=1.818525478691087E-5]:736.2184863929577,10[&rate=3.302287878345518E-5]:736.2184863929577)[&rate=2.725444486810755E-5]:624.0912177046215)[&rate=2.725444486810755E-5]:116.02319437716938,(13[&rate=7.529056262060247E-5]:1302.6601521823907,(17[&rate=1.2924451115186144E-4]:559.5388406448066,20[&rate=5.765592508643684E-5]:559.5388406448066)[&rate=3.302287878345518E-5]:743.1213115375841)[&rate=1.437207056824685E-5]:173.67274629235794)[&rate=3.759414423864174E-5]:40.47436704029133,(11[&rate=2.725444486810755E-5]:972.2245627274833,12[&rate=2.725444486810755E-5]:972.2245627274833)[&rate=3.302287878345518E-5]:544.5827027875566)[&rate=3.5221781839832405E-5]:873.0629231617245,18[&rate=3.0974349978404295E-5]:2389.8701886767644)[&rate=8.369529994253736E-5]:685.1643777620898,(14[&rate=7.529056262060247E-5]:2000.6526733237213,15[&rate=1.1953958077391187E-5]:2000.6526733237213)[&rate=2.725444486810755E-5]:1074.381893115133)[&rate=1.6878766944060472E-5]:154.22789213024362)[&rate=1.818525478691087E-5]:1458.433097399205)[&rate=1.0]:0.0;
tree STATE_10600000 = (((1[&rate=1.6822503716077102E-4]:813.1378561647718,2[&rate=7.906694834676033E-6]:813.1378561647718)[&rate=1.6822503716077102E-4]:1180.82778966989,3[&rate=1.6822503716077102E-4]:1993.965645834662)[&rate=1.5204379854760148E-5]:1503.959781357091,(((((4[&rate=1.2699214812086457E-4]:1966.0923388507933,(5[&rate=3.516563196525042E-5]:1668.5945619428142,6[&rate=2.7881338575439338E-5]:1668.5945619428142)[&rate=6.077705117023582E-6]:297.4977769079792)[&rate=1.5204379854760148E-5]:152.39742007886684,19[&rate=4.5222518424848645E-5]:2118.48975892966)[&rate=1.91766842465503E-5]:55.652754393232044,16[&rate=6.762264605021525E-5]:2174.1425133228922)[&rate=6.762264605021525E-5]:520.7606326018749,(14[&rate=7.650563588031069E-5]:1501.9794682815343,15[&rate=4.210273108566445E-6]:1501.9794682815343)[&rate=4.9536834348151266E-5]:1192.9236776432328)[&rate=5.159579011112966E-6]:465.3724501865645,((((7[&rate=3.0083525579687163E-5]:1390.3388312450822,13[&rate=6.762264605021525E-5]:1390.3388312450822)[&rate=3.516563196525042E-5]:25.703356474309885,(8[&rate=6.0471070681982996E-5]:969.5195024193102,(17[&rate=1.2699214812086457E-4]:589.8059518605071,20[&rate=7.650563588031069E-5]:589.8059518605071)[&rate=2.0673984685893296E-5]:379.71355055880315)[&rate=6.9886567189485266E-6]:446.5226853000819)[&rate=2.5862050028371695E-5]:108.74498606733073,((9[&rate=1.777290446946088E-5]:457.3603568151084,10[&rate=6.0471070681982996E-5]:457.3603568151084)[&rate=2.7881338575439338E-5]:913.8119533381669,(11[&rate=1.4021949160039673E-5]:1083.0914484315163,12[&rate=2.5862050028371695E-5]:1083.0914484315163)[&rate=4.9536834348151266E-5]:288.080861721759)[&rate=2.0673984685893296E-5]:153.6148636334476)[&rate=1.2897153917381489E-5]:747.4471867176742,18[&rate=4.145655930428076E-5]:2272.234360504397)[&rate=4.5222518424848645E-5]:888.0412356069346)[&rate=1.5204379854760148E-5]:337.64983108042134)[&rate=1.0]:0.0;
tree STATE_10605000 = (((1[&rate=1.468849448453327E-4]:1102.9054057127078,2[&rate=4.612668678190519E-6]:1102.9054057127078)[&rate=2.376674028960049E-4]:838.4776939352043,3[&rate=2.376674028960049E-4]:1941.383099647912)[&rate=7.765616783525964E-5]:2184.4780098979045,(((((4[&rate=2.376674028960049E-4]:1788.8011641475498,19[&rate=7.765616783525964E-5]:1788.8011641475498)[&rate=2.3612153237693148E-5]:10.279700174027539,5[&rate=1.8540817049365277E-5]:1799.0808643215773)[&rate=5.912797598112423E-5]:479.8820731512742,6[&rate=1.5535232669252367E-5]:2278.9629374728515)[&rate=8.781892811144449E-6]:662.5824759034549,16[&rate=5.912797598112423E-5]:2941.5454133763064)[&rate=2.9625857042552414E-5]:934.058621304644,(((((7[&rate=3.987314085393119E-5]:1077.3593090606487,(9[&rate=2.9625857042552414E-5]:563.8124363951736,10[&rate=2.7494221967146677E-5]:563.8124363951736)[&rate=2.7494221967146677E-5]:513.5468726654751)[&rate=1.0088609882807148E-5]:670.8713009163284,13[&rate=5.912797598112423E-5]:1748.2306099769771)[&rate=2.0146396157171347E-5]:272.12567560628986,(11[&rate=1.8540817049365277E-5]:1084.0216810291918,12[&rate=2.7494221967146677E-5]:1084.0216810291918)[&rate=2.3612153237693148E-5]:936.3346045540752)[&rate=6.0987213752786254E-6]:847.64758687719,((8[&rate=6.44612459820322E-5]:1089.6463212125007,(17[&rate=2.376674028960049E-4]:261.60141732446664,20[&rate=1.086652172995165E-4]:261.60141732446664)[&rate=3.987314085393119E-5]:828.044903888034)[&rate=4.612668678190519E-6]:834.2627312828463,18[&rate=6.44612459820322E-5]:1923.909052495347)[&rate=8.781892811144449E-6]:944.09481996511)[&rate=9.612855047745007E-5]:831.5070867065433,(14[&rate=8.602738956752789E-5]:2401.8471415284575,15[&rate=2.738621105110509E-6]:2401.8471415284575)[&rate=3.1907124420518144E-5]:1297.6638176385427)[&rate=2.9625857042552414E-5]:176.09307551395023)[&rate=3.70041948015435E-5]:250.2570748648659)[&rate=1.0]:0.0;
tree STATE_10610000 = (((((1[&rate=1.8385025913267799E-4]:891.6155034337994,2[&rate=7.07874103616381E-5]:891.6155034337994)[&rate=3.873168497681664E-4]:732.3051808792243,3[&rate=2.3841996342044493E-4]:1623.9206843130237)[&rate=8.418340473833847E-5]:621.1204628326491,(14[&rate=1.5234865588726766E-4]:1057.4894309789229,15[&rate=2.9856211679594233E-5]:1057.4894309789229)[&rate=1.4121308295220528E-5]:1187.5517161667499)[&rate=2.2197428819125782E-5]:815.5136855334595,(((4[&rate=1.8385025913267799E-4]:1451.4747726674798,19[&rate=7.07874103616381E-5]:1451.4747726674798)[&rate=1.882853273803095E-5]:543.0115424372368,(5[&rate=6.0461978456806045E-5]:1439.7411049209131,6[&rate=2.9856211679594233E-5]:1439.7411049209131)[&rate=5.6102367128388866E-5]:554.7452101838035)[&rate=2.048316493226551E-5]:245.79605688142374,16[&rate=8.418340473833847E-5]:2240.2823719861403)[&rate=1.7223705860699918E-5]:820.2724606929919)[&rate=1.1508681944812925E-4]:268.7882228964827,(((7[&rate=2.584472413164348E-5]:1706.033114345258,(((9[&rate=1.2598751173403492E-5]:695.2478089358408,10[&rate=3.4334776120797255E-5]:695.2478089358408)[&rate=6.532063751077715E-5]:539.1977374215262,(11[&rate=2.2197428819125782E-5]:984.0735293097866,12[&rate=3.678896286431319E-5]:984.0735293097866)[&rate=9.259873249890403E-5]:250.37201704758036)[&rate=2.048316493226551E-5]:362.39457949526627,((17[&rate=3.873168497681664E-4]:242.4657578491331,20[&rate=1.0267817763430185E-4]:242.4657578491331)[&rate=1.882853273803095E-5]:815.3939676716288,18[&rate=8.418340473833847E-5]:1057.859725520762)[&rate=3.202970202688759E-5]:538.9804003318714)[&rate=2.584472413164348E-5]:109.19298849262464)[&rate=2.048316493226551E-5]:354.7197394296693,8[&rate=3.678896286431319E-5]:2060.752853774927)[&rate=9.517315352216192E-6]:820.8480738425278,13[&rate=3.4334776120797255E-5]:2881.600927617455)[&rate=1.0267817763430185E-4]:447.7421279581599)[&rate=1.0]:0.0;
tree STATE_10615000 = (((((1[&rate=1.4577778282170477E-4]:1103.399940152575,2[&rate=6.450753862095808E-6]:1103.399940152575)[&rate=2.2017768064480254E-4]:831.1024909026344,3[&rate=2.2017768064480254E-4]:1934.5024310552094)[&rate=1.1688601157144791E-4]:1776.5539050946632,((7[&rate=2.0701301825676713E-5]:1730.8407624476035,13[&rate=7.124662317708951E-5]:1730.8407624476035)[&rate=1.4410285598374844E-5]:641.0323711435121,((8[&rate=3.157647845575277E-5]:1357.7034153015193,((17[&rate=1.4577778282170477E-4]:843.4720330987036,20[&rate=3.770767884270631E-5]:843.4720330987036)[&rate=4.262685489212858E-5]:117.96524688717648,18[&rate=1.1688601157144791E-4]:961.4372799858801)[&rate=2.206066100641462E-5]:396.2661353156392)[&rate=2.3470522837510296E-5]:963.6373258477493,((9[&rate=1.1979260947458083E-5]:929.2935682615523,10[&rate=1.685458720006198E-5]:929.2935682615523)[&rate=2.4938596710435533E-5]:1030.6811135481069,(11[&rate=2.6473274538242816E-5]:935.8025456734596,12[&rate=2.206066100641462E-5]:935.8025456734596)[&rate=2.0701301825676713E-5]:1024.1721361361997)[&rate=1.685458720006198E-5]:361.36605933960936)[&rate=4.262685489212858E-5]:50.53239244184715)[&rate=6.0181634883322034E-5]:1339.1832025587569)[&rate=2.4938596710435533E-5]:486.5048507876181,(((4[&rate=2.2017768064480254E-4]:1828.6166405047702,19[&rate=6.0181634883322034E-5]:1828.6166405047702)[&rate=1.685458720006198E-5]:733.7085041038099,(5[&rate=2.6473274538242816E-5]:1525.2059878798148,6[&rate=2.9780920531166853E-5]:1525.2059878798148)[&rate=2.0701301825676713E-5]:1037.1191567287653)[&rate=1.1979260947458083E-5]:148.74801172723028,16[&rate=5.1939285140776135E-5]:2711.0731563358104)[&rate=2.4938596710435533E-5]:1486.4880306016803)[&rate=3.157647845575277E-5]:522.2391836658298,(14[&rate=8.760315776302794E-5]:1403.7799893974266,15[&rate=6.450753862095808E-6]:1403.7799893974266)[&rate=1.4410285598374844E-5]:3316.020381205894)[&rate=1.0]:0.0;
tree STATE_10620000 = (((((1[&rate=2.4140451247229683E-4]:549.7883991246294,2[&rate=1.0606068702057582E-5]:549.7883991246294)[&rate=2.4140451247229683E-4]:583.6155364064421,3[&rate=2.4140451247229683E-4]:1133.4039355310715)[&rate=2.4140451247229683E-4]:1022.5582953190524,(14[&rate=1.1131886711275712E-4]:1066.2580885196546,15[&rate=2.276093841281862E-5]:1066.2580885196546)[&rate=5.616616410759586E-5]:1089.7041423304693)[&rate=4.89077664846307E-6]:1376.4253498072871,(((4[&rate=1.4997873950153647E-4]:1631.4778984165378,(5[&rate=3.564181306647106E-5]:1447.827306719778,6[&rate=2.8590477982528038E-5]:1447.827306719778)[&rate=4.129541147072227E-5]:183.65059169675965)[&rate=3.31255750158172E-5]:456.97646672108067,19[&rate=6.097479581030248E-5]:2088.4543651376184)[&rate=3.564181306647106E-5]:73.54338777816656,16[&rate=5.616616410759586E-5]:2161.997752915785)[&rate=1.197326644201329E-5]:1370.389827741626)[&rate=8.835276669312248E-5]:796.9907481318673,(((((7[&rate=4.129541147072227E-5]:1219.7889081330127,(9[&rate=1.4786981100718432E-5]:803.0867196551904,10[&rate=3.0782056771441536E-5]:803.0867196551904)[&rate=6.641213936802832E-5]:416.70218847782223)[&rate=6.446784168265663E-6]:299.0190314678059,(11[&rate=2.8590477982528038E-5]:980.5777803024951,12[&rate=2.276093841281862E-5]:980.5777803024951)[&rate=4.4497544153123254E-5]:538.2301592983235)[&rate=2.653304974248228E-5]:88.59765091893223,8[&rate=2.8590477982528038E-5]:1607.4055905197508)[&rate=1.1131886711275712E-4]:8.273735808735182,13[&rate=6.641213936802832E-5]:1615.679326328486)[&rate=4.89077664846307E-6]:1611.4821001071084,((17[&rate=4.4497544153123254E-5]:1779.1354281114293,20[&rate=2.1020761720016596E-5]:1779.1354281114293)[&rate=2.1020761720016596E-5]:929.7263395248799,18[&rate=4.129541147072227E-5]:2708.861767636309)[&rate=1.0606068702057582E-5]:518.2996587992852)[&rate=6.446784168265663E-6]:1102.216902353684)[&rate=1.0]:0.0;
tree STATE_10625000 = (((((1[&rate=3.573136331140814E-4]:326.9895751359565,2[&rate=1.7578275382382557E-5]:326.9895751359565)[&rate=3.573136331140814E-4]:621.0388069501159,3[&rate=3.573136331140814E-4]:948.0283820860725)[&rate=2.2657822317868025E-4]:838.9712092011848,(14[&rate=7.842243204071342E-5]:1179.6809893854904,15[&rate=3.0130522694789277E-5]:1179.6809893854904)[&rate=3.0130522694789277E-5]:607.3186019017669)[&rate=4.58708435068025E-6]:2873.9202259464564,((((7[&rate=2.261978866822342E-5]:1409.5850474805288,((9[&rate=1.2696846851588735E-5]:674.1431422781394,10[&rate=3.221919010433335E-5]:674.1431422781394)[&rate=4.4615508826299785E-5]:711.3276250779328,13[&rate=6.719357227584914E-5]:1385.4707673560722)[&rate=1.4332847807267452E-5]:24.114280124456627)[&rate=3.919668770612103E-5]:263.1690283434348,8[&rate=3.221919010433335E-5]:1672.7540758239636)[&rate=4.7623426476798925E-5]:48.47317659779128,(11[&rate=2.6228466878132553E-5]:990.189497583829,12[&rate=2.4392627437839172E-5]:990.189497583829)[&rate=2.0899986548381942E-5]:731.0377548379258)[&rate=4.58708435068025E-6]:985.607415278839,((17[&rate=4.181546632284325E-5]:1232.9160055362115,20[&rate=3.0130522694789277E-5]:1232.9160055362115)[&rate=3.0130522694789277E-5]:731.8242317990507,18[&rate=3.919668770612103E-5]:1964.7402373352622)[&rate=1.595322714931385E-5]:742.0944303653316)[&rate=3.221919010433335E-5]:1954.0851495331199)[&rate=1.2908935532582395E-4]:36.8048094270971,((4[&rate=1.0273957484600868E-4]:2233.2031540095695,((5[&rate=4.181546632284325E-5]:883.9689511123248,19[&rate=1.4880385520578697E-4]:883.9689511123248)[&rate=3.221919010433335E-5]:597.170912911787,6[&rate=3.0130522694789277E-5]:1481.1398640241118)[&rate=1.2696846851588735E-5]:752.0632899854577)[&rate=3.919668770612103E-5]:18.38841707931897,16[&rate=5.439758849672259E-5]:2251.5915710888885)[&rate=7.233827469155174E-6]:2446.1330555719223)[&rate=1.0]:0.0;
tree STATE_10630000 = (((((1[&rate=3.4260294226180223E-4]:576.7960867737944,2[&rate=1.22440741808906E-4]:576.7960867737944)[&rate=1.6894833006940416E-4]:1545.3763007591224,3[&rate=2.1619921465624849E-4]:2122.1723875329167)[&rate=1.6894833006940416E-4]:537.6300843513918,((4[&rate=2.1619921465624849E-4]:1828.4891436196453,((5[&rate=2.625908254194395E-5]:1061.3920670321165,19[&rate=1.6894833006940416E-4]:1061.3920670321165)[&rate=3.218775434527403E-5]:702.583136961279,6[&rate=2.625908254194395E-5]:1763.9752039933956)[&rate=3.4381675702386643E-5]:64.5139396262498)[&rate=1.22440741808906E-4]:105.15766186960082,16[&rate=9.721157605242519E-5]:1933.6468054892462)[&rate=3.670925236605343E-5]:726.1556663950623)[&rate=1.3280317963543668E-5]:417.27265841383087,(14[&rate=9.721157605242519E-5]:1122.392838040663,15[&rate=1.7867184294904736E-5]:1122.392838040663)[&rate=1.7867184294904736E-5]:1954.6822922574763)[&rate=3.918880823803498E-5]:614.9484986345892,(((((7[&rate=5.11235102340145E-5]:1205.5694663363224,8[&rate=5.11235102340145E-5]:1205.5694663363224)[&rate=3.4381675702386643E-5]:180.1004284246153,13[&rate=1.083251060316504E-4]:1385.6698947609377)[&rate=2.4459191164780048E-5]:56.06124035102471,(9[&rate=6.830681846708109E-5]:209.9377018713318,10[&rate=8.813367835151776E-5]:209.9377018713318)[&rate=3.218775434527403E-5]:1231.7934332406307)[&rate=4.199006120722664E-6]:830.5028556711322,(11[&rate=2.1060735718912105E-5]:1018.158959091035,12[&rate=3.918880823803498E-5]:1018.158959091035)[&rate=1.7867184294904736E-5]:1254.0750316920598)[&rate=3.918880823803498E-5]:598.3083162834869,((17[&rate=3.918880823803498E-5]:2080.7724834044375,20[&rate=1.7867184294904736E-5]:2080.7724834044375)[&rate=6.654010532934733E-6]:513.9286727709323,18[&rate=3.670925236605343E-5]:2594.7011561753698)[&rate=1.9443099020184945E-5]:275.8411508912118)[&rate=1.083251060316504E-4]:821.481321866147)[&rate=1.0]:0.0;
tree STATE_10635000 = (((((1[&rate=5.61110400035839E-4]:492.0052888827301,2[&rate=1.1690923751663807E-4]:492.0052888827301)[&rate=2.3266687736447127E-4]:1117.2113535587034,3[&rate=2.3266687736447127E-4]:1609.2166424414336)[&rate=1.5582059920751649E-4]:1271.2720491147152,(((4[&rate=2.3266687736447127E-4]:1218.5612732597174,19[&rate=8.32221549111016E-5]:1218.5612732597174)[&rate=9.245883056746924E-5]:333.1500632925047,(5[&rate=5.2520031573433916E-5]:1407.4284026627831,6[&rate=3.204719148402462E-5]:1407.4284026627831)[&rate=2.71692502318893E-5]:144.28293388943894)[&rate=1.740808494014826E-5]:276.48761423150677,16[&rate=9.245883056746924E-5]:1828.1989507837288)[&rate=4.092441929805386E-5]:1052.28974077242)[&rate=2.2911095172921225E-5]:26.50487150331128,(14[&rate=1.0347473523785526E-4]:1799.346364501476,15[&rate=4.146482916613943E-6]:1799.346364501476)[&rate=5.2520031573433916E-5]:1107.647198557984)[&rate=1.0347473523785526E-4]:947.0746215148074,((((7[&rate=4.092441929805386E-5]:739.1511354774364,8[&rate=1.1690923751663807E-4]:739.1511354774364)[&rate=1.9142100113191284E-5]:864.1576246876427,13[&rate=7.533928666630657E-5]:1603.308760165079)[&rate=3.4770682760353673E-5]:589.8321283951627,((9[&rate=4.827195047428601E-5]:336.4063743122838,10[&rate=4.4426253318877496E-5]:336.4063743122838)[&rate=2.4971666282863472E-5]:1484.5063324325783,(11[&rate=3.4770682760353673E-5]:985.8768055326241,12[&rate=4.827195047428601E-5]:985.8768055326241)[&rate=1.740808494014826E-5]:835.0359012122381)[&rate=4.092441929805386E-5]:372.2281818153797)[&rate=7.038384938440886E-6]:856.8642983604368,(17[&rate=4.4426253318877496E-5]:2180.943646430411,(18[&rate=6.851456704656186E-5]:1565.5427531502,20[&rate=3.204719148402462E-5]:1565.5427531502)[&rate=2.0972391022099538E-5]:615.4008932802108)[&rate=2.2911095172921225E-5]:869.0615404902678)[&rate=3.4770682760353673E-5]:804.0629976535888)[&rate=1.0]:0.0;
tree STATE_10640000 = (((((1[&rate=5.738771188390166E-4]:284.67156740448905,2[&rate=2.314727479525902E-5]:284.67156740448905)[&rate=1.698181258292179E-4]:850.7294138933833,3[&rate=3.328180951873036E-4]:1135.4009812978722)[&rate=2.0128313922436784E-4]:1295.3823018359656,(14[&rate=7.130877949156002E-5]:1994.6933722003741,15[&rate=1.0601098008679566E-5]:1994.6933722003741)[&rate=8.51194719182362E-5]:436.08991093346367)[&rate=7.2422558576036325E-6]:1847.6112654842532,((((((7[&rate=6.556150955779069E-5]:999.8870485952501,8[&rate=6.040901036851396E-5]:999.8870485952501)[&rate=2.5245960012243552E-5]:263.7269693641123,(9[&rate=5.575550896568892E-5]:252.72666106640875,10[&rate=9.356287673549565E-5]:252.72666106640875)[&rate=1.74095783411908E-5]:1010.8873568929537)[&rate=4.081978179546185E-5]:203.92249619623794,(11[&rate=4.081978179546185E-5]:999.1884664562539,12[&rate=2.314727479525902E-5]:999.1884664562539)[&rate=3.49393306363488E-5]:468.34804769934647)[&rate=1.0601098008679566E-5]:214.43470895141581,13[&rate=6.556150955779069E-5]:1681.9712231070162)[&rate=8.943911559125137E-6]:623.5284977733008,18[&rate=4.081978179546185E-5]:2305.499720880317)[&rate=2.5245960012243552E-5]:132.58667841904526,(17[&rate=5.575550896568892E-5]:2126.097702177642,20[&rate=2.98011602008322E-5]:2126.097702177642)[&rate=4.41026021301751E-5]:311.9886971217202)[&rate=7.130877949156002E-5]:1840.3081493187287)[&rate=3.1370105837427972E-6]:1467.208219930818,(((4[&rate=3.328180951873036E-4]:1445.8024285185688,(5[&rate=6.040901036851396E-5]:808.9888106326391,19[&rate=2.4857704988090544E-4]:808.9888106326391)[&rate=2.1149785765765846E-5]:636.8136178859297)[&rate=1.0601098008679566E-5]:89.26838113272788,6[&rate=3.49393306363488E-5]:1535.0708096512967)[&rate=3.1370105837427972E-6]:23.99683017817165,16[&rate=1.0340621468737315E-4]:1559.0676398294684)[&rate=1.9241163358574244E-5]:4186.535128719441)[&rate=1.0]:0.0;
tree STATE_10645000 = (((((1[&rate=1.85883421096744E-4]:987.9136635680288,2[&rate=1.4711172502227496E-5]:987.9136635680288)[&rate=1.0930514453328642E-4]:887.8973650919024,3[&rate=2.271378174189544E-4]:1875.8110286599313)[&rate=1.85883421096744E-4]:1499.2143003342057,(14[&rate=5.09549059424192E-5]:3286.914966594425,15[&rate=9.6583223203665E-6]:3286.914966594425)[&rate=1.2203799491120982E-4]:88.1103623997119)[&rate=5.49201630276573E-5]:180.8268326808934,(((((7[&rate=3.0293238994031697E-5]:1017.7349634796698,(9[&rate=3.2689669804160275E-5]:352.4232439566107,10[&rate=5.09549059424192E-5]:352.4232439566107)[&rate=4.3956595077560996E-5]:665.3117195230591)[&rate=1.8181490289594417E-5]:162.2211543487466,8[&rate=6.405571872446004E-5]:1179.9561178284164)[&rate=3.523354546063815E-5]:140.5442820812484,(11[&rate=5.09549059424192E-5]:934.7462294436274,12[&rate=4.731506579981503E-5]:934.7462294436274)[&rate=2.1872623537079036E-5]:385.7541704660374)[&rate=1.135052715793822E-5]:717.2814263949415,((17[&rate=7.533846186813996E-5]:1068.467422398366,20[&rate=3.2689669804160275E-5]:1068.467422398366)[&rate=3.0293238994031697E-5]:671.2202985278477,18[&rate=5.49201630276573E-5]:1739.6877209262136)[&rate=5.49201630276573E-5]:298.09410537839267)[&rate=1.642486273295255E-5]:248.91437891417695,13[&rate=4.731506579981503E-5]:2286.6962052187832)[&rate=9.874449048834365E-5]:1269.1559564562472)[&rate=4.3956595077560996E-5]:330.79275952934813,(((4[&rate=5.027957339962117E-4]:778.4297305500007,(5[&rate=8.979506233352353E-5]:563.0374876375699,19[&rate=2.996866594363476E-4]:563.0374876375699)[&rate=5.09549059424192E-5]:215.3922429124308)[&rate=3.794398178712428E-5]:822.1537408729195,6[&rate=2.8027505283134294E-5]:1600.5834714229202)[&rate=2.3830085595681585E-5]:1446.9861949171984,16[&rate=6.405571872446004E-5]:3047.5696663401186)[&rate=2.5877594948074892E-5]:839.0752548642599)[&rate=1.0]:0.0;
tree STATE_10650000 = (((((1[&rate=1.302229507470579E-4]:1285.2431835506454,2[&rate=4.199916763447369E-5]:1285.2431835506454)[&rate=4.917594198238844E-5]:866.5028218841685,3[&rate=2.9628996794129584E-4]:2151.746005434814)[&rate=1.5065051097049758E-4]:879.1849122793583,14[&rate=7.52405089610669E-5]:3030.930917714172)[&rate=2.8397179103150987E-5]:653.2058839382739,15[&rate=6.320007726117939E-6]:3684.136801652446)[&rate=1.0723593836792213E-5]:542.8771060204158,((((4[&rate=2.9628996794129584E-4]:1160.5711338516776,(5[&rate=4.199916763447369E-5]:827.5254703246992,19[&rate=1.7872233391073042E-4]:827.5254703246992)[&rate=1.8559922724109187E-5]:333.0456635269784)[&rate=2.6198701579294618E-5]:717.7248396807636,6[&rate=2.6198701579294618E-5]:1878.2959735324412)[&rate=6.320007726117939E-6]:1009.3213249916248,16[&rate=4.542621672112135E-5]:2887.617298524066)[&rate=3.324965971215601E-5]:844.3880734991435,((((7[&rate=2.0322371621611748E-5]:1883.0880814786242,8[&rate=3.594426517108598E-5]:1883.0880814786242)[&rate=4.71314652245238E-6]:181.19139043336054,13[&rate=5.3302566457862054E-5]:2064.2794719119847)[&rate=4.71314652245238E-6]:1145.2067315222375,((9[&rate=1.6876694257359388E-5]:570.6605650124322,10[&rate=4.542621672112135E-5]:570.6605650124322)[&rate=1.0723593836792213E-5]:2568.382530818324,(11[&rate=1.8559922724109187E-5]:1107.5778336569545,12[&rate=3.0741235630805906E-5]:1107.5778336569545)[&rate=9.26952071416153E-6]:2031.4652621738016)[&rate=1.5065051097049758E-4]:70.44310760346616)[&rate=1.5065051097049758E-4]:39.97701551620048,((17[&rate=6.297453603709902E-5]:1420.214732803859,20[&rate=3.0741235630805906E-5]:1420.214732803859)[&rate=9.26952071416153E-6]:1450.6930677169821,18[&rate=4.917594198238844E-5]:2870.907800520841)[&rate=1.8559922724109187E-5]:378.55541842958155)[&rate=1.7872233391073042E-4]:482.54215307278673)[&rate=4.917594198238844E-5]:495.00853564965246)[&rate=1.0]:0.0;
tree STATE_10655000 = (((1[&rate=3.618803276495336E-4]:507.91369457158015,2[&rate=3.3450511114958076E-5]:507.91369457158015)[&rate=1.2841845097217444E-4]:1278.0698543520668,3[&rate=2.276424945928568E-4]:1785.983548923647)[&rate=9.222776036283739E-5]:2068.7579455114396,(((((4[&rate=2.276424945928568E-4]:1330.864798374172,(5[&rate=4.978450796615885E-5]:992.9211581447505,19[&rate=1.7758928650173761E-4]:992.9211581447505)[&rate=1.5297181399330984E-5]:337.9436402294216)[&rate=1.5297181399330984E-5]:256.1865859816744,6[&rate=1.6884190194830744E-5]:1587.0513843558465)[&rate=3.1278626842469195E-5]:76.38245870966898,16[&rate=1.1351802956055272E-4]:1663.4338430655155)[&rate=2.356489788644281E-5]:1308.1537857200171,((((7[&rate=2.0135960587376883E-5]:1255.6281965902485,(9[&rate=2.0135960587376883E-5]:469.5136281352332,10[&rate=4.978450796615885E-5]:469.5136281352332)[&rate=3.574670433151966E-5]:786.1145684550154)[&rate=1.5297181399330984E-5]:884.191490122942,(11[&rate=1.849313700375738E-5]:934.808170619526,12[&rate=3.818388428206417E-5]:934.808170619526)[&rate=8.76849655676826E-6]:1205.0115160936646)[&rate=8.420372632793629E-5]:146.42609649610995,(8[&rate=2.9216464655010306E-5]:2144.7165858760122,13[&rate=5.329840778467964E-5]:2144.7165858760122)[&rate=3.1278626842469195E-5]:141.52919733328827)[&rate=2.537080691940199E-5]:97.4546622645039,((17[&rate=5.714235549858139E-5]:1390.0670967951169,20[&rate=2.9216464655010306E-5]:1390.0670967951169)[&rate=3.1278626842469195E-5]:733.0932477082711,18[&rate=5.329840778467964E-5]:2123.160344503388)[&rate=1.371756586365677E-5]:260.54010097041646)[&rate=1.2841845097217444E-4]:587.8871833117282)[&rate=4.6552085313670697E-5]:720.2368410926165,(14[&rate=4.6552085313670697E-5]:1924.208035927029,15[&rate=1.5297181399330984E-5]:1924.208035927029)[&rate=1.2125913647306247E-5]:1767.6164339511201)[&rate=2.725108255728235E-5]:162.91702455693758)[&rate=1.0]:0.0;
tree STATE_10660000 = (((1[&rate=3.3724890605009195E-4]:647.5933154826357,2[&rate=1.2103633000396824E-4]:647.5933154826357)[&rate=1.667903695670756E-4]:532.528604071385,3[&rate=3.3724890605009195E-4]:1180.1219195540207)[&rate=6.768493519644165E-5]:3322.9916350049607,((((4[&rate=2.1322224091091725E-4]:1901.9132975834464,((5[&rate=4.154419535307739E-5]:1201.1346992333345,19[&rate=1.2103633000396824E-4]:1201.1346992333345)[&rate=5.8316247691726825E-5]:534.3338642151427,6[&rate=2.4338674979799185E-5]:1735.4685634484772)[&rate=3.892049680136455E-5]:166.44473413496917)[&rate=5.433484385595349E-5]:36.201263077310614,16[&rate=7.972911018847798E-5]:1938.114560660757)[&rate=6.273484843442349E-5]:786.0464578309393,(14[&rate=7.32922249269453E-5]:1976.682207045227,15[&rate=4.2085835510451875E-6]:1976.682207045227)[&rate=7.972911018847798E-5]:747.4788114464693)[&rate=2.4338674979799185E-5]:1282.6945151903883,(((((7[&rate=3.416458512549493E-5]:1705.0243992963724,(9[&rate=2.2624430185625365E-5]:506.82402749658587,10[&rate=4.154419535307739E-5]:506.82402749658587)[&rate=1.0163553452886105E-5]:1198.2003717997866)[&rate=3.416458512549493E-5]:467.4610144414337,(11[&rate=2.6122099520028088E-5]:971.6118235461463,12[&rate=5.433484385595349E-5]:971.6118235461463)[&rate=2.4338674979799185E-5]:1200.8735901916598)[&rate=1.9365494771446004E-5]:127.768649209459,(8[&rate=3.892049680136455E-5]:1936.2091681509185,(17[&rate=7.32922249269453E-5]:965.1358051029647,20[&rate=2.993778684475821E-5]:965.1358051029647)[&rate=2.7984814365869046E-5]:971.0733630479538)[&rate=1.9365494771446004E-5]:364.0448947963466)[&rate=1.1726563409216636E-5]:567.9825533882868,13[&rate=3.892049680136455E-5]:2868.236616335552)[&rate=1.3247980935327163E-5]:390.43756647361533,18[&rate=4.154419535307739E-5]:3258.674182809167)[&rate=1.396499959576008E-4]:748.1813508729174)[&rate=7.32922249269453E-5]:496.2580208768968)[&rate=1.0]:0.0;
tree STATE_10665000 = (((((1[&rate=2.477821725601016E-4]:627.7961251051227,2[&rate=5.588187017520319E-5]:627.7961251051227)[&rate=1.8961799610706537E-4]:834.2619031178513,3[&rate=2.477821725601016E-4]:1462.058028222974)[&rate=7.742167706366464E-5]:1579.2303888408887,((((4[&rate=2.477821725601016E-4]:1022.2965285316797,19[&rate=1.5626396283514063E-4]:1022.2965285316797)[&rate=3.619344128800076E-5]:241.5525187117563,5[&rate=4.816920167329636E-5]:1263.849047243436)[&rate=1.1707697590992351E-4]:157.15877150746246,6[&rate=2.3298601668462522E-5]:1421.0078187508984)[&rate=1.2011137151690139E-5]:643.4873852336132,16[&rate=7.099187141944364E-5]:2064.4952039845116)[&rate=3.619344128800076E-5]:976.7932130793511)[&rate=3.444122818420078E-6]:1193.5739953424,(14[&rate=1.3371603440480415E-4]:1395.9754492532118,15[&rate=5.675257426432159E-6]:1395.9754492532118)[&rate=1.2011137151690139E-5]:2838.8869631530506)[&rate=1.0516521980468557E-5]:343.38167943320786,((((7[&rate=1.980829053865549E-5]:1941.853402270319,((9[&rate=7.416108406531228E-6]:623.9677939296563,10[&rate=3.619344128800076E-5]:623.9677939296563)[&rate=3.371062214542844E-5]:969.8701628886287,(11[&rate=1.980829053865549E-5]:946.8251541251348,12[&rate=3.8853106113052056E-5]:946.8251541251348)[&rate=2.151675749581798E-5]:647.0128026931502)[&rate=2.9193500537892147E-5]:348.0154454520341)[&rate=8.99905256110003E-6]:501.5399595665633,(8[&rate=3.619344128800076E-5]:2124.165561036883,(17[&rate=1.0410467068149415E-4]:746.9429200151714,20[&rate=4.816920167329636E-5]:746.9429200151714)[&rate=2.151675749581798E-5]:1377.2226410217118)[&rate=2.3298601668462522E-5]:319.2278007999994)[&rate=1.657173242625874E-5]:275.1367306686393,13[&rate=4.816920167329636E-5]:2718.5300925055217)[&rate=1.3507824440091977E-5]:299.6044123741449,18[&rate=3.371062214542844E-5]:3018.1345048796666)[&rate=4.816920167329636E-5]:1560.109586959804)[&rate=1.0]:0.0;
tree STATE_10670000 = (((((1[&rate=3.890006135536354E-4]:515.4048326771692,2[&rate=3.104536287876093E-5]:515.4048326771692)[&rate=1.747499778201451E-4]:1704.6029124119957,3[&rate=2.3101654082725216E-4]:2220.007745089165)[&rate=5.293193619513388E-5]:2174.6191448333957,((((7[&rate=3.34292961393649E-5]:1225.6864934308314,(9[&rate=3.104536287876093E-5]:527.8076632152926,10[&rate=5.293193619513388E-5]:527.8076632152926)[&rate=3.879191076425283E-5]:697.8788302155389)[&rate=9.821779710106337E-6]:1357.939401322311,(11[&rate=2.882677712119821E-5]:968.6977701342023,12[&rate=3.600210405293502E-5]:968.6977701342023)[&rate=1.5121085541610033E-5]:1614.92812461894)[&rate=2.6753635203360786E-5]:26.799406116328555,13[&rate=5.293193619513388E-5]:2610.425300869471)[&rate=2.3101654082725216E-4]:67.85475034904448,(8[&rate=3.104536287876093E-5]:2179.4997853398636,((17[&rate=1.428088544902693E-4]:550.4939813633245,20[&rate=5.293193619513388E-5]:550.4939813633245)[&rate=1.3741429060502133E-5]:1250.49152370413,18[&rate=4.884420968411377E-5]:1800.9855050674546)[&rate=2.6753635203360786E-5]:378.514280272409)[&rate=4.492425631999238E-6]:498.7802658786518)[&rate=6.863426746527362E-5]:1716.3468387040452)[&rate=2.1247649130572172E-5]:94.39301650196921,(14[&rate=8.366246446822725E-5]:1507.5584543948596,15[&rate=5.938911365678619E-6]:1507.5584543948596)[&rate=3.104536287876093E-5]:2981.46145202967)[&rate=3.879191076425283E-5]:550.2781494277433,(((4[&rate=2.3101654082725216E-4]:1798.2840979146206,(5[&rate=4.884420968411377E-5]:1156.8331699101802,19[&rate=1.428088544902693E-4]:1156.8331699101802)[&rate=2.1247649130572172E-5]:641.4509280044404)[&rate=1.5121085541610033E-5]:259.88439360920506,6[&rate=3.104536287876093E-5]:2058.1684915238257)[&rate=4.1832734061441225E-5]:112.7891921165774,16[&rate=6.863426746527362E-5]:2170.957683640403)[&rate=2.667925430624152E-6]:2868.34037221187)[&rate=1.0]:0.0;
tree STATE_10675000 = (((((1[&rate=2.512414618870505E-4]:777.9809386382508,2[&rate=5.353393829117455E-6]:777.9809386382508)[&rate=2.512414618870505E-4]:958.4883977125464,3[&rate=2.512414618870505E-4]:1736.4693363507972)[&rate=1.2772138558206925E-4]:928.767939168581,(14[&rate=5.824412101322234E-5]:2437.547223804337,15[&rate=1.1612299596818855E-5]:2437.547223804337)[&rate=1.5152782563191788E-4]:227.69005171504114)[&rate=2.0446545664664986E-5]:236.8092937087058,(((4[&rate=1.8734812839266203E-4]:2041.934853746453,(5[&rate=2.2200481068604407E-5]:1373.7850488991278,19[&rate=1.1039846071017586E-4]:1373.7850488991278)[&rate=2.406398287795953E-5]:668.1498048473252)[&rate=2.0446545664664986E-5]:130.79078564042948,6[&rate=1.5725965586184393E-5]:2172.7256393868824)[&rate=7.013930330646163E-5]:8.180488369246632,16[&rate=7.756094620308775E-5]:2180.906127756129)[&rate=3.292518979820437E-5]:721.140441471955)[&rate=7.756094620308775E-5]:191.98566010035938,(((7[&rate=2.2200481068604407E-5]:1630.7822428231295,((9[&rate=5.824412101322234E-5]:319.0197386159636,10[&rate=7.756094620308775E-5]:319.0197386159636)[&rate=1.7219734747242502E-5]:1236.6075029080641,(11[&rate=1.5725965586184393E-5]:991.4709993708215,12[&rate=3.5594267855778476E-5]:991.4709993708215)[&rate=3.8499526120366706E-5]:564.1562421532063)[&rate=4.51768730296722E-5]:75.15500129910174)[&rate=3.8499526120366706E-5]:200.2525658790364,(8[&rate=3.0461428486243074E-5]:1241.3115954162897,(17[&rate=1.2772138558206925E-4]:921.901282852304,(18[&rate=1.1039846071017586E-4]:803.082139151231,20[&rate=4.167840043439333E-5]:803.082139151231)[&rate=2.2200481068604407E-5]:118.81914370107302)[&rate=6.377658077257239E-5]:319.4103125639857)[&rate=4.167840043439333E-5]:589.7232132858762)[&rate=1.7219734747242502E-5]:784.1573245289981,13[&rate=4.167840043439333E-5]:2615.192133231164)[&rate=1.2772138558206925E-4]:478.84009609727946)[&rate=1.0]:0.0;
tree STATE_10680000 = (((((1[&rate=1.6321008482482767E-4]:1281.2326995987128,2[&rate=2.1006593199326125E-5]:1281.2326995987128)[&rate=1.4324361139281033E-4]:728.6908224349463,3[&rate=2.401071183437152E-4]:2009.923522033659)[&rate=1.6321008482482767E-4]:1193.075323412214,(7[&rate=1.4950191905091626E-5]:2553.406998440176,((((8[&rate=5.73392177302549E-5]:1238.1171398902486,(17[&rate=9.064447650016209E-5]:507.22916260634025,20[&rate=7.358460301271981E-5]:507.22916260634025)[&rate=1.7034072690936966E-5]:730.8879772839084)[&rate=1.2714149905329864E-5]:128.01364102482376,18[&rate=7.865418962945782E-5]:1366.1307809150724)[&rate=2.1006593199326125E-5]:215.29285891988934,((11[&rate=2.4928871117472884E-5]:1025.7378935583092,12[&rate=1.903911928648708E-5]:1025.7378935583092)[&rate=3.315941092399012E-5]:399.28659229148866,13[&rate=9.064447650016209E-5]:1425.0244858497979)[&rate=6.688821249416233E-6]:156.39915398516382)[&rate=6.478631215235737E-5]:104.88114364502712,(9[&rate=9.064447650016209E-5]:148.88030614005694,10[&rate=1.062572386816058E-4]:148.88030614005694)[&rate=1.7034072690936966E-5]:1537.4244773399319)[&rate=4.795154006459099E-5]:867.102214960187)[&rate=1.4324361139281033E-4]:649.5918470056972)[&rate=6.688821249416233E-6]:687.3892926150029,(14[&rate=1.1615505978645467E-4]:1135.5984441770174,15[&rate=1.7034072690936966E-5]:1135.5984441770174)[&rate=2.1006593199326125E-5]:2754.7896938838585)[&rate=2.2963349313912208E-5]:82.32041672686637,((((4[&rate=3.6479104433989964E-4]:828.7264248764066,19[&rate=1.1615505978645467E-4]:828.7264248764066)[&rate=6.478631215235737E-5]:915.6632659288505,5[&rate=3.5368942873724644E-5]:1744.389690805257)[&rate=1.4324361139281033E-4]:87.21773419030615,6[&rate=2.4928871117472884E-5]:1831.6074249955632)[&rate=2.2963349313912208E-5]:45.072542489084526,16[&rate=1.062572386816058E-4]:1876.6799674846477)[&rate=2.6918596512310306E-5]:2096.0285873030944)[&rate=1.0]:0.0;
tree STATE_10685000 = (((((1[&rate=1.5258545449127117E-4]:816.8224006266904,2[&rate=1.1970688786430123E-4]:816.8224006266904)[&rate=1.3385321372103037E-4]:1182.007788422491,3[&rate=1.7952979253977553E-4]:1998.8301890491816)[&rate=1.5258545449127117E-4]:1054.4746961586197,(14[&rate=4.203695104451575E-5]:2721.5474582351085,15[&rate=9.402242830956202E-6]:2721.5474582351085)[&rate=2.3142345108311197E-5]:331.7574269726929)[&rate=7.861391187646389E-5]:322.18572978450175,(7[&rate=1.3852191217042065E-5]:2496.840621734942,(((8[&rate=6.858911933874612E-5]:1129.5098815795038,((17[&rate=1.5258545449127117E-4]:507.65003667201194,20[&rate=1.3385321372103037E-4]:507.65003667201194)[&rate=9.402242830956202E-6]:485.9380418596758,18[&rate=7.861391187646389E-5]:993.5880785316878)[&rate=5.674378521921109E-5]:135.92180304781607)[&rate=1.7656819338151747E-5]:831.7427411612009,(11[&rate=2.1311115332260184E-5]:1063.4106181043935,12[&rate=2.882258494692067E-5]:1063.4106181043935)[&rate=2.882258494692067E-5]:897.8420046363112)[&rate=9.133226916546489E-5]:76.4906729814204,((9[&rate=7.333287060979494E-5]:234.72425668849687,10[&rate=7.333287060979494E-5]:234.72425668849687)[&rate=1.1773215256649237E-5]:1709.8083385000336,13[&rate=5.339660185319768E-5]:1944.5325951885304)[&rate=4.462447449002965E-5]:93.21070053359472)[&rate=2.68863721712996E-5]:459.0973260128169)[&rate=1.1970688786430123E-4]:878.6499932573611)[&rate=2.3142345108311197E-5]:686.8881793021878,(((4[&rate=9.91803037803837E-5]:2068.4936214941163,6[&rate=1.9488636972176428E-5]:2068.4936214941163)[&rate=1.57907519273874E-5]:572.0979809862733,(5[&rate=2.3142345108311197E-5]:1433.024770419444,19[&rate=7.861391187646389E-5]:1433.024770419444)[&rate=3.0816008616666365E-5]:1207.5668320609457)[&rate=1.1970688786430123E-4]:28.268311718014047,16[&rate=6.428873118213706E-5]:2668.8599141984037)[&rate=1.3852191217042065E-5]:1393.5188800960873)[&rate=1.0]:0.0;
tree STATE_10690000 = ((((1[&rate=1.4212473927945217E-4]:756.8949346869655,2[&rate=7.100468840209572E-5]:756.8949346869655)[&rate=1.1513277868024986E-4]:1085.0811806852312,3[&rate=1.9894122000941358E-4]:1841.9761153721965)[&rate=1.6366779024186586E-4]:928.7008294009847,(((4[&rate=1.0568011920037667E-4]:2293.2028362197016,((5[&rate=3.545786863702723E-5]:1548.3039867729078,19[&rate=7.524777041210207E-5]:1548.3039867729078)[&rate=5.1491162411198726E-5]:331.7606037876037,6[&rate=1.2655370836950853E-5]:1880.0645905605115)[&rate=3.3458465283240387E-5]:413.13824565919003)[&rate=3.149887375807831E-5]:46.49341985351657,16[&rate=6.3549082384163E-5]:2339.696256073218)[&rate=5.423098474846706E-5]:373.734894185588,(14[&rate=6.71245761086209E-5]:1561.5144865257662,15[&rate=8.79103831845936E-6]:1561.5144865257662)[&rate=3.750749814643839E-5]:1151.91666373304)[&rate=4.1799612308854184E-5]:57.24579451437512)[&rate=6.3549082384163E-5]:473.87462589245206,(7[&rate=1.538283684440278E-5]:2271.156945793419,((8[&rate=4.406448408706084E-5]:1311.660098884747,((11[&rate=3.750749814643839E-5]:973.0038928914274,12[&rate=2.7654998728156488E-5]:973.0038928914274)[&rate=5.423098474846706E-5]:149.49547924631577,((17[&rate=1.6366779024186586E-4]:364.81220094424793,20[&rate=9.779071088931955E-5]:364.81220094424793)[&rate=3.9617801225749684E-5]:260.03348997546254,18[&rate=1.1513277868024986E-4]:624.8456909197105)[&rate=6.3549082384163E-5]:497.6536812180327)[&rate=1.7714543764433532E-5]:189.16072674700376)[&rate=3.545786863702723E-5]:186.49295692777127,((9[&rate=3.149887375807831E-5]:332.461362535932,10[&rate=7.99290455052816E-5]:332.461362535932)[&rate=2.5745542609093912E-5]:1136.231161319059,13[&rate=7.100468840209572E-5]:1468.6925238549911)[&rate=3.750749814643839E-5]:29.46053195752711)[&rate=1.2655370836950853E-5]:773.0038899809006)[&rate=6.0232015918512604E-5]:973.3946248722145)[&rate=1.0]:0.0;
tree STATE_10695000 = (((((1[&rate=1.1146222296210463E-4]:887.2941870906515,2[&rate=6.791774873207247E-5]:887.2941870906515)[&rate=3.6646383440216415E-5]:882.60664022043,3[&rate=1.909265417116529E-4]:1769.9008273110815)[&rate=1.1146222296210463E-4]:1801.5067212460788,(7[&rate=1.6079366432090074E-5]:2458.447033984856,(((((8[&rate=3.486753776853054E-5]:1093.6249977058515,18[&rate=7.946638719120899E-5]:1093.6249977058515)[&rate=5.944969903327317E-5]:449.2741828499868,(17[&rate=1.1146222296210463E-4]:739.5018400459818,20[&rate=4.0503093054917716E-5]:739.5018400459818)[&rate=3.317143446931096E-5]:803.3973405098565)[&rate=5.944969903327317E-5]:202.9298915876559,(11[&rate=2.4206800486509257E-5]:989.4580190294283,12[&rate=2.284151915523546E-5]:989.4580190294283)[&rate=3.317143446931096E-5]:756.3710531140658)[&rate=1.1463697069061856E-5]:460.9890404883017,(9[&rate=1.74605196343504E-5]:541.2632917051122,10[&rate=3.6646383440216415E-5]:541.2632917051122)[&rate=1.6079366432090074E-5]:1665.5548209266835)[&rate=1.8813479282454542E-5]:146.55713848462938,13[&rate=5.944969903327317E-5]:2353.3752511164253)[&rate=1.3448071778743845E-4]:105.07178286843055)[&rate=5.278554509481393E-5]:1112.9605145723044)[&rate=1.3130554963469307E-5]:177.07297287986194,(((4[&rate=8.723297620242194E-5]:2566.006162124951,6[&rate=1.4647776727424345E-5]:2566.006162124951)[&rate=1.74605196343504E-5]:25.148181549398032,(5[&rate=1.4647776727424345E-5]:2028.1179861258333,19[&rate=5.944969903327317E-5]:2028.1179861258333)[&rate=1.6079366432090074E-5]:563.0363575485158)[&rate=2.7018382971483523E-5]:385.54824170454503,16[&rate=4.0503093054917716E-5]:2976.702585378894)[&rate=2.9986159346360617E-5]:771.777936058128)[&rate=3.852016589345706E-5]:146.44961817887133,(14[&rate=9.731265450978248E-5]:1067.4196324456007,15[&rate=6.692464794190593E-6]:1067.4196324456007)[&rate=9.501504600097784E-6]:2827.510507170293)[&rate=1.0]:0.0;
tree STATE_10700000 = ((((((1[&rate=9.844360811504606E-5]:1199.7705991951418,2[&rate=2.6911757418423794E-5]:1199.7705991951418)[&rate=1.5560427028279465E-4]:618.7057335704778,3[&rate=1.5560427028279465E-4]:1818.4763327656196)[&rate=2.2543263324677746E-4]:684.5577658431048,(14[&rate=6.153077350772685E-5]:2195.9946775574176,15[&rate=1.1506377027672442E-5]:2195.9946775574176)[&rate=5.454786285332664E-5]:307.0394210513068)[&rate=3.0127306970490122E-5]:362.3741483987228,(7[&rate=1.491187575212221E-5]:2396.3823936597346,((8[&rate=2.2370694010668064E-5]:1710.3068294566795,(13[&rate=4.613934499328157E-5]:1606.3694757992166,((17[&rate=5.454786285332664E-5]:1051.3258132451974,20[&rate=4.146639948210651E-5]:1051.3258132451974)[&rate=3.181620486844648E-5]:351.1989619708663,18[&rate=6.153077350772685E-5]:1402.5247752160637)[&rate=1.1506377027672442E-5]:203.84470058315287)[&rate=4.613934499328157E-5]:103.93735365746284)[&rate=1.9431498658322202E-5]:533.307625607865,((9[&rate=3.933586806676749E-5]:242.44589612696595,10[&rate=6.562062187709207E-5]:242.44589612696595)[&rate=1.491187575212221E-5]:1626.5856574910001,(11[&rate=2.2370694010668064E-5]:988.9493086987023,12[&rate=2.6911757418423794E-5]:988.9493086987023)[&rate=1.6457655415406804E-5]:880.0822449192636)[&rate=1.491187575212221E-5]:374.5829014465785)[&rate=2.849530489183739E-5]:152.76793859519012)[&rate=1.5560427028279465E-4]:469.02585334771265)[&rate=4.872585705187893E-5]:244.4454383679281,(4[&rate=9.844360811504606E-5]:2409.0152789972644,((5[&rate=1.6457655415406804E-5]:1495.1827969336352,19[&rate=7.024247934644331E-5]:1495.1827969336352)[&rate=3.3571025792655976E-5]:466.66691142953255,6[&rate=1.3283161966292029E-5]:1961.8497083631678)[&rate=3.0127306970490122E-5]:447.16557063409664)[&rate=1.1506377027672442E-5]:700.8384063781109)[&rate=2.089873345104962E-5]:754.0080651554804,16[&rate=2.6911757418423794E-5]:3863.8617505308557)[&rate=1.0]:0.0;
tree STATE_10705000 = (((1[&rate=9.473695860185617E-5]:1190.390917911708,2[&rate=3.31536381621631E-5]:1190.390917911708)[&rate=1.9655684746541996E-4]:839.676187587163,3[&rate=1.2913157995820217E-4]:2030.067105498871)[&rate=7.930076951579699E-5]:2264.6494661773695,(((((4[&rate=2.76198942394706E-4]:1146.3678612341712,19[&rate=7.127836169324087E-5]:1146.3678612341712)[&rate=4.580362123030811E-5]:610.3251093224874,5[&rate=1.5011974760524868E-5]:1756.6929705566586)[&rate=2.2850385894095913E-5]:1133.62991386453,6[&rate=1.5011974760524868E-5]:2890.3228844211885)[&rate=3.5170378441765505E-5]:2.7739499267167957,((14[&rate=8.900098440860542E-5]:981.1561434824797,15[&rate=1.0683264778553986E-5]:981.1561434824797)[&rate=6.772718531429056E-5]:785.4902630921357,16[&rate=5.302437700761484E-5]:1766.6464065746154)[&rate=4.3567533767516824E-5]:1126.45042777329)[&rate=1.4359049104068153E-4]:31.548436117862366,((7[&rate=1.5011974760524868E-5]:2288.2577777995934,((((8[&rate=5.0519020420758606E-5]:1269.7257828763304,18[&rate=9.473695860185617E-5]:1269.7257828763304)[&rate=2.501501586784039E-5]:181.01856697833614,(17[&rate=6.772718531429056E-5]:971.0713452877928,20[&rate=2.913378858044992E-5]:971.0713452877928)[&rate=2.7098010541733272E-5]:479.6730045668737)[&rate=4.3567533767516824E-5]:535.8641007706303,(9[&rate=9.473695860185617E-5]:155.96665720255913,10[&rate=8.389748884974188E-5]:155.96665720255913)[&rate=2.2850385894095913E-5]:1830.6417934227377)[&rate=6.132401026275523E-5]:49.065360117241426,(11[&rate=2.054945569009331E-5]:1041.8377204943579,12[&rate=3.720905170499552E-5]:1041.8377204943579)[&rate=2.7098010541733272E-5]:993.8360902481804)[&rate=1.8012516212139152E-5]:252.58396705705513)[&rate=2.2850385894095913E-5]:113.2422315902345,13[&rate=4.1396945202782784E-5]:2401.500009389828)[&rate=1.4359049104068153E-4]:523.1452610759397)[&rate=7.127836169324087E-5]:1370.0713012104725)[&rate=1.0]:0.0;
tree STATE_10710000 = ((((1[&rate=1.7824584457390617E-4]:797.5159903312044,2[&rate=5.789952226102694E-5]:797.5159903312044)[&rate=1.0610981439533476E-4]:1383.6103606687986,3[&rate=1.2715449742809525E-4]:2181.126351000003)[&rate=1.0610981439533476E-4]:760.3548640634972,((((4[&rate=1.2715449742809525E-4]:2260.804015114222,(5[&rate=2.041341745399728E-5]:1620.2903020445722,6[&rate=1.5009119491394255E-5]:1620.2903020445722)[&rate=9.889891393121762E-6]:640.5137130696496)[&rate=2.041341745399728E-5]:286.49710317121026,19[&rate=4.200493807590471E-5]:2547.301118285432)[&rate=5.460227496205786E-5]:113.83383756235025,16[&rate=4.200493807590471E-5]:2661.1349558477823)[&rate=1.0610981439533476E-4]:217.64746161591756,(14[&rate=3.299716745529832E-5]:2533.4361286343974,15[&rate=7.055110724836138E-6]:2533.4361286343974)[&rate=4.89266277484252E-5]:345.34628882930247)[&rate=5.460227496205786E-5]:62.6987975998004)[&rate=9.889891393121762E-6]:618.5235175277967,((((7[&rate=2.8486558570660375E-5]:1493.6370223852234,(9[&rate=2.5702653699678222E-5]:323.48849018009633,10[&rate=6.582815862280419E-5]:323.48849018009633)[&rate=1.3507917462647883E-5]:1170.1485322051271)[&rate=2.993800794179019E-5]:167.77003076703704,(11[&rate=4.644305476337196E-5]:902.8142893567272,12[&rate=2.7077120058489827E-5]:902.8142893567272)[&rate=2.041341745399728E-5]:758.5927637955333)[&rate=7.055110724836138E-6]:772.9518897191135,8[&rate=2.041341745399728E-5]:2434.358942871374)[&rate=1.1851346427066503E-5]:201.49903198712536,(13[&rate=4.644305476337196E-5]:2305.825083920317,((17[&rate=5.460227496205786E-5]:950.8181010313772,20[&rate=2.435627006149516E-5]:950.8181010313772)[&rate=1.7777666639442893E-5]:787.2123027053881,18[&rate=3.999965229419509E-5]:1738.0304037367653)[&rate=1.3507917462647883E-5]:567.7946801835517)[&rate=2.435627006149516E-5]:330.0328909381824)[&rate=5.789952226102694E-5]:924.1467577327976)[&rate=1.0]:0.0;
tree STATE_10715000 = (((1[&rate=1.2510238334854565E-4]:919.9346292275229,2[&rate=1.373369266547143E-5]:919.9346292275229)[&rate=1.2510238334854565E-4]:1134.1451955469227,3[&rate=1.2510238334854565E-4]:2054.0798247744456)[&rate=2.3757098581657038E-5]:1793.8279939703143,(((((4[&rate=1.5012741430884955E-4]:1911.761935743931,(5[&rate=1.566949875600373E-5]:1316.9940974062692,19[&rate=8.313289014327093E-5]:1316.9940974062692)[&rate=2.5289361258428585E-5]:594.7678383376617)[&rate=6.793835823173639E-5]:43.83872196549328,6[&rate=2.3757098581657038E-5]:1955.6006577094242)[&rate=2.9966978343701988E-5]:133.29987700068318,16[&rate=6.052865100383242E-5]:2088.9005347101074)[&rate=5.16888089562753E-5]:746.0452138963233,(14[&rate=6.052865100383242E-5]:1357.934017584055,15[&rate=8.142374101601482E-6]:1357.934017584055)[&rate=1.373369266547143E-5]:1477.0117310223757)[&rate=2.3757098581657038E-5]:380.96700397168524,((((7[&rate=2.3757098581657038E-5]:1461.7300379230214,(9[&rate=2.6828874868524496E-5]:377.96565018329375,10[&rate=4.916361325181514E-5]:377.96565018329375)[&rate=1.7425370542687788E-5]:1083.7643877397277)[&rate=3.8547421749015244E-5]:117.2074283871757,(11[&rate=2.222094824996625E-5]:1058.3743526708247,12[&rate=1.9077348176518487E-5]:1058.3743526708247)[&rate=2.3757098581657038E-5]:520.5631136393724)[&rate=8.142374101601482E-6]:661.6603780245423,(8[&rate=1.7425370542687788E-5]:2000.7379115123267,((17[&rate=4.679856201007603E-5]:1313.3665657516694,20[&rate=2.3757098581657038E-5]:1313.3665657516694)[&rate=1.7425370542687788E-5]:645.8344907131902,18[&rate=3.8547421749015244E-5]:1959.2010564648597)[&rate=3.671304439347934E-5]:41.53685504746704)[&rate=5.4401069146344734E-5]:239.8599328224127)[&rate=3.671304439347934E-5]:333.5104401613771,13[&rate=2.9966978343701988E-5]:2574.1082844961165)[&rate=8.313289014327093E-5]:641.8044680819994)[&rate=3.158242497045409E-5]:631.9950661666439)[&rate=1.0]:0.0;
tree STATE_10720000 = ((((1[&rate=1.7899579174668087E-4]:828.2768293460855,2[&rate=4.267344439141686E-5]:828.2768293460855)[&rate=7.95826512657145E-5]:792.3254748907074,3[&rate=1.7899579174668087E-4]:1620.6023042367929)[&rate=1.0881792375632223E-4]:1157.2210970516076,((((4[&rate=1.7899579174668087E-4]:1030.4957195321365,(5[&rate=2.375136947420013E-5]:1016.9381074872998,19[&rate=8.674948953744292E-5]:1016.9381074872998)[&rate=6.882598520422708E-5]:13.557612044836674)[&rate=3.2316154378019815E-5]:595.7098291750688,6[&rate=1.5058466343875419E-5]:1626.2055487072053)[&rate=3.3869094120468306E-5]:142.60109810685162,16[&rate=5.7522730009945217E-5]:1768.8066468140569)[&rate=6.085168714618472E-5]:199.10845675170913,(14[&rate=8.674948953744292E-5]:687.8407675412193,15[&rate=2.099949459857062E-5]:687.8407675412193)[&rate=3.3869094120468306E-5]:1280.0743360245467)[&rate=3.715259307704435E-5]:809.9082977226344)[&rate=1.816113036636329E-5]:145.66807995843965,(((((7[&rate=2.6511613833227135E-5]:1257.0491650539482,(9[&rate=1.5058466343875419E-5]:538.0832912707516,10[&rate=4.4724099520966264E-5]:538.0832912707516)[&rate=3.8902019612474616E-5]:718.9658737831966)[&rate=1.1165197528142112E-5]:483.70592857810334,8[&rate=2.375136947420013E-5]:1740.7550936320515)[&rate=1.1165197528142112E-5]:436.24949463139524,(13[&rate=4.073791519864579E-5]:1932.1773907706556,18[&rate=3.2316154378019815E-5]:1932.1773907706556)[&rate=5.177309446168777E-5]:244.82719749279113)[&rate=1.666074246942562E-5]:27.15338470149254,(11[&rate=1.5058466343875419E-5]:1004.3459095521561,12[&rate=3.8902019612474616E-5]:1004.3459095521561)[&rate=1.1165197528142112E-5]:1199.8120634127831)[&rate=3.2316154378019815E-5]:121.62048139836907,(17[&rate=3.2316154378019815E-5]:2130.84097505099,20[&rate=1.5058466343875419E-5]:2130.84097505099)[&rate=7.95826512657145E-5]:194.93747931231837)[&rate=5.4516142005887705E-5]:597.7130268835317)[&rate=1.0]:0.0;
tree STATE_10725000 = ((((1[&rate=1.4941025820035676E-4]:826.4168711427719,2[&rate=3.931833817225629E-5]:826.4168711427719)[&rate=9.574292907168981E-5]:958.278771149038,3[&rate=1.4941025820035676E-4]:1784.69564229181)[&rate=1.1529031429178258E-4]:878.534369188,(((((4[&rate=2.639992204056268E-4]:1261.3740683930212,19[&rate=7.685199722251968E-5]:1261.3740683930212)[&rate=6.777068467799964E-5]:314.9163698307384,5[&rate=1.5557999889185315E-5]:1576.2904382237596)[&rate=1.8222840312073402E-4]:92.62835577378905,6[&rate=1.7465533600226118E-5]:1668.9187939975486)[&rate=1.5557999889185315E-5]:21.40517757650582,16[&rate=7.685199722251968E-5]:1690.3239715740544)[&rate=3.151938891763218E-5]:734.4115389803676,(14[&rate=1.8222840312073402E-4]:809.8761873779267,15[&rate=1.3477032181709671E-5]:809.8761873779267)[&rate=2.1031389759718165E-5]:1614.8593231764953)[&rate=5.4037407558475234E-5]:238.4945009253879)[&rate=2.6201099916941635E-5]:779.2641332874095,((((7[&rate=1.5557999889185315E-5]:1702.9495741121946,8[&rate=2.794254638591325E-5]:1702.9495741121946)[&rate=3.7263202455905846E-5]:162.6873082161594,(9[&rate=2.2758816154574633E-5]:370.14368243713085,10[&rate=3.7263202455905846E-5]:370.14368243713085)[&rate=1.7465533600226118E-5]:1495.4931998912232)[&rate=7.62732122825936E-6]:721.822915096596,((13[&rate=2.794254638591325E-5]:2419.2664413940765,18[&rate=2.794254638591325E-5]:2419.2664413940765)[&rate=8.84759050895982E-5]:36.66625107507798,(17[&rate=2.971206307876413E-5]:1906.538299459547,20[&rate=1.5557999889185315E-5]:1906.538299459547)[&rate=4.146224067274321E-5]:549.3943930096075)[&rate=8.84759050895982E-5]:131.5271049557955)[&rate=1.5557999889185315E-5]:322.0516941051842,(11[&rate=1.9275925225330213E-5]:974.761555937459,12[&rate=3.528526585301163E-5]:974.761555937459)[&rate=7.62732122825936E-6]:1934.7499355926752)[&rate=1.1529031429178258E-4]:532.9826532370853)[&rate=1.0]:0.0;
tree STATE_10730000 = ((((1[&rate=1.1108112810704825E-4]:1029.2922495318144,2[&rate=3.156163235883789E-5]:1029.2922495318144)[&rate=1.3709452710579685E-4]:1082.9383589374097,3[&rate=1.5628064178193344E-4]:2112.230608469224)[&rate=7.510807352392039E-5]:1247.9713662355798,(14[&rate=3.503622320134223E-4]:282.4183443447242,15[&rate=4.054174797491256E-5]:282.4183443447242)[&rate=1.4187212015183513E-5]:3077.7836303600798)[&rate=1.4187212015183513E-5]:14.94807678801817,((((4[&rate=1.5628064178193344E-4]:1427.8301544129886,(5[&rate=6.18202713195675E-5]:555.8586570367103,19[&rate=1.8387788186458E-4]:555.8586570367103)[&rate=1.2057929840969777E-5]:871.9714973762783)[&rate=9.354345730700636E-5]:118.16973239632284,6[&rate=1.8083913322074714E-5]:1545.9998868093114)[&rate=5.149750909249337E-5]:290.89462517639686,16[&rate=6.18202713195675E-5]:1836.8945119857083)[&rate=2.5601426983773606E-5]:1225.6571559714955,(((((7[&rate=1.6172684976098395E-5]:2128.7555528076136,(9[&rate=1.4187212015183513E-5]:792.4607085587068,10[&rate=1.8083913322074714E-5]:792.4607085587068)[&rate=1.4187212015183513E-5]:1336.2948442489069)[&rate=4.570442643538342E-5]:42.145689961257176,8[&rate=2.5601426983773606E-5]:2170.901242768871)[&rate=4.3054249378295213E-5]:98.85737434597013,(11[&rate=2.7536865923350983E-5]:938.7688674003942,12[&rate=3.156163235883789E-5]:938.7688674003942)[&rate=1.2057929840969777E-5]:1330.9897497144466)[&rate=4.570442643538342E-5]:307.8652589972694,(17[&rate=5.149750909249337E-5]:1240.479375833339,20[&rate=2.370220924754263E-5]:1240.479375833339)[&rate=1.6172684976098395E-5]:1337.1445002787714)[&rate=1.8387788186458E-4]:21.09703231844105,(13[&rate=3.367287455340102E-5]:2556.5195008302076,18[&rate=2.7536865923350983E-5]:2556.5195008302076)[&rate=3.367287455340102E-5]:42.20140760034383)[&rate=1.8387788186458E-4]:463.8307595266524)[&rate=6.18202713195675E-5]:312.59838353561827)[&rate=1.0]:0.0;
tree STATE_10735000 = (((1[&rate=1.6321651352021376E-4]:803.2646565579249,2[&rate=2.373818882882157E-5]:803.2646565579249)[&rate=8.934702543519698E-5]:1176.1680391459654,3[&rate=1.3837319381056643E-4]:1979.4326957038902)[&rate=1.2114087239069668E-4]:1325.2312591109662,(((((4[&rate=1.6321651352021376E-4]:1406.9870137563125,(5[&rate=2.5474981643442006E-5]:636.0881262128273,19[&rate=2.0508472332852814E-4]:636.0881262128273)[&rate=1.210580850915618E-5]:770.8988875434852)[&rate=1.0815166351802633E-4]:164.18334321844372,6[&rate=1.7121524307519134E-5]:1571.1703569747563)[&rate=1.7121524307519134E-5]:251.7495407337617,16[&rate=4.764558995670019E-5]:1822.919897708518)[&rate=2.204498122625772E-5]:839.7482949505788,(14[&rate=3.1409754151150783E-4]:250.05726466172774,15[&rate=3.1043594813659516E-5]:250.05726466172774)[&rate=2.204498122625772E-5]:2412.610927997369)[&rate=5.067974837154253E-5]:207.11677501515578,((((7[&rate=2.7264973258539287E-5]:1235.1766867006913,8[&rate=3.1043594813659516E-5]:1235.1766867006913)[&rate=1.7121524307519134E-5]:1017.8002991983185,(9[&rate=1.210580850915618E-5]:705.1626163338273,10[&rate=2.373818882882157E-5]:705.1626163338273)[&rate=1.210580850915618E-5]:1547.8143695651825)[&rate=7.05664361822431E-5]:59.66815501310839,(11[&rate=1.874846284934277E-5]:1044.7265288167825,12[&rate=2.5474981643442006E-5]:1044.7265288167825)[&rate=8.167938400695386E-6]:1267.9186120953357)[&rate=3.1043594813659516E-5]:25.763407115803602,((13[&rate=3.970824240928274E-5]:1712.5523552072978,18[&rate=3.737135419497272E-5]:1712.5523552072978)[&rate=1.874846284934277E-5]:313.725508202333,(17[&rate=3.515791049273196E-5]:1340.0802091469275,20[&rate=2.373818882882157E-5]:1340.0802091469275)[&rate=2.0385377957325033E-5]:686.1976542627033)[&rate=1.3827862999604075E-5]:312.13068461829107)[&rate=6.143851201271333E-5]:531.3764196463308)[&rate=1.0815166351802633E-4]:434.87898714060384)[&rate=1.0]:0.0;
tree STATE_10740000 = ((((1[&rate=9.14396330079449E-5]:1132.1150570988214,2[&rate=2.996155543702616E-5]:1132.1150570988214)[&rate=2.0964467168644357E-4]:516.0493873878256,3[&rate=2.0964467168644357E-4]:1648.164444486647)[&rate=2.0964467168644357E-4]:768.288275564666,((((4[&rate=2.0964467168644357E-4]:1329.6980504641042,(5[&rate=4.4151681023042475E-5]:1008.7545346226094,19[&rate=1.06448624153623E-4]:1008.7545346226094)[&rate=3.8611091297532915E-5]:320.9435158414948)[&rate=7.247500762535339E-5]:72.97545827741897,6[&rate=2.273286763880108E-5]:1402.6735087415232)[&rate=2.646426285423236E-5]:59.986933329960266,16[&rate=7.247500762535339E-5]:1462.6604420714834)[&rate=4.4151681023042475E-5]:632.8605737125995,(14[&rate=1.1701171212362822E-4]:995.568038198089,15[&rate=1.5631696686511585E-5]:995.568038198089)[&rate=1.5631696686511585E-5]:1099.952977585994)[&rate=2.646426285423236E-5]:320.9317042672301)[&rate=2.273286763880108E-5]:427.686581635945,(((((7[&rate=4.814467267118692E-5]:614.1366468700853,(9[&rate=2.996155543702616E-5]:194.37031764648174,10[&rate=9.819741372858674E-5]:194.37031764648174)[&rate=2.996155543702616E-5]:419.7663292236036)[&rate=5.0262725841835876E-5]:142.79655928774866,8[&rate=5.9882096731633635E-5]:756.933206157834)[&rate=1.5631696686511585E-5]:803.1873615303247,(11[&rate=2.0680686055256423E-5]:993.9518266432913,12[&rate=2.646426285423236E-5]:993.9518266432913)[&rate=2.273286763880108E-5]:566.1687410448674)[&rate=5.726904451116628E-5]:132.4592838873216,((17[&rate=5.0262725841835876E-5]:1373.8831115061976,20[&rate=2.646426285423236E-5]:1373.8831115061976)[&rate=7.639236829068511E-5]:201.30172964863982,18[&rate=4.611153841454658E-5]:1575.1848411548374)[&rate=3.1677018756752745E-5]:117.39501042064285)[&rate=3.510919766594614E-5]:571.7886524853614,13[&rate=3.8611091297532915E-5]:2264.3685040608416)[&rate=4.4151681023042475E-5]:579.7707976264164)[&rate=1.0]:0.0;
tree STATE_10745000 = ((((1[&rate=9.478919674738297E-5]:1492.1803413368912,2[&rate=1.540090644240117E-5]:1492.1803413368912)[&rate=2.139422104760578E-4]:731.4493505056344,3[&rate=1.664260264690738E-4]:2223.6296918425255)[&rate=1.387860395814171E-4]:781.9414500142434,((((7[&rate=5.682142764783946E-5]:818.3584061327681,(9[&rate=3.515741639430982E-5]:236.17119559213197,10[&rate=6.617268759212354E-5]:236.17119559213197)[&rate=3.288848258365603E-5]:582.1872105406361)[&rate=3.075242685966389E-5]:193.08114963754383,8[&rate=4.597846511604619E-5]:1011.4395557703119)[&rate=6.175148656164457E-6]:709.9162656730032,(((11[&rate=1.9964807257962026E-5]:1020.3793932085414,12[&rate=1.9964807257962026E-5]:1020.3793932085414)[&rate=1.6886152141456196E-5]:517.9598936907926,(17[&rate=5.2857426355741374E-5]:1278.0520763275329,20[&rate=1.3937505526488772E-5]:1278.0520763275329)[&rate=7.178387071152136E-5]:260.2872105718011)[&rate=1.8404203345725134E-5]:162.4151034948925,13[&rate=4.0169836056061046E-5]:1700.7543903942264)[&rate=1.9964807257962026E-5]:20.60143104908866)[&rate=1.8404203345725134E-5]:790.2214444503215,18[&rate=3.515741639430982E-5]:2511.5772658936366)[&rate=1.540090644240117E-5]:493.99387596313227)[&rate=2.8733559290934608E-5]:635.5553296203484,((((4[&rate=2.139422104760578E-4]:1366.5972488962914,(5[&rate=2.8733559290934608E-5]:853.8450011144622,19[&rate=1.387860395814171E-4]:853.8450011144622)[&rate=1.8404203345725134E-5]:512.7522477818292)[&rate=1.1989877267173234E-4]:178.34900532097208,6[&rate=1.540090644240117E-5]:1544.9462542172635)[&rate=1.387860395814171E-4]:64.16010594992758,16[&rate=7.823718171262156E-5]:1609.106360167191)[&rate=1.8404203345725134E-5]:1034.7696570277055,(14[&rate=1.387860395814171E-4]:1077.3978654380517,15[&rate=1.3937505526488772E-5]:1077.3978654380517)[&rate=1.9964807257962026E-5]:1566.478151756845)[&rate=3.757741862203231E-5]:997.2504542822207)[&rate=1.0]:0.0;
tree STATE_10750000 = ((((1[&rate=1.3491709343991715E-4]:622.3977458839519,2[&rate=5.114521580246875E-5]:622.3977458839519)[&rate=1.6924688961145052E-4]:1154.4531888187184,3[&rate=1.1451760060590925E-4]:1776.8509347026702)[&rate=3.9735958085961287E-5]:2892.352130428655,(((4[&rate=1.3491709343991715E-4]:1726.1971938201586,((5[&rate=1.5741607826533985E-5]:969.8202572745656,19[&rate=8.117266506213617E-5]:969.8202572745656)[&rate=3.5213358027608716E-5]:650.8485172392309,6[&rate=2.1342075504925412E-5]:1620.6687745137965)[&rate=2.4370415772554096E-5]:105.52841930636214)[&rate=8.654721784339612E-6]:14.797637020974435,16[&rate=5.868518548500645E-5]:1740.994830841133)[&rate=4.2247594513710767E-5]:788.7703485533102,(14[&rate=7.417729628011784E-5]:1414.825447235745,15[&rate=4.518599682160671E-6]:1414.825447235745)[&rate=1.989718355704206E-5]:1114.9397321586982)[&rate=6.899210439582782E-6]:2139.437885736882)[&rate=5.868518548500645E-5]:503.0765872715392,(((((7[&rate=4.2247594513710767E-5]:831.6687399778214,(9[&rate=1.1635696237556743E-5]:525.9546863849596,10[&rate=4.2247594513710767E-5]:525.9546863849596)[&rate=5.114521580246875E-5]:305.7140535928618)[&rate=2.7638731177825638E-5]:473.76059839555273,8[&rate=3.5213358027608716E-5]:1305.429338373374)[&rate=4.7913417586796366E-5]:172.34533145945989,13[&rate=6.315888543742895E-5]:1477.774669832834)[&rate=6.82621844105009E-5]:33.7024367227159,(11[&rate=2.7638731177825638E-5]:1036.8152781240597,12[&rate=1.5741607826533985E-5]:1036.8152781240597)[&rate=2.5970201643653987E-5]:474.6618284314902)[&rate=4.518599682160671E-6]:1856.0126185438419,((17[&rate=5.868518548500645E-5]:1086.27350020217,20[&rate=2.7638731177825638E-5]:1086.27350020217)[&rate=1.8487816869900838E-5]:900.3202576983956,18[&rate=3.122201081910788E-5]:1986.5937579005656)[&rate=6.899210439582782E-6]:1380.8959671988262)[&rate=8.654721784339612E-6]:1804.7899273034727)[&rate=1.0]:0.0;
tree STATE_10755000 = (((1[&rate=1.0373432174908489E-4]:1214.6068118088976,2[&rate=1.2297498331291572E-5]:1214.6068118088976)[&rate=1.37954182585358E-4]:607.2661427636922,3[&rate=1.6699375968420226E-4]:1821.8729545725898)[&rate=7.54908734518164E-5]:1898.6398601069643,(((((4[&rate=1.6699375968420226E-4]:1333.7955065308963,5[&rate=1.794692388483681E-5]:1333.7955065308963)[&rate=1.0373432174908489E-4]:104.1481291524658,19[&rate=8.316721662579727E-5]:1437.9436356833621)[&rate=2.1066266531748523E-5]:567.6480948111803,6[&rate=1.095105843372502E-5]:2005.5917304945424)[&rate=3.1898097537368632E-6]:385.82024671301315,16[&rate=6.329778999156828E-5]:2391.4119772075555)[&rate=2.1066266531748523E-5]:1234.8576885696489,((((7[&rate=3.744288138183266E-5]:1060.8298183977251,(8[&rate=4.6406501614125104E-5]:1009.3550925766492,(9[&rate=2.8270442579615885E-5]:441.11803768807647,10[&rate=4.6406501614125104E-5]:441.11803768807647)[&rate=3.744288138183266E-5]:568.2370548885727)[&rate=6.895559998664452E-5]:51.474725821075936)[&rate=2.1066266531748523E-5]:301.44366724304473,((11[&rate=1.794692388483681E-5]:944.0644603726579,12[&rate=2.63216738819747E-5]:944.0644603726579)[&rate=4.018333338283718E-5]:368.14299892882093,13[&rate=5.8332423301104296E-5]:1312.2074593014788)[&rate=1.2297498331291572E-5]:50.06602633929106)[&rate=5.223327313758292E-6]:1165.5856432816715,((17[&rate=3.033956194429656E-5]:1379.8504110292824,20[&rate=2.4479341892716338E-5]:1379.8504110292824)[&rate=3.033956194429656E-5]:403.8933553259976,18[&rate=4.3158372987631424E-5]:1783.74376635528)[&rate=1.794692388483681E-5]:744.1153625671614)[&rate=4.3158372987631424E-5]:852.58164428806,(14[&rate=6.329778999156828E-5]:1965.8567421220857,15[&rate=1.095105843372502E-5]:1965.8567421220857)[&rate=2.4479341892716338E-5]:1414.5840310884157)[&rate=6.895559998664452E-5]:245.82889256670296)[&rate=5.223327313758292E-6]:94.24314890234973)[&rate=1.0]:0.0;
tree STATE_10760000 = (((1[&rate=9.11102926785299E-5]:1167.5338562543052,2[&rate=1.9770897709793368E-5]:1167.5338562543052)[&rate=5.99703577896365E-5]:933.720627676099,3[&rate=9.11102926785299E-5]:2101.254483930404)[&rate=3.0046885322253645E-5]:2951.631679953923,(((((4[&rate=1.1903269340468405E-4]:2121.2113360289345,(5[&rate=2.112731958512758E-5]:1113.0276555370735,19[&rate=6.934484411340567E-5]:1113.0276555370735)[&rate=2.112731958512758E-5]:1008.183680491861)[&rate=8.116554651023445E-6]:16.880409637044522,6[&rate=9.960858446238903E-6]:2138.091745665979)[&rate=9.960858446238903E-6]:52.86889342072163,16[&rate=4.6727346849713185E-5]:2190.9606390867007)[&rate=2.112731958512758E-5]:1040.6215098585499,(14[&rate=3.9460589567347645E-5]:1773.9593708680995,15[&rate=9.960858446238903E-6]:1773.9593708680995)[&rate=1.7098139373413074E-5]:1457.622778077151)[&rate=3.1737752048009734E-5]:61.07100387520313,((((7[&rate=3.9460589567347645E-5]:1018.4630321280559,(9[&rate=1.7098139373413074E-5]:559.7161293359151,10[&rate=3.0046885322253645E-5]:559.7161293359151)[&rate=3.351173286700489E-5]:458.7469027921409)[&rate=2.8428723966003892E-5]:273.8002028213365,8[&rate=4.6727346849713185E-5]:1292.2632349493924)[&rate=2.6873972844550362E-5]:174.9491247314952,((11[&rate=1.7098139373413074E-5]:1008.0575407791322,12[&rate=2.6873972844550362E-5]:1008.0575407791322)[&rate=2.5374173571035753E-5]:317.1425513336675,13[&rate=7.522548593332736E-5]:1325.2000921127997)[&rate=1.9770897709793368E-5]:142.01226756808796)[&rate=8.116554651023445E-6]:893.2832814748401,((17[&rate=4.4119558218540384E-5]:1155.2188342435181,20[&rate=2.8428723966003892E-5]:1155.2188342435181)[&rate=1.7098139373413074E-5]:364.0248567407609,18[&rate=3.5380677393916645E-5]:1519.243690984279)[&rate=9.960858446238903E-6]:841.2519501714487)[&rate=6.433041368035825E-5]:932.1575116647259)[&rate=5.267689300017029E-5]:1760.2330110638736)[&rate=1.0]:0.0;
tree STATE_10765000 = (((((1[&rate=1.2369416127025666E-4]:991.3691738580573,2[&rate=2.1340302156247653E-5]:991.3691738580573)[&rate=1.5752372871374849E-4]:1117.4413235068923,3[&rate=1.2369416127025666E-4]:2108.8104973649497)[&rate=8.000467867176031E-5]:1304.6767686564717,(((((7[&rate=2.4346013807689764E-5]:1169.1113642624855,(9[&rate=1.6063075839934652E-5]:486.769389345768,10[&rate=4.724056824493065E-5]:486.769389345768)[&rate=2.1340302156247653E-5]:682.3419749167175)[&rate=2.2805550534001602E-5]:163.0312401901649,(11[&rate=2.7694376422703364E-5]:1017.8341009324192,12[&rate=2.1340302156247653E-5]:1017.8341009324192)[&rate=3.8318776083278407E-5]:314.30850352023117)[&rate=6.610936615578058E-6]:285.5239213041077,13[&rate=5.981337134878925E-5]:1617.6665257567581)[&rate=6.610936615578058E-6]:148.45785276851257,(8[&rate=2.952708692167529E-5]:1681.3337190001876,(17[&rate=3.148548445387982E-5]:1290.511412730714,20[&rate=1.8600357614910847E-5]:1290.511412730714)[&rate=5.981337134878925E-5]:390.82230626947353)[&rate=1.0221080484926647E-5]:84.79065952508313)[&rate=5.191181459148548E-6]:912.5823123492717,18[&rate=2.5971785858101703E-5]:2678.7066908745423)[&rate=6.535632637098218E-5]:734.7805751468791)[&rate=2.4737524649783753E-4]:50.13681783359607,(14[&rate=5.09077008677115E-5]:2909.7410513934697,15[&rate=7.873887553810719E-6]:2909.7410513934697)[&rate=5.191181459148548E-6]:553.8830324615478)[&rate=1.0385394181543765E-4]:69.6976939075962,(((4[&rate=1.2369416127025666E-4]:2343.6421958111678,(5[&rate=1.2511937333090776E-5]:1584.6124590332765,19[&rate=5.5056661744075026E-5]:1584.6124590332765)[&rate=1.8600357614910847E-5]:759.0297367778912)[&rate=2.7694376422703364E-5]:128.52804736771395,6[&rate=1.1365398240182712E-5]:2472.1702431788817)[&rate=1.9941283602738124E-5]:55.97363557875269,16[&rate=4.396336225381097E-5]:2528.1438787576344)[&rate=1.6063075839934652E-5]:1005.1778990049793)[&rate=1.0]:0.0;
tree STATE_10770000 = (((1[&rate=6.499717662348278E-5]:1519.77303405408,2[&rate=1.0528358048061623E-5]:1519.77303405408)[&rate=1.5697782169911626E-4]:488.25673062211945,3[&rate=1.5697782169911626E-4]:2008.0297646761994)[&rate=1.933378614012102E-5]:5721.020059116602,((((((4[&rate=1.5697782169911626E-4]:1464.1537076560894,5[&rate=3.959684800038743E-6]:1464.1537076560894)[&rate=4.986319437723074E-5]:286.3836639191786,19[&rate=5.633311479179417E-5]:1750.537371575268)[&rate=1.3932002621878415E-5]:1889.657470703521,6[&rate=5.456677320777263E-6]:3640.194842278789)[&rate=6.1646999100701686E-6]:1669.2032990042517,16[&rate=1.933378614012102E-5]:5309.398141283041)[&rate=2.5286888205540487E-5]:614.894199951762,(7[&rate=8.284060989866585E-6]:3101.155704391186,((8[&rate=2.5286888205540487E-5]:2347.3335991786053,18[&rate=2.9196540285758928E-5]:2347.3335991786053)[&rate=6.1646999100701686E-6]:353.9875769159403,(((9[&rate=5.456677320777263E-6]:1096.11534619322,10[&rate=1.3932002621878415E-5]:1096.11534619322)[&rate=1.933378614012102E-5]:1309.7923474534655,13[&rate=3.1500503869788714E-5]:2405.9076936466854)[&rate=1.1326161733591354E-5]:203.73525925847753,((11[&rate=1.811266707161571E-5]:922.5435599951065,12[&rate=2.2063707439331554E-5]:922.5435599951065)[&rate=9.011675873884995E-6]:1120.880060715993,(17[&rate=3.1500503869788714E-5]:1726.324046613601,20[&rate=1.6971085963084796E-5]:1726.324046613601)[&rate=5.633311479179417E-5]:317.0995740974986)[&rate=6.866488609223228E-6]:566.2193321940633)[&rate=1.6971085963084796E-5]:91.6782231893826)[&rate=2.064612369595613E-5]:399.83452829664066)[&rate=1.4888588018744313E-5]:2823.1366368436165)[&rate=1.0528358048061623E-5]:648.1521422996866,(14[&rate=1.3932002621878415E-5]:3595.897690077353,15[&rate=3.959684800038743E-6]:3595.897690077353)[&rate=1.215616676099254E-5]:2976.546793457136)[&rate=4.729307423209957E-6]:1156.605340258312)[&rate=1.0]:0.0;
tree STATE_10775000 = (((1[&rate=7.823640623141129E-5]:1299.472911704493,2[&rate=1.0155079723884646E-5]:1299.472911704493)[&rate=7.823640623141129E-5]:932.5985547474306,3[&rate=1.1406210876959185E-4]:2232.0714664519237)[&rate=1.8313683581139992E-5]:5318.270259060038,((((((4[&rate=1.1406210876959185E-4]:2467.0123099756393,19[&rate=2.541977310146294E-5]:2467.0123099756393)[&rate=2.860931777320282E-5]:404.93600464799283,5[&rate=7.204492153986323E-6]:2871.948314623632)[&rate=6.392965027616873E-5]:366.7017022724185,6[&rate=7.964662011317271E-6]:3238.6500168960506)[&rate=1.3133262283124269E-5]:346.8614738682736,16[&rate=2.69417063134193E-5]:3585.511490764324)[&rate=4.522606704639003E-6]:2740.589658566693,((((7[&rate=9.430444723861691E-6]:3057.365757952182,(9[&rate=1.161899414733793E-5]:1005.0160382022448,10[&rate=2.0385392178111877E-5]:1005.0160382022448)[&rate=8.702934991052073E-6]:2052.3497197499373)[&rate=7.964662011317271E-6]:619.1827837588094,(11[&rate=7.204492153986323E-6]:928.718796993971,12[&rate=2.541977310146294E-5]:928.718796993971)[&rate=4.522606704639003E-6]:2747.8297447170203)[&rate=1.2367736210070033E-5]:199.68077554040065,13[&rate=2.151641818097584E-5]:3876.229317251392)[&rate=2.541977310146294E-5]:97.32479763424317,((8[&rate=1.3919577250226411E-5]:2392.7349475912465,18[&rate=3.0452936879231373E-5]:2392.7349475912465)[&rate=1.3133262283124269E-5]:758.9742811179067,(17[&rate=2.860931777320282E-5]:2629.5837237474034,20[&rate=9.430444723861691E-6]:2629.5837237474034)[&rate=3.0452936879231373E-5]:522.1255049617498)[&rate=8.702934991052073E-6]:821.8448861764819)[&rate=2.4020024137883448E-5]:2352.547034445382)[&rate=2.541977310146294E-5]:735.8906635197027,(14[&rate=1.644476754415791E-5]:4134.857659270679,15[&rate=4.522606704639003E-6]:4134.857659270679)[&rate=6.404991292852951E-6]:2927.134153580041)[&rate=3.484290670183811E-5]:488.34991266124234)[&rate=1.0]:0.0;
tree STATE_10780000 = (((1[&rate=5.501125008474611E-5]:1546.764503688883,2[&rate=2.5993411571104136E-5]:1546.764503688883)[&rate=7.019344140900266E-5]:652.4132155563475,3[&rate=1.0358663412640448E-4]:2199.1777192452305)[&rate=3.1445069706737305E-5]:3643.8493724518125,((((((4[&rate=1.5790813369882852E-4]:1808.3722848073603,5[&rate=1.9231742492680907E-5]:1808.3722848073603)[&rate=4.274010178874436E-6]:287.4896622306146,19[&rate=5.501125008474611E-5]:2095.861947037975)[&rate=4.192314073823281E-5]:606.939394388768,6[&rate=9.72145047221157E-6]:2702.801341426743)[&rate=1.2276907961020668E-5]:462.4194008931622,16[&rate=3.606203858962437E-5]:3165.220742319905)[&rate=3.606203858962437E-5]:560.5346283364411,(14[&rate=6.154159815805073E-5]:1726.5052391686095,15[&rate=1.141047249543993E-5]:1726.5052391686095)[&rate=1.141047249543993E-5]:1999.2501314877368)[&rate=5.35694413656988E-6]:1468.1886985701808,((((7[&rate=1.141047249543993E-5]:2217.7952163586942,(9[&rate=2.803720861497821E-6]:1318.045149411741,10[&rate=1.0560523874296356E-5]:1318.045149411741)[&rate=1.600793940809141E-5]:899.7500669469532)[&rate=9.72145047221157E-6]:742.8713710143652,(11[&rate=1.5025447770878204E-5]:991.8873086176735,12[&rate=3.1445069706737305E-5]:991.8873086176735)[&rate=1.0560523874296356E-5]:1968.7792787553858)[&rate=1.600793940809141E-5]:253.15759524982286,(13[&rate=3.1445069706737305E-5]:3069.153568379452,(17[&rate=1.810479746557868E-5]:2388.8947028534644,(18[&rate=2.9465366716702997E-5]:2378.715135633297,20[&rate=1.0560523874296356E-5]:2378.715135633297)[&rate=1.2276907961020668E-5]:10.179567220167428)[&rate=2.0420743842610968E-5]:680.2588655259874)[&rate=1.7032405594029834E-5]:144.67061424343046)[&rate=7.019344140900266E-5]:18.062269061515508,8[&rate=1.141047249543993E-5]:3231.886451684398)[&rate=2.7656921816421326E-5]:1962.0576175421293)[&rate=2.0420743842610968E-5]:649.083022470516)[&rate=1.0]:0.0;
tree STATE_10785000 = (((1[&rate=1.0909800131534327E-4]:876.2524299539083,2[&rate=3.3604933289634694E-5]:876.2524299539083)[&rate=1.0909800131534327E-4]:1007.0762576168403,3[&rate=1.0909800131534327E-4]:1883.3286875707486)[&rate=4.001300591890527E-6]:4474.459755227492,((((((4[&rate=1.7464591267159335E-4]:1375.9754336622523,19[&rate=5.3836892720150526E-5]:1375.9754336622523)[&rate=1.666088228206367E-5]:783.7226877792832,5[&rate=1.2649458156400202E-5]:2159.6981214415355)[&rate=1.5575097326852275E-5]:947.0895886612388,6[&rate=9.304276520728798E-6]:3106.7877101027743)[&rate=1.0914496787341986E-5]:236.0855557916184,16[&rate=2.6821706156818834E-5]:3342.8732658943927)[&rate=9.304276520728798E-6]:1361.4686240111469,((((7[&rate=1.0914496787341986E-5]:1903.4342611050456,(9[&rate=7.781067627117042E-6]:1117.7331961910604,10[&rate=2.0363870530385687E-5]:1117.7331961910604)[&rate=2.331961916644364E-5]:785.7010649139852)[&rate=3.3604933289634694E-5]:305.0646984170994,(11[&rate=1.454912480741354E-5]:981.8852985319172,12[&rate=2.884052841025079E-5]:981.8852985319172)[&rate=1.1764002548349677E-5]:1226.6136609902278)[&rate=1.2649458156400202E-5]:121.64219024033946,(8[&rate=2.884052841025079E-5]:1531.0455836277054,13[&rate=4.819846216460756E-5]:1531.0455836277054)[&rate=1.9426738623532952E-6]:799.0955661347791)[&rate=1.1764002548349677E-5]:213.96762457583372,((17[&rate=3.9755186976754434E-5]:1447.5934318418222,20[&rate=1.5575097326852275E-5]:1447.5934318418222)[&rate=9.304276520728798E-6]:643.1199979112198,18[&rate=3.3604933289634694E-5]:2090.713429753042)[&rate=1.9045180826250554E-5]:453.39534458527623)[&rate=1.7814482981768355E-5]:2160.2331155672214)[&rate=5.3836892720150526E-5]:213.13720013226612,(14[&rate=2.4991210245753904E-5]:3629.9165079556574,15[&rate=1.9426738623532952E-6]:3629.9165079556574)[&rate=1.3575975167972761E-5]:1287.5625820821483)[&rate=3.108526726650551E-5]:1440.3093527604342)[&rate=1.0]:0.0;
tree STATE_10790000 = (((((1[&rate=1.3608574911121163E-4]:1067.1339220383986,2[&rate=1.267909647843431E-5]:1067.1339220383986)[&rate=1.3608574911121163E-4]:756.3514396710202,3[&rate=8.683036822567289E-5]:1823.4853617094188)[&rate=3.979810675775961E-5]:1572.1912736552674,(14[&rate=3.311226991033546E-5]:2853.6320292597834,15[&rate=4.398302918122107E-6]:2853.6320292597834)[&rate=2.273928368569749E-5]:542.0446061049029)[&rate=1.7479819956068277E-5]:976.3634370557093,((((4[&rate=8.683036822567289E-5]:1961.663687404311,19[&rate=3.616659433491658E-5]:1961.663687404311)[&rate=2.273928368569749E-5]:322.6006627425545,5[&rate=1.538385802607274E-5]:2284.2643501468656)[&rate=1.6397244065475186E-5]:666.3876146996336,6[&rate=6.9747478124751115E-6]:2950.651964846499)[&rate=1.7479819956068277E-5]:254.508589013833,16[&rate=3.616659433491658E-5]:3205.160553860332)[&rate=1.538385802607274E-5]:1166.8795185600634)[&rate=2.617943497293682E-5]:225.3239911781202,((((7[&rate=1.9895177479813898E-5]:1561.8191478556273,(9[&rate=8.944405353861548E-6]:829.4372408323569,10[&rate=1.864173818784526E-5]:829.4372408323569)[&rate=2.8202308006225317E-5]:732.3819070232704)[&rate=1.9895177479813898E-5]:111.30248357318396,((11[&rate=1.9895177479813898E-5]:953.3033338354295,12[&rate=2.8202308006225317E-5]:953.3033338354295)[&rate=1.538385802607274E-5]:634.724111915736,13[&rate=4.423294706313542E-5]:1588.0274457511655)[&rate=1.1093263895590324E-5]:85.09418567764578)[&rate=3.695690836865005E-6]:408.0726460679948,8[&rate=2.1254941637118397E-5]:2081.194277496806)[&rate=8.944405353861548E-6]:330.6354612219616,((17[&rate=4.423294706313542E-5]:1098.5053732045903,20[&rate=1.864173818784526E-5]:1098.5053732045903)[&rate=3.311226991033546E-5]:600.1529243824484,18[&rate=3.979810675775961E-5]:1698.6582975870388)[&rate=1.267909647843431E-5]:713.1714411317289)[&rate=1.7479819956068277E-5]:2185.534324879748)[&rate=1.0]:0.0;
tree STATE_10795000 = (((1[&rate=1.529451181911127E-4]:622.648905756769,2[&rate=4.078337381281456E-5]:622.648905756769)[&rate=3.601771173090568E-5]:1419.5795425218528,3[&rate=1.529451181911127E-4]:2042.2284482786217)[&rate=1.2693478198125336E-5]:5858.845216846144,(((((4[&rate=1.529451181911127E-4]:1184.5182022935962,5[&rate=1.2693478198125336E-5]:1184.5182022935962)[&rate=1.7223555734032846E-5]:802.1900064916481,19[&rate=5.53556335691595E-5]:1986.7082087852443)[&rate=2.9011545482214994E-5]:605.4099928908215,6[&rate=6.792152932009735E-6]:2592.118201676066)[&rate=9.77324985494539E-7]:1349.9948660543987,16[&rate=2.200732034656365E-5]:3942.1130677304645)[&rate=7.388729435115794E-6]:2244.2302883440916,((((7[&rate=1.2693478198125336E-5]:2369.463895896414,((9[&rate=6.222835062979368E-6]:1360.915597586875,10[&rate=8.678642652296873E-6]:1360.915597586875)[&rate=4.078337381281456E-5]:538.1226143091915,(11[&rate=1.593500963162253E-5]:1039.4120310393114,12[&rate=2.40207371567427E-5]:1039.4120310393114)[&rate=2.40207371567427E-5]:859.6261808567551)[&rate=6.792152932009735E-6]:470.4256840003477)[&rate=8.678642652296873E-6]:1090.794677267152,((8[&rate=1.7223555734032846E-5]:2031.746907300402,18[&rate=2.9011545482214994E-5]:2031.746907300402)[&rate=3.1843698031435354E-6]:252.1774391036713,(17[&rate=2.40207371567427E-5]:1815.4890193058434,20[&rate=1.1775896494600327E-5]:1815.4890193058434)[&rate=2.0230418061755323E-5]:468.4353270982299)[&rate=5.677337910324016E-6]:1176.334226759493)[&rate=2.40207371567427E-5]:343.69530510911954,13[&rate=2.200732034656365E-5]:3803.953878272686)[&rate=3.601771173090568E-5]:2146.9188161479087,(14[&rate=2.40207371567427E-5]:2841.9111158680685,15[&rate=5.677337910324016E-6]:2841.9111158680685)[&rate=6.222835062979368E-6]:3108.961578552526)[&rate=9.77324985494539E-7]:235.47066165396154)[&rate=2.6328727966988125E-5]:1714.7303090502091)[&rate=1.0]:0.0;
tree STATE_10800000 = ((((1[&rate=7.169489264494301E-5]:1509.3265893330752,2[&rate=1.8443367152627165E-5]:1509.3265893330752)[&rate=5.854922619025283E-5]:626.7130047585654,3[&rate=1.6004083105335923E-4]:2136.0395940916405)[&rate=2.8067235299905077E-5]:2780.464053977139,(14[&rate=1.9950676365998894E-5]:4374.103333152702,15[&rate=2.9487221507262206E-6]:4374.103333152702)[&rate=2.3504971380334575E-5]:542.4003149160771)[&rate=3.089550541233394E-5]:975.4553638188036,(((4[&rate=9.487155844014777E-5]:1848.1920682280995,((5[&rate=2.3504971380334575E-5]:1278.856666536398,19[&rate=5.854922619025283E-5]:1278.856666536398)[&rate=2.563168341465668E-5]:304.91823415769613,6[&rate=1.2660660190144532E-5]:1583.7749006940942)[&rate=7.983093682546007E-6]:264.41716753400533)[&rate=2.9487221507262206E-6]:3231.6830140279617,16[&rate=1.583206107572212E-5]:5079.875082256061)[&rate=9.360839522759584E-6]:796.3410598550845,((((7[&rate=1.2660660190144532E-5]:2309.4023110088588,(9[&rate=5.042738874599392E-6]:1782.8913856245701,10[&rate=9.360839522759584E-6]:1782.8913856245701)[&rate=3.4236434697165174E-5]:526.5109253842886)[&rate=1.8197803747895216E-6]:1647.8842221284417,13[&rate=1.8443367152627165E-5]:3957.2865331373005)[&rate=1.3636366317569366E-5]:433.8554956329126,(11[&rate=2.563168341465668E-5]:930.922096948684,12[&rate=2.3504971380334575E-5]:930.922096948684)[&rate=3.4712653865531215E-6]:3460.219931821529)[&rate=5.042738874599392E-6]:447.0755208547489,((8[&rate=2.3504971380334575E-5]:1882.584549838175,(17[&rate=4.327574440062682E-5]:899.0915414010642,20[&rate=1.9950676365998894E-5]:899.0915414010642)[&rate=1.2660660190144532E-5]:983.4930084371108)[&rate=1.0787584583181566E-6]:363.8833924656783,18[&rate=3.4236434697165174E-5]:2246.4679423038533)[&rate=5.042738874599392E-6]:2591.7496073211087)[&rate=4.9735580818414696E-5]:1037.998592486184)[&rate=1.0787584583181566E-6]:15.742869776437146)[&rate=1.0]:0.0;
tree STATE_10805000 = (((1[&rate=1.6200042040609905E-4]:697.7657269635976,2[&rate=4.641362905429138E-5]:697.7657269635976)[&rate=1.6200042040609905E-4]:1096.6787717815928,3[&rate=1.0259236347429894E-4]:1794.4444987451902)[&rate=1.5499071442110378E-5]:7696.907047090926,(((((4[&rate=1.6200042040609905E-4]:1830.7927516623843,6[&rate=8.642409587201049E-6]:1830.7927516623843)[&rate=4.944100625173431E-6]:1886.8438136812208,(5[&rate=1.0974078437488042E-5]:1435.7196835815635,19[&rate=6.729537454203635E-5]:1435.7196835815635)[&rate=1.0974078437488042E-5]:2281.9168817620416)[&rate=1.0174279264875413E-5]:426.08214624435186,16[&rate=2.8190279529537954E-5]:4143.718711587957)[&rate=1.4506816599201166E-5]:1661.7253726709005,(((((7[&rate=1.884171745592649E-5]:2081.8763160604894,(9[&rate=1.2664081717840996E-5]:1091.4969760699757,10[&rate=2.293508717569941E-5]:1091.4969760699757)[&rate=1.0974078437488042E-5]:990.3793399905137)[&rate=5.701495625892082E-6]:1109.408577868418,(11[&rate=1.3563767789018773E-5]:1025.0186196842917,12[&rate=2.6272343369029057E-5]:1025.0186196842917)[&rate=7.1684785293426515E-6]:2166.2662742446155)[&rate=1.3563767789018773E-5]:1047.2826251364718,13[&rate=1.6547106559022107E-5]:4238.567519065379)[&rate=2.8190279529537954E-5]:17.775337339398902,(17[&rate=4.641362905429138E-5]:1544.8033762207197,20[&rate=4.944100625173431E-6]:1544.8033762207197)[&rate=1.1802476204464062E-5]:2711.5394801840584)[&rate=4.944100625173431E-6]:273.0633185160259,(8[&rate=4.211109153947376E-5]:1623.7865583299115,18[&rate=4.211109153947376E-5]:1623.7865583299115)[&rate=2.0537916044323715E-6]:2905.6196165908923)[&rate=5.835575876505283E-5]:1276.0379093380534)[&rate=8.642409587201049E-6]:246.73980941996706,(14[&rate=3.270158943771004E-5]:3594.883972583984,15[&rate=8.642409587201049E-6]:3594.883972583984)[&rate=8.642409587201049E-6]:2457.2999210948406)[&rate=9.398579575257021E-6]:3439.1676521572917)[&rate=1.0]:0.0;
tree STATE_10810000 = ((((1[&rate=2.2224248999274028E-4]:635.9127460691984,2[&rate=4.8180917764872437E-5]:635.9127460691984)[&rate=6.976725225429774E-5]:1103.1367004689992,3[&rate=1.3234138432355184E-4]:1739.0494465381976)[&rate=2.8207967277843227E-5]:4650.677967653035,(14[&rate=4.8180917764872437E-5]:1782.347090728037,15[&rate=4.982736974043793E-6]:1782.347090728037)[&rate=4.982736974043793E-6]:4607.380323463195)[&rate=1.137691322537224E-5]:1339.0391796972735,((((4[&rate=1.3234138432355184E-4]:2754.239965438116,(5[&rate=1.3322024891600807E-5]:1781.4390956548978,19[&rate=6.077869267526777E-5]:1781.4390956548978)[&rate=5.7196338401399775E-6]:972.8008697832183)[&rate=1.2323889345191736E-5]:1404.6013734772796,6[&rate=8.785923164947294E-6]:4158.841338915396)[&rate=1.5642007403547513E-6]:397.65871493172654,16[&rate=2.8207967277843227E-5]:4556.500053847122)[&rate=1.4377884279994624E-5]:2510.6146314590515,(((((7[&rate=3.61618384329245E-5]:1167.61139857174,(9[&rate=1.6693394697481473E-5]:444.2469952276283,10[&rate=4.351784389317329E-5]:444.2469952276283)[&rate=2.8207967277843227E-5]:723.3644033441117)[&rate=1.934379001123348E-5]:1027.7238505683629,(11[&rate=2.242951093554922E-5]:903.7774831483264,12[&rate=3.0555903916860126E-5]:903.7774831483264)[&rate=6.461053392330178E-6]:1291.5577659917765)[&rate=6.461053392330178E-6]:1779.2677801867703,13[&rate=2.0824516144542877E-5]:3974.603029326873)[&rate=5.7196338401399775E-6]:360.33614893435333,(8[&rate=3.318626052416693E-5]:1701.5356057773008,18[&rate=6.077869267526777E-5]:1701.5356057773008)[&rate=3.4675283532288718E-6]:2633.403572483926)[&rate=1.2323889345191736E-5]:484.33170376166527,(17[&rate=2.6094521682218316E-5]:2861.2149821692265,20[&rate=5.7196338401399775E-6]:2861.2149821692265)[&rate=6.461053392330178E-6]:1958.0558998536653)[&rate=2.6094521682218316E-5]:2247.843803283282)[&rate=1.0475174421407815E-5]:661.651908582332)[&rate=1.0]:0.0;
tree STATE_10815000 = (((((1[&rate=2.938384826529103E-4]:491.7437450922501,2[&rate=5.279847535021534E-6]:491.7437450922501)[&rate=1.1894961154585679E-4]:1710.2602546258092,3[&rate=1.6306468707314782E-4]:2202.0039997180593)[&rate=9.468836258357623E-5]:603.0092250152902,14[&rate=4.136987970053091E-5]:2805.0132247333495)[&rate=7.4861575792731384E-6]:324.5028679081461,15[&rate=1.004060718463079E-5]:3129.5160926414956)[&rate=3.270744471902672E-6]:6427.9177127385465,(((((4[&rate=1.1894961154585679E-4]:2621.1969072673414,19[&rate=5.1744092240222125E-5]:2621.1969072673414)[&rate=4.597134735522326E-6]:1363.9477079851204,5[&rate=1.004060718463079E-5]:3985.144615252462)[&rate=1.4265809802830993E-5]:1629.972208906242,6[&rate=5.279847535021534E-6]:5615.116824158704)[&rate=8.29193058150743E-6]:114.70827951765114,16[&rate=2.170934862823479E-5]:5729.825103676355)[&rate=1.2012346044355574E-5]:3081.853062669955,((((7[&rate=2.3642084198476033E-5]:1398.142959159494,(9[&rate=2.3642084198476033E-5]:367.28216061251396,10[&rate=4.136987970053091E-5]:367.28216061251396)[&rate=1.687781995110902E-5]:1030.86079854698)[&rate=8.29193058150743E-6]:1630.5530824142231,(11[&rate=1.995338956675489E-5]:1008.7693963874485,12[&rate=2.8166806495863556E-5]:1008.7693963874485)[&rate=7.4861575792731384E-6]:2019.9266451862686)[&rate=5.279847535021534E-6]:1384.7788885109062,((8[&rate=2.3642084198476033E-5]:1540.4318781243146,18[&rate=5.86572692524699E-5]:1540.4318781243146)[&rate=4.597134735522326E-6]:2036.5079095015399,(17[&rate=2.3642084198476033E-5]:2694.966017954342,20[&rate=8.29193058150743E-6]:2694.966017954342)[&rate=2.5781927804125462E-5]:881.9737696715124)[&rate=1.2012346044355574E-5]:836.5351424587689)[&rate=1.0539852904140346E-6]:2359.4772845493962,13[&rate=1.4265809802830993E-5]:6772.95221463402)[&rate=3.08448914272644E-5]:2038.7259517122902)[&rate=1.0539852904140346E-6]:745.7556390337322)[&rate=1.0]:0.0;
tree STATE_10820000 = (((((1[&rate=2.238153257500695E-4]:543.7081354871059,2[&rate=4.7033776718519155E-5]:543.7081354871059)[&rate=1.0450578117545314E-4]:1358.3560078075102,3[&rate=2.238153257500695E-4]:1902.064143294616)[&rate=5.184445718980937E-5]:2712.8455438904994,(14[&rate=4.7033776718519155E-5]:2949.791717779488,15[&rate=5.067431811320318E-6]:2949.791717779488)[&rate=1.9525849312157133E-6]:1665.1179694056273)[&rate=1.1092331828793633E-5]:2154.096166723599,(((4[&rate=1.0450578117545314E-4]:3220.8908440807427,(5[&rate=9.29158708751218E-6]:3113.082033734165,19[&rate=4.7033776718519155E-5]:3113.082033734165)[&rate=3.6291117029660175E-5]:107.8088103465775)[&rate=2.8834650430553515E-5]:1215.127956517722,6[&rate=5.915428775128308E-6]:4436.018800598465)[&rate=9.29158708751218E-6]:1020.4129753908628,16[&rate=2.494782960326339E-5]:5456.431775989327)[&rate=1.4067855892559548E-5]:1312.5740779193866)[&rate=3.6291117029660175E-5]:547.7405693497249,((((7[&rate=2.165405690700046E-5]:2041.7197216529714,(9[&rate=9.29158708751218E-6]:777.5850580672673,10[&rate=1.630327059526412E-5]:777.5850580672673)[&rate=1.8806800534142647E-5]:1264.1346635857042)[&rate=6.749808041879764E-6]:602.2512781385601,(11[&rate=3.6291117029660175E-5]:983.4206444751211,12[&rate=1.515601631749466E-5]:983.4206444751211)[&rate=9.29158708751218E-6]:1660.5503553164103)[&rate=2.0181827096493937E-5]:481.3552953289409,((8[&rate=2.8834650430553515E-5]:1589.5882207955885,18[&rate=5.184445718980937E-5]:1589.5882207955885)[&rate=5.915428775128308E-6]:806.469760659252,(17[&rate=3.353442481620864E-5]:2173.7647372993893,20[&rate=1.515601631749466E-5]:2173.7647372993893)[&rate=7.387772705035137E-5]:222.29324415545125)[&rate=6.749808041879764E-6]:729.2683136656319)[&rate=7.584609159814742E-6]:714.2000138569692,13[&rate=2.0181827096493937E-5]:3839.5263089774417)[&rate=1.2042022076023587E-5]:3477.220114280997)[&rate=1.0]:0.0;
tree STATE_10825000 = ((((1[&rate=2.2698770513535863E-4]:565.372866983602,2[&rate=1.1215044924007923E-4]:565.372866983602)[&rate=5.86082001590177E-5]:960.6319818212397,3[&rate=1.4341998075264255E-4]:1526.0048488048417)[&rate=2.2922209252371386E-5]:4048.2463521202753,(((4[&rate=4.922609825025883E-5]:4219.063994598003,((5[&rate=7.856164339713959E-6]:2527.863103373772,19[&rate=4.21262883745807E-5]:2527.863103373772)[&rate=3.647847391469145E-5]:398.1740528972946,6[&rate=1.1933269274147189E-5]:2926.0371562710666)[&rate=7.856164339713959E-6]:1293.0268383269363)[&rate=1.517089116733027E-5]:174.73951484801728,16[&rate=3.4047172570391626E-5]:4393.80350944602)[&rate=4.21262883745807E-5]:893.8535140741542,((((7[&rate=3.4047172570391626E-5]:1138.398046617452,(9[&rate=1.517089116733027E-5]:527.9922349613068,10[&rate=2.6117810334817335E-5]:527.9922349613068)[&rate=4.922609825025883E-5]:610.4058116561453)[&rate=2.008264476075017E-5]:463.17628834270954,13[&rate=4.21262883745807E-5]:1601.5743349601617)[&rate=1.0904503712455347E-5]:1036.444612611885,(11[&rate=3.182316591405272E-5]:941.540164535886,12[&rate=2.008264476075017E-5]:941.540164535886)[&rate=9.888848524712573E-6]:1696.4787830361606)[&rate=1.1933269274147189E-5]:217.32882400699555,(8[&rate=2.4469636926736046E-5]:2311.6138661627806,((17[&rate=4.54550198589502E-5]:1658.8972489613134,20[&rate=1.517089116733027E-5]:1658.8972489613134)[&rate=4.21262883745807E-5]:545.857243492489,18[&rate=4.21262883745807E-5]:2204.7544924538024)[&rate=1.632202812766857E-5]:106.85937370897818)[&rate=1.2982815192162302E-5]:543.7339054162617)[&rate=1.7519738838552235E-5]:2432.309251941132)[&rate=1.632202812766857E-5]:286.59417740494246)[&rate=7.856164339713959E-6]:330.51436846409615,(14[&rate=2.9775990630051004E-5]:3286.061615443944,15[&rate=2.8155416428093595E-6]:3286.061615443944)[&rate=1.4059906654919113E-5]:2618.703953945269)[&rate=1.0]:0.0;
tree STATE_10830000 = (((((1[&rate=3.2042762551515787E-4]:457.1875379194764,2[&rate=2.1962753650658267E-6]:457.1875379194764)[&rate=1.1762000346589023E-4]:1710.133283131301,3[&rate=1.4393088007168332E-4]:2167.3208210507773)[&rate=3.194460302411965E-5]:2078.429230180829,(14[&rate=6.89014081062818E-5]:1400.4860154766036,15[&rate=1.3629487258886633E-5]:1400.4860154766036)[&rate=1.245056008130477E-5]:2845.2640357550026)[&rate=5.163417279301013E-5]:24.74849285244545,(((4[&rate=5.652334478207125E-5]:3174.9941300775986,6[&rate=9.140945993707734E-6]:3174.9941300775986)[&rate=2.1962753650658267E-6]:65.31206047351952,(5[&rate=2.0428671787072834E-5]:1686.2579635090497,19[&rate=6.219909164175361E-5]:1686.2579635090497)[&rate=1.7495848250889852E-5]:1554.0482270420684)[&rate=1.8920747323848077E-5]:213.54280324343017,16[&rate=3.194460302411965E-5]:3453.8489937945483)[&rate=2.3737584768567787E-5]:816.6495502895036)[&rate=1.8920747323848077E-5]:682.594953271032,((((7[&rate=6.219909164175361E-5]:517.9206945204749,(9[&rate=4.359038771973331E-5]:280.34096944697126,10[&rate=4.7363703897446705E-5]:280.34096944697126)[&rate=5.163417279301013E-5]:237.5797250735036)[&rate=1.3629487258886633E-5]:1059.7294499153759,((11[&rate=2.2030240904046312E-5]:1073.3977246555394,12[&rate=2.9646963120584693E-5]:1073.3977246555394)[&rate=2.3737584768567787E-5]:255.4447503849044,13[&rate=6.89014081062818E-5]:1328.8424750404438)[&rate=9.140945993707734E-6]:248.80766939540695)[&rate=8.08673146707825E-6]:1645.2729895112477,((17[&rate=3.194460302411965E-5]:1826.778693716576,20[&rate=2.2030240904046312E-5]:1826.778693716576)[&rate=1.0213830450604698E-5]:1021.0578760479534,18[&rate=3.719447694956877E-5]:2847.8365697645295)[&rate=2.0428671787072834E-5]:375.08656418256896)[&rate=9.140945993707734E-6]:100.66436135246613,8[&rate=1.7495848250889852E-5]:3323.5874952995646)[&rate=3.719447694956877E-5]:1629.5060020555193)[&rate=1.0]:0.0;
tree STATE_10835000 = (((((1[&rate=2.5163636966012447E-4]:538.8723089871753,2[&rate=5.267559776666777E-5]:538.8723089871753)[&rate=1.8383720612314463E-4]:990.587659842542,3[&rate=2.5163636966012447E-4]:1529.4599688297174)[&rate=1.1724344827016472E-5]:2827.9575349352253,((((7[&rate=5.8045715696764085E-5]:666.6966287944842,(9[&rate=5.8045715696764085E-5]:213.6687104399793,10[&rate=9.096293639637543E-5]:213.6687104399793)[&rate=5.267559776666777E-5]:453.02791835450495)[&rate=7.216594220097525E-6]:533.1366119303159,(11[&rate=2.2273234120980068E-5]:1002.9451694965851,12[&rate=3.3826672944470294E-5]:1002.9451694965851)[&rate=9.096293639637543E-5]:196.88807122821504)[&rate=1.2979931369301922E-5]:514.4325401372357,13[&rate=5.267559776666777E-5]:1714.2657808620359)[&rate=1.6662751094953725E-6]:1328.333662335477,(8[&rate=1.718837142535845E-5]:2998.17866805757,((17[&rate=3.110318136467846E-5]:2147.008563336929,20[&rate=2.046076726523887E-5]:2147.008563336929)[&rate=2.6330134355966806E-5]:637.1574617749866,18[&rate=2.861471938730425E-5]:2784.1660251119156)[&rate=5.1428109304076776E-6]:214.01264294565453)[&rate=1.8383720612314463E-4]:44.420775139942634)[&rate=4.798045172826614E-5]:1314.8180605674302)[&rate=4.013930486822318E-5]:299.83503738975287,(14[&rate=5.8045715696764085E-5]:2304.429695665312,15[&rate=2.99411967770652E-6]:2304.429695665312)[&rate=3.110318136467846E-5]:2352.822845489384)[&rate=1.0528271170549843E-5]:1161.0686888879918,(((4[&rate=1.220198695923766E-4]:3521.6077766351123,6[&rate=7.216594220097525E-6]:3521.6077766351123)[&rate=4.098351046095201E-6]:822.4320609460024,(5[&rate=1.8770365069836366E-5]:1221.6222076416118,19[&rate=9.096293639637543E-5]:1221.6222076416118)[&rate=1.1724344827016472E-5]:3122.417629939503)[&rate=4.098351046095201E-6]:419.6649485121143,16[&rate=3.682312575374542E-5]:4763.704786093229)[&rate=1.0528271170549843E-5]:1054.6164439494587)[&rate=1.0]:0.0;
tree STATE_10840000 = ((((1[&rate=3.527403049143138E-4]:580.7419850390703,2[&rate=1.760576085687116E-5]:580.7419850390703)[&rate=1.4756062163765525E-4]:910.2648006219093,3[&rate=1.9998289847069538E-4]:1491.0067856609796)[&rate=4.018607025808731E-5]:2809.666407081644,(((((7[&rate=4.832393006885008E-5]:851.6096753739969,(9[&rate=1.760576085687116E-5]:247.68115394257342,10[&rate=9.92212328215399E-5]:247.68115394257342)[&rate=2.8646914770827582E-5]:603.9285214314234)[&rate=2.4361799864414326E-5]:408.0437756329027,(8[&rate=4.832393006885008E-5]:1195.108135307577,(11[&rate=3.1100824047548626E-5]:1001.0545626515001,12[&rate=2.6410573086824987E-5]:1001.0545626515001)[&rate=4.018607025808731E-5]:194.05357265607688)[&rate=2.738002473311514E-6]:64.5453156993226)[&rate=2.8646914770827582E-5]:504.89167160503825,13[&rate=4.832393006885008E-5]:1764.5451226119378)[&rate=4.623016328306336E-6]:995.5783293777447,18[&rate=3.1100824047548626E-5]:2760.1234519896825)[&rate=1.5522855284875322E-6]:431.7888491701151,(17[&rate=4.398825107818081E-5]:1918.5711691542015,20[&rate=1.760576085687116E-5]:1918.5711691542015)[&rate=1.619539498012667E-5]:1273.3411320055961)[&rate=1.9113879278559066E-5]:1108.760891582826)[&rate=1.760576085687116E-5]:2811.5661795362803,(((((4[&rate=8.531569039739516E-5]:2526.0313360463538,5[&rate=1.4871832175336008E-5]:2526.0313360463538)[&rate=1.619539498012667E-5]:22.83038996216692,19[&rate=5.918320399188391E-5]:2548.8617260085207)[&rate=4.832393006885008E-5]:314.8791547461915,6[&rate=9.251842308298443E-6]:2863.740880754712)[&rate=1.5522855284875322E-6]:1226.6998870911757,16[&rate=2.247591202949621E-5]:4090.440767845888)[&rate=7.334126492792623E-6]:2990.8360871997806,(14[&rate=2.6410573086824987E-5]:4636.227721428531,15[&rate=5.5185130748939945E-6]:4636.227721428531)[&rate=1.5522855284875322E-6]:2445.049133617137)[&rate=3.7107031981562317E-6]:30.962517233235303)[&rate=1.0]:0.0;
tree STATE_10845000 = ((((1[&rate=3.598011709886229E-4]:359.0397012572802,2[&rate=5.716681854909979E-6]:359.0397012572802)[&rate=7.509278522481798E-5]:1842.9352216782618,3[&rate=1.3748604799856186E-4]:2201.974922935542)[&rate=1.882484360730237E-5]:3285.2247687480503,14[&rate=2.0579885774121037E-5]:5487.199691683592)[&rate=1.882484360730237E-5]:3066.481425158632,((((4[&rate=5.6714158333391536E-5]:4769.909865966456,((5[&rate=1.3152950277519004E-5]:2703.965940442186,19[&rate=6.48078079474657E-5]:2703.965940442186)[&rate=4.0094565089961436E-5]:697.7428460044812,6[&rate=1.1994790633596801E-5]:3401.708786446667)[&rate=3.654678517471594E-6]:1368.201079519789)[&rate=1.0917394439598421E-5]:94.26850067082432,16[&rate=2.2511797702062454E-5]:4864.17836663728)[&rate=2.7029800666372292E-5]:1277.276631191784,(((((7[&rate=2.9697269037475275E-5]:1217.4302575279746,(9[&rate=4.4700752730100956E-5]:300.5430724391587,10[&rate=5.6714158333391536E-5]:300.5430724391587)[&rate=2.464973964169403E-5]:916.8871850888158)[&rate=4.4700752730100956E-5]:253.75183346657946,8[&rate=4.0094565089961436E-5]:1471.182090994554)[&rate=1.6859286778057543E-6]:916.8832758207122,(11[&rate=4.4700752730100956E-5]:1018.5139771630242,12[&rate=1.5754062166306555E-5]:1018.5139771630242)[&rate=2.0579885774121037E-5]:1369.551389652242)[&rate=1.7222815053572267E-5]:387.75170282038926,(13[&rate=5.6714158333391536E-5]:1844.6817026173146,18[&rate=4.4700752730100956E-5]:1844.6817026173146)[&rate=1.3152950277519004E-5]:931.135367018341)[&rate=4.317549267753594E-6]:96.56502972834369,(17[&rate=3.614254603029263E-5]:2746.7943610635252,20[&rate=1.3152950277519004E-5]:2746.7943610635252)[&rate=1.3748604799856186E-4]:125.58773830047403)[&rate=2.0579885774121037E-5]:3269.072898465065)[&rate=1.1994790633596801E-5]:1796.6092101386312,15[&rate=3.0058273380020184E-6]:7938.064207967695)[&rate=1.7222815053572267E-5]:615.6169088745291)[&rate=1.0]:0.0;
tree STATE_10850000 = ((((1[&rate=2.738951677119558E-4]:547.6095943905244,2[&rate=5.037229745712224E-5]:547.6095943905244)[&rate=5.598858636523952E-5]:1228.2336486621161,3[&rate=2.738951677119558E-4]:1775.8432430526404)[&rate=4.563173582538192E-5]:4750.194418605197,(14[&rate=2.530898739017072E-5]:2503.007642419849,15[&rate=1.5932070048124815E-6]:2503.007642419849)[&rate=7.793940303052537E-6]:4023.0300192379887)[&rate=7.793940303052537E-6]:330.5006672296686,(((4[&rate=8.223540816360006E-5]:4226.997466036572,((5[&rate=1.1478905269789665E-5]:2678.505754459561,19[&rate=5.037229745712224E-5]:2678.505754459561)[&rate=2.961638119704399E-5]:746.3857716572802,6[&rate=8.66293025753739E-6]:3424.8915261168413)[&rate=2.961638119704399E-5]:802.1059399197311)[&rate=4.563173582538192E-5]:408.35013603488005,16[&rate=3.489102865925917E-5]:4635.3476020714525)[&rate=8.66293025753739E-6]:1658.9807366096384,((((((7[&rate=3.801509721762638E-5]:1037.9546061680007,(9[&rate=3.801509721762638E-5]:199.46468060672146,10[&rate=9.727504596562288E-5]:199.46468060672146)[&rate=2.961638119704399E-5]:838.4899255612793)[&rate=2.3430949076822148E-5]:409.19010432949653,(11[&rate=2.530898739017072E-5]:1019.5150008074081,12[&rate=2.530898739017072E-5]:1019.5150008074081)[&rate=2.0106288849698365E-5]:427.62970969008916)[&rate=6.949799457800426E-6]:478.71208121723566,18[&rate=5.037229745712224E-5]:1925.856791714733)[&rate=3.6416230421774326E-6]:104.84090815692844,13[&rate=3.801509721762638E-5]:2030.6976998716614)[&rate=8.66293025753739E-6]:258.92941429803795,8[&rate=2.530898739017072E-5]:2289.6271141696993)[&rate=7.12615184310557E-5]:45.94652379494255,(17[&rate=4.156065575361068E-5]:2232.8199735937524,20[&rate=2.3430949076822148E-5]:2232.8199735937524)[&rate=1.1982890451013249E-4]:102.75366437088951)[&rate=1.594862216085023E-5]:3958.754700716449)[&rate=1.0499634615247069E-5]:562.2099902064156)[&rate=1.0]:0.0;
tree STATE_10855000 = ((((1[&rate=1.7108047288715648E-4]:1295.7400725441535,2[&rate=2.4896192245093505E-5]:1295.7400725441535)[&rate=1.7108047288715648E-4]:700.6865016496299,3[&rate=1.7108047288715648E-4]:1996.4265741937834)[&rate=2.630164286136257E-5]:2713.0675399129623,(14[&rate=3.9049090290119956E-5]:3411.311603915573,15[&rate=4.271331655377214E-6]:3411.311603915573)[&rate=2.3557298599825152E-5]:1298.1825101911727)[&rate=8.144527822031752E-5]:5.444494295082222,((((4[&rate=8.144527822031752E-5]:3331.966337426876,(5[&rate=1.4381789463898244E-5]:3072.55825982249,19[&rate=2.9351534253348674E-5]:3072.55825982249)[&rate=4.271331655377214E-6]:259.4080776043861)[&rate=1.121483366153792E-5]:532.2958755272175,6[&rate=1.4381789463898244E-5]:3864.2622129540937)[&rate=5.950574106021112E-5]:21.378829454587958,16[&rate=3.471971757112609E-5]:3885.6410424086816)[&rate=6.515847327864932E-5]:260.6543343846497,(((7[&rate=3.679240513622133E-5]:954.3919541506885,(9[&rate=5.0810188905501135E-5]:250.68521520719295,10[&rate=8.144527822031752E-5]:250.68521520719295)[&rate=2.4896192245093505E-5]:703.7067389434956)[&rate=8.97217684594419E-6]:1162.9107093486568,((8[&rate=3.9049090290119956E-5]:1539.4693760176249,((17[&rate=5.4810653981806885E-5]:1134.7698613393325,20[&rate=2.630164286136257E-5]:1134.7698613393325)[&rate=4.426675062468211E-5]:283.65329073554994,18[&rate=4.733423015057132E-5]:1418.4231520748824)[&rate=5.4810653981806885E-5]:121.04622394274247)[&rate=2.1046871650462994E-5]:571.8166075669858,(11[&rate=2.7783110101205264E-5]:1007.9168327419478,12[&rate=2.4896192245093505E-5]:1007.9168327419478)[&rate=1.228018383504227E-5]:1103.3691508426627)[&rate=2.9351534253348674E-5]:6.0166799147345955)[&rate=1.5437906925607735E-5]:390.09045958231354,13[&rate=3.9049090290119956E-5]:2507.393123081659)[&rate=5.950574106021112E-5]:1638.9022537116725)[&rate=1.0120337565950581E-5]:568.6432316084965)[&rate=1.0]:0.0;
tree STATE_10860000 = (((1[&rate=1.4350154400038283E-4]:885.9651503889236,2[&rate=2.0493486220248032E-5]:885.9651503889236)[&rate=2.2268727434179413E-4]:623.4250517765013,3[&rate=2.2268727434179413E-4]:1509.3902021654249)[&rate=6.547956905730243E-6]:4095.591298797488,((((((4[&rate=1.4350154400038283E-4]:1626.6004123109171,19[&rate=6.093660419786253E-5]:1626.6004123109171)[&rate=3.6234305254620374E-5]:306.246483382253,5[&rate=1.5541715952338904E-5]:1932.8468956931702)[&rate=2.481227295825868E-5]:915.0588511488045,6[&rate=1.3284077553230358E-5]:2847.9057468419746)[&rate=5.1746288906399604E-6]:944.9947829382613,16[&rate=2.8113523799689468E-5]:3792.900529780236)[&rate=6.093660419786253E-5]:820.2614337095429,(14[&rate=2.8113523799689468E-5]:2306.9090141660054,15[&rate=7.762986494598613E-6]:2306.9090141660054)[&rate=2.0493486220248032E-5]:2306.2529493237735)[&rate=2.641316829319083E-5]:579.7534369173882,(((((7[&rate=1.9184271669151142E-5]:1922.533053261622,(9[&rate=6.547956905730243E-6]:436.42592540634485,10[&rate=6.093660419786253E-5]:436.42592540634485)[&rate=1.7927144545116114E-5]:1486.1071278552772)[&rate=2.481227295825868E-5]:206.3995259826754,13[&rate=4.777897355176365E-5]:2128.9325792442974)[&rate=5.1566240861950685E-5]:244.29605089580082,8[&rate=2.3298785816988018E-5]:2373.228630140098)[&rate=4.1421389422451034E-5]:19.018742326863503,((17[&rate=5.58990439840702E-5]:1290.661137226181,20[&rate=2.0493486220248032E-5]:1290.661137226181)[&rate=2.3298785816988018E-5]:569.5106829494384,18[&rate=5.1566240861950685E-5]:1860.1718201756194)[&rate=1.7927144545116114E-5]:532.0755522913423)[&rate=5.1746288906399604E-6]:329.3587705437799,(11[&rate=2.481227295825868E-5]:996.1751123811719,12[&rate=2.8113523799689468E-5]:996.1751123811719)[&rate=8.9037074099285E-6]:1725.4310306295697)[&rate=2.481227295825868E-5]:2471.3092573964254)[&rate=9.565484056329261E-5]:412.06610055574583)[&rate=1.0]:0.0;
tree STATE_10865000 = ((((1[&rate=1.8141220342011134E-4]:662.7823432310403,2[&rate=1.5089563998834583E-5]:662.7823432310403)[&rate=1.8141220342011134E-4]:920.4034084107506,3[&rate=1.8141220342011134E-4]:1583.1857516417908)[&rate=4.565473863233351E-5]:3042.542322754123,(14[&rate=7.081842998614573E-5]:1217.6234856384665,15[&rate=7.2494576924245186E-6]:1217.6234856384665)[&rate=1.3928187921160273E-5]:3408.1045887574473)[&rate=2.488471457109778E-5]:423.97230404833954,((((4[&rate=1.2454610557298718E-4]:2696.089700687743,(5[&rate=1.3928187921160273E-5]:2450.72670566695,19[&rate=4.299981274286622E-5]:2450.72670566695)[&rate=2.2251609707405556E-5]:245.36299502079328)[&rate=3.4359570263359084E-5]:792.08804246207,6[&rate=1.1535350741219699E-5]:3488.177743149813)[&rate=4.858944288572542E-5]:88.61483919516377,16[&rate=2.6277736193646442E-5]:3576.792582344977)[&rate=1.9776517184311824E-5]:862.438170125628,(((7[&rate=2.488471457109778E-5]:1718.0413084777294,13[&rate=5.983550771760815E-5]:1718.0413084777294)[&rate=7.2494576924245186E-6]:532.9888647698983,(9[&rate=1.3928187921160273E-5]:995.8355323468478,10[&rate=3.0861203944801126E-5]:995.8355323468478)[&rate=1.3928187921160273E-5]:1255.19464090078)[&rate=1.1535350741219699E-5]:226.6732238508298,((8[&rate=2.773205887083906E-5]:2042.6254055108225,((17[&rate=1.0182063407944849E-4]:784.3111142149468,20[&rate=3.8347364733067916E-5]:784.3111142149468)[&rate=3.0861203944801126E-5]:610.6950725411633,18[&rate=5.557578529221216E-5]:1395.00618675611)[&rate=1.1535350741219699E-5]:647.6192187547124)[&rate=7.2494576924245186E-6]:265.1843251455589,(11[&rate=1.9776517184311824E-5]:1029.9313368575085,12[&rate=3.0861203944801126E-5]:1029.9313368575085)[&rate=1.6246135225265654E-5]:1277.8783937988728)[&rate=2.6277736193646442E-5]:169.8936664420762)[&rate=4.057646772436052E-5]:1961.5273553721472)[&rate=1.3928187921160273E-5]:610.4696259736484)[&rate=1.0]:0.0;
tree STATE_10870000 = (((((1[&rate=1.2174512518970061E-4]:913.1973943399596,2[&rate=2.7999932498013445E-5]:913.1973943399596)[&rate=1.7830898610210648E-4]:1222.3473026438803,3[&rate=9.92383398762125E-5]:2135.54469698384)[&rate=8.560237632530783E-5]:949.5725743081816,(14[&rate=6.865736764881833E-5]:1277.7211841229812,15[&rate=1.5415350765930167E-5]:1277.7211841229812)[&rate=1.3186259945756483E-5]:1807.3960871690404)[&rate=2.5109674748182325E-5]:1109.663269626666,(((4[&rate=1.2174512518970061E-4]:1671.5778873377199,19[&rate=5.786700880986675E-5]:1671.5778873377199)[&rate=1.5415350765930167E-5]:1449.6795185136452,(5[&rate=2.652020593049075E-5]:1888.8114810542002,6[&rate=1.2054675849603902E-5]:1888.8114810542002)[&rate=2.1210934522633884E-5]:1232.445924797165)[&rate=9.66845019054569E-6]:415.7613595590492,16[&rate=2.9558725248795034E-5]:3537.0187654104143)[&rate=2.5109674748182325E-5]:657.7617755082733)[&rate=9.66845019054569E-6]:711.5344339249714,((7[&rate=1.8819163042118185E-5]:2000.6730879083718,((9[&rate=1.3186259945756483E-5]:1064.614788036238,10[&rate=2.375966699807224E-5]:1064.614788036238)[&rate=1.0890863388242452E-5]:776.2181953229658,13[&rate=5.3689489409659E-5]:1840.8329833592038)[&rate=2.9558725248795034E-5]:159.84010454916802)[&rate=1.653410483715988E-5]:293.69329139073557,((8[&rate=2.7999932498013445E-5]:1431.165948416085,((17[&rate=9.92383398762125E-5]:625.7948207746011,20[&rate=5.786700880986675E-5]:625.7948207746011)[&rate=5.786700880986675E-5]:553.9153981672699,18[&rate=6.865736764881833E-5]:1179.710218941871)[&rate=3.296109248701038E-5]:251.45572947421397)[&rate=1.0890863388242452E-5]:834.2130225220899,(11[&rate=9.66845019054569E-6]:889.2428881067297,12[&rate=2.9558725248795034E-5]:889.2428881067297)[&rate=8.339945153515947E-6]:1376.1360828314453)[&rate=4.138501409920578E-5]:28.987408360932477)[&rate=2.652020593049075E-5]:2611.9485955445516)[&rate=1.0]:0.0;
tree STATE_10875000 = (((((1[&rate=1.9242128036734186E-4]:931.2093380219131,2[&rate=1.3958823807607591E-5]:931.2093380219131)[&rate=1.3450196553901498E-4]:1260.9168965452436,3[&rate=1.9242128036734186E-4]:2192.1262345671566)[&rate=7.857260755200535E-5]:1985.6924077708609,(((7[&rate=2.6093537788818387E-5]:1371.2064804320878,(9[&rate=2.1979033303082627E-5]:430.8946360508287,10[&rate=7.222752460174484E-5]:430.8946360508287)[&rate=3.562792350379443E-5]:940.3118443812591)[&rate=4.886012387791094E-5]:320.38239669628297,((11[&rate=2.7535823390119328E-5]:1014.2996462902505,12[&rate=2.3322260256697088E-5]:1014.2996462902505)[&rate=2.1979033303082627E-5]:560.0503871563564,13[&rate=5.488977965064035E-5]:1574.3500334466069)[&rate=3.749036544073849E-5]:117.23884368176391)[&rate=8.969566281842466E-6]:659.0918028136202,((8[&rate=3.386176280556471E-5]:1624.5834901691594,(17[&rate=9.664405790379572E-5]:747.0929518975114,20[&rate=5.488977965064035E-5]:747.0929518975114)[&rate=2.902559839536744E-5]:877.490538271648)[&rate=1.933994784383861E-5]:505.8159123987132,18[&rate=5.488977965064035E-5]:2130.3994025678726)[&rate=2.4691388379506342E-5]:220.28127737411842)[&rate=5.841034220271194E-5]:1827.1379623960265)[&rate=6.2697030839685014E-6]:275.37889965941486,(((4[&rate=9.664405790379572E-5]:2495.1001237826545,19[&rate=3.217958216084347E-5]:2495.1001237826545)[&rate=6.692435237135236E-5]:864.1536295210171,(5[&rate=1.3958823807607591E-5]:2535.8602342788386,6[&rate=2.4691388379506342E-5]:2535.8602342788386)[&rate=1.6703110089849975E-5]:823.393519024833)[&rate=3.217958216084347E-5]:589.6058148503971,16[&rate=3.057068054108787E-5]:3948.8595681540687)[&rate=5.1728446628317714E-5]:504.33797384336367)[&rate=3.386176280556471E-5]:31.388963142708235,(14[&rate=1.3450196553901498E-4]:1008.3052843768312,15[&rate=2.6093537788818387E-5]:1008.3052843768312)[&rate=1.6703110089849975E-5]:3476.2812207633096)[&rate=1.0]:0.0;
tree STATE_10880000 = ((((1[&rate=1.1271609574082337E-4]:1332.2768798588056,2[&rate=4.66855425924192E-6]:1332.2768798588056)[&rate=2.0729153416463366E-4]:696.465338655873,3[&rate=1.3940609165391329E-4]:2028.7422185146786)[&rate=4.270684547053941E-5]:2511.0345459229184,(14[&rate=9.665941463343343E-5]:1164.4157814436326,15[&rate=1.7490140524160146E-5]:1164.4157814436326)[&rate=6.941961884503705E-6]:3375.3609829939646)[&rate=1.2592765787635275E-5]:1232.2021217303309,((((4[&rate=9.665941463343343E-5]:2454.909809932992,19[&rate=3.7954283975519575E-5]:2454.909809932992)[&rate=3.5834997506077476E-5]:725.8200358624131,(5[&rate=2.266034318541932E-5]:2374.911960981739,6[&rate=1.5042664401818968E-5]:2374.911960981739)[&rate=2.8584761514304387E-5]:805.8178848136663)[&rate=1.1331245809069299E-5]:342.0739148829148,16[&rate=3.5834997506077476E-5]:3522.80376067832)[&rate=2.5497827211107213E-5]:942.7532601948396,(((((7[&rate=2.5497827211107213E-5]:1790.8953274086155,(9[&rate=1.5042664401818968E-5]:854.5197812574246,10[&rate=1.5042664401818968E-5]:854.5197812574246)[&rate=2.1315310732572595E-5]:936.3755461511909)[&rate=2.5497827211107213E-5]:353.7895578785872,(11[&rate=2.700577206863115E-5]:1004.2380004163282,12[&rate=2.700577206863115E-5]:1004.2380004163282)[&rate=1.5042664401818968E-5]:1140.4468848708743)[&rate=5.9512163014231476E-5]:55.97750664637397,(8[&rate=2.405203441353962E-5]:1612.3366061600927,(17[&rate=1.3940609165391329E-4]:558.6556336291297,20[&rate=5.53312749770239E-5]:558.6556336291297)[&rate=1.1331245809069299E-5]:1053.6809725309631)[&rate=1.5042664401818968E-5]:588.3257857734839)[&rate=1.5042664401818968E-5]:302.8104050553866,13[&rate=3.199729913774567E-5]:2503.472796988963)[&rate=1.7490140524160146E-5]:177.57073302365052,18[&rate=3.3855513338630156E-5]:2681.0435300126137)[&rate=4.8363695171345846E-5]:1784.513490860546)[&rate=1.2592765787635275E-5]:1306.4218652947684)[&rate=1.0]:0.0;
tree STATE_10885000 = ((((1[&rate=1.84051401174158E-4]:676.6570765542184,2[&rate=9.10815799320331E-6]:676.6570765542184)[&rate=1.84051401174158E-4]:1072.278781453177,3[&rate=3.5505956056732717E-4]:1748.9358580073954)[&rate=5.690006417661625E-5]:1756.0230437501368,(14[&rate=9.242492141542029E-5]:1310.190536801283,15[&rate=9.10815799320331E-6]:1310.190536801283)[&rate=2.280972915822736E-5]:2194.768364956249)[&rate=4.733102430858522E-5]:23.653894853272504,(((((4[&rate=3.5505956056732717E-4]:883.0976712846391,19[&rate=1.0052589355575497E-4]:883.0976712846391)[&rate=2.6576383422853777E-5]:1152.6438602112678,5[&rate=1.3519169446627437E-5]:2035.7415314959069)[&rate=5.030209798632279E-5]:514.2085180353567,6[&rate=1.5449946267737907E-5]:2549.9500495312636)[&rate=1.3519169446627437E-5]:165.8028478456572,16[&rate=4.733102430858522E-5]:2715.752897376921)[&rate=4.191052678417914E-5]:536.0148324515003,((((7[&rate=5.348116929771177E-5]:753.9807306712796,8[&rate=4.733102430858522E-5]:753.9807306712796)[&rate=5.937559945119184E-6]:1316.6656086129683,((9[&rate=2.280972915822736E-5]:463.8012315646374,10[&rate=3.7050703816649986E-5]:463.8012315646374)[&rate=4.733102430858522E-5]:855.9499136852141,(11[&rate=3.0540631895882864E-5]:969.0256083944616,12[&rate=3.941924704788355E-5]:969.0256083944616)[&rate=3.7050703816649986E-5]:350.7255368553899)[&rate=5.937559945119184E-6]:750.8951940343964)[&rate=5.937559945119184E-6]:87.31678435065987,13[&rate=5.690006417661625E-5]:2157.963123634908)[&rate=1.5449946267737907E-5]:504.6958009326272,((17[&rate=1.84051401174158E-4]:472.5195407595567,20[&rate=8.544195848226049E-5]:472.5195407595567)[&rate=2.852835271421139E-5]:895.6956622656814,18[&rate=6.90289392879388E-5]:1368.2152030252382)[&rate=1.145434053480158E-5]:1294.4437215422968)[&rate=8.544195848226049E-5]:589.1088052608861)[&rate=5.690006417661625E-5]:276.8450667823836)[&rate=1.0]:0.0;
tree STATE_10890000 = ((((1[&rate=1.1773484074915883E-4]:890.8462988242242,2[&rate=4.0651913391186485E-5]:890.8462988242242)[&rate=1.0854968228296932E-4]:1032.7413217103813,3[&rate=1.2906934112438513E-4]:1923.5876205346053)[&rate=1.643417332980219E-4]:709.8469151025233,((((4[&rate=2.7934692902292156E-4]:981.7431177933623,19[&rate=6.369766806098945E-5]:981.7431177933623)[&rate=2.2232876898524354E-5]:971.1437355745996,(5[&rate=3.244480915562866E-5]:1718.4269029924096,6[&rate=2.2232876898524354E-5]:1718.4269029924096)[&rate=1.0085097637969981E-4]:234.45995037555235)[&rate=7.058911950782224E-5]:33.02012504025606,16[&rate=6.369766806098945E-5]:1985.906978408218)[&rate=7.058911950782224E-5]:82.01558039282463,(14[&rate=7.44522323254551E-5]:1562.3289085809358,15[&rate=1.9961176862251933E-5]:1562.3289085809358)[&rate=3.44500310447506E-5]:505.59365022010684)[&rate=1.9961176862251933E-5]:565.511976836086)[&rate=5.489841218971046E-5]:695.2618637048627,((((((7[&rate=3.244480915562866E-5]:1159.7479244277306,(9[&rate=1.746107160369496E-5]:555.0633695669517,10[&rate=2.845369351495657E-5]:555.0633695669517)[&rate=3.6478878225699505E-5]:604.6845548607789)[&rate=4.9763583965549546E-5]:69.6117538547062,(17[&rate=1.0854968228296932E-4]:490.8286024467324,20[&rate=8.329695752275268E-5]:490.8286024467324)[&rate=3.244480915562866E-5]:738.5310758357043)[&rate=2.4373267541983778E-5]:199.26585581288828,(11[&rate=2.2232876898524354E-5]:1021.1996907068099,12[&rate=2.6435662567041156E-5]:1021.1996907068099)[&rate=5.227077902865003E-5]:407.4258433885152)[&rate=8.844505014122655E-5]:2.6316684138878372,8[&rate=4.281742905337412E-5]:1431.257202509213)[&rate=2.6435662567041156E-5]:37.116203268186155,13[&rate=7.44522323254551E-5]:1468.373405777399)[&rate=1.0272469372149931E-5]:978.7846114763884,18[&rate=2.845369351495657E-5]:2447.1580172537874)[&rate=4.9763583965549546E-5]:881.5383820882039)[&rate=1.0]:0.0;
tree STATE_10895000 = (((1[&rate=9.484512352612485E-5]:1201.3093135319157,2[&rate=5.0810170937230004E-5]:1201.3093135319157)[&rate=6.334813053638474E-5]:1046.492796054746,3[&rate=1.4784861324559093E-4]:2247.8021095866616)[&rate=1.2811791783109188E-4]:1389.12272777723,((((((4[&rate=2.6087738220950907E-4]:1084.9542055668526,19[&rate=7.617216379084523E-5]:1084.9542055668526)[&rate=3.699884556143989E-5]:748.4171696441504,5[&rate=1.91699739988907E-5]:1833.371375211003)[&rate=4.3380856532845445E-5]:238.20654143121328,6[&rate=1.5480574089129873E-5]:2071.577916642216)[&rate=3.503960252323441E-5]:447.48885820488385,16[&rate=4.3380856532845445E-5]:2519.0667748471)[&rate=3.314610258717329E-5]:913.3072562120792,(((((7[&rate=2.9517577150871785E-5]:1259.4565990761214,(9[&rate=1.3414660277095415E-5]:1124.3632155563064,10[&rate=1.91699739988907E-5]:1124.3632155563064)[&rate=1.2811791783109188E-4]:135.093383519815)[&rate=2.7763801344570902E-5]:170.3683978580948,13[&rate=5.66027801774903E-5]:1429.8249969342162)[&rate=4.3380856532845445E-5]:15.100641581409263,(8[&rate=4.11573730873867E-5]:1413.7577473836782,(11[&rate=2.4328472907049513E-5]:975.6095398907775,12[&rate=2.7763801344570902E-5]:975.6095398907775)[&rate=2.6037581452657115E-5]:438.1482074929007)[&rate=5.9836263220182454E-5]:31.167891131947272)[&rate=3.903428944530523E-5]:234.24882785528212,(17[&rate=6.719179250356238E-5]:869.7126828403115,20[&rate=3.699884556143989E-5]:869.7126828403115)[&rate=4.3380856532845445E-5]:809.4617835305961)[&rate=3.1308562736356014E-5]:876.582624506532,18[&rate=2.9517577150871785E-5]:2555.7570908774396)[&rate=9.484512352612485E-5]:876.6169401817397)[&rate=7.6025713779067976E-6]:63.72651612967957,(14[&rate=1.1415746076795433E-4]:1238.2645663727699,15[&rate=7.6025713779067976E-6]:1238.2645663727699)[&rate=1.3414660277095415E-5]:2257.835980816089)[&rate=2.7763801344570902E-5]:140.82429017503273)[&rate=1.0]:0.0;
tree STATE_10900000 = (((1[&rate=8.507466652056042E-5]:1194.2942214087827,2[&rate=1.4491591016159131E-5]:1194.2942214087827)[&rate=1.0697809766924638E-4]:1018.2931920277817,3[&rate=1.7691606042478174E-4]:2212.5874134365645)[&rate=4.5698871953088876E-5]:2735.5450030537927,(((((4[&rate=1.2749761243712734E-4]:2210.920011459454,6[&rate=7.718556000881543E-6]:2210.920011459454)[&rate=1.7512787648278222E-5]:1205.842851923514,(5[&rate=1.2764636403107243E-5]:2373.664393323266,19[&rate=4.800412821663675E-5]:2373.664393323266)[&rate=2.4313861643348362E-5]:1043.0984700597023)[&rate=5.0491815610188025E-5]:28.174774594696373,16[&rate=3.288014278978722E-5]:3444.9376379776645)[&rate=9.422957895522688E-5]:397.6934608984898,((((7[&rate=2.4313861643348362E-5]:1492.7534448237602,(9[&rate=1.4491591016159131E-5]:775.8215760879218,10[&rate=3.1356678315573106E-5]:775.8215760879218)[&rate=3.288014278978722E-5]:716.9318687358384)[&rate=4.800412821663675E-5]:141.13775124495214,13[&rate=6.732900916240527E-5]:1633.8911960687124)[&rate=2.028154783252778E-5]:285.22351686729394,(8[&rate=3.288014278978722E-5]:1902.8003701996577,(11[&rate=2.2969810837710142E-5]:960.5832532143982,12[&rate=2.8446230992499737E-5]:960.5832532143982)[&rate=1.7512787648278222E-5]:942.2171169852595)[&rate=1.7512787648278222E-5]:16.314342736348635)[&rate=1.0710290912446746E-5]:852.237469937226,((17[&rate=8.507466652056042E-5]:1143.4253703741815,20[&rate=3.445957408764465E-5]:1143.4253703741815)[&rate=1.4491591016159131E-5]:1020.4274836821251,18[&rate=5.0491815610188025E-5]:2163.8528540563066)[&rate=1.2764636403107243E-5]:607.4993288169258)[&rate=7.219335912366075E-5]:1071.278916002922)[&rate=2.4313861643348362E-5]:830.2687102376731,(14[&rate=5.319657545867218E-5]:2651.2450479510467,15[&rate=7.718556000881543E-6]:2651.2450479510467)[&rate=1.0710290912446746E-5]:2021.6547611627807)[&rate=2.704471018404993E-5]:275.2326073765298)[&rate=1.0]:0.0;
tree STATE_10905000 = (((1[&rate=1.0366933683384809E-4]:1007.1878702932771,2[&rate=3.237679626003831E-5]:1007.1878702932771)[&rate=5.938677249351802E-5]:1177.1734969673275,3[&rate=1.6704370321382636E-4]:2184.3613672606048)[&rate=5.0866381212363506E-5]:2872.6469579977615,(((((4[&rate=9.191600778344922E-5]:2947.067724093542,(5[&rate=1.557208396318817E-5]:2021.7692381115628,19[&rate=5.344685068866951E-5]:2021.7692381115628)[&rate=2.0047344207286598E-5]:925.2984859819792)[&rate=1.3806626283902314E-5]:210.6488101064606,6[&rate=1.3806626283902314E-5]:3157.7165342000026)[&rate=5.62690699916823E-5]:143.53857905512905,16[&rate=4.2263489641474845E-5]:3301.2551132551316)[&rate=4.042428685252415E-5]:499.2287875735001,((((((7[&rate=3.0930263824317126E-5]:1341.8882107355207,(9[&rate=8.568558785677443E-6]:1040.1414361302845,10[&rate=2.6780320492641538E-5]:1040.1414361302845)[&rate=3.867640899788893E-5]:301.74677460523617)[&rate=5.62690699916823E-5]:286.6978282222203,(17[&rate=8.342543382747595E-5]:1018.7081505380154,20[&rate=3.867640899788893E-5]:1018.7081505380154)[&rate=2.1418347315795458E-5]:609.8778884197257)[&rate=4.2263489641474845E-5]:7.416237305636287,8[&rate=3.3866673171263975E-5]:1636.0022762633773)[&rate=1.863524445231141E-5]:102.49762571246447,13[&rate=5.344685068866951E-5]:1738.4999019758418)[&rate=8.568558785677443E-6]:376.1418713635469,(11[&rate=2.6780320492641538E-5]:970.3028634796426,12[&rate=2.543713253082923E-5]:970.3028634796426)[&rate=1.557208396318817E-5]:1144.338909859746)[&rate=5.938677249351802E-5]:232.26386791813684,18[&rate=4.042428685252415E-5]:2346.9056412575255)[&rate=3.540752112675935E-5]:1453.5782595711062)[&rate=1.3806626283902314E-5]:839.1586860873813,(14[&rate=7.139717739992145E-5]:2108.2995023532562,15[&rate=1.169013306063422E-5]:2108.2995023532562)[&rate=1.169013306063422E-5]:2531.3430845627568)[&rate=3.3866673171263975E-5]:417.3657383423533)[&rate=1.0]:0.0;
tree STATE_10910000 = ((((1[&rate=1.0623739898009819E-4]:953.5066744509523,2[&rate=2.004340135583008E-5]:953.5066744509523)[&rate=1.0623739898009819E-4]:644.3279155831632,3[&rate=2.1692379326786188E-4]:1597.8345900341155)[&rate=1.2266683956565255E-4]:1540.851071251695,(((((7[&rate=3.053191992643065E-5]:1431.3175218572874,(9[&rate=2.145715278488782E-5]:320.9902201118036,10[&rate=6.303533541239394E-5]:320.9902201118036)[&rate=1.7217988064830957E-5]:1110.3273017454837)[&rate=4.947021627017206E-5]:314.0227434545584,13[&rate=6.303533541239394E-5]:1745.3402653118458)[&rate=6.235179656480633E-6]:250.45449333865895,((17[&rate=1.2266683956565255E-4]:539.3172795209599,20[&rate=7.855498666264561E-5]:539.3172795209599)[&rate=1.7217988064830957E-5]:1219.3909170924949,18[&rate=5.557657066962579E-5]:1758.7081966134547)[&rate=5.557657066962579E-5]:237.08656203705004)[&rate=2.145715278488782E-5]:160.6871388711911,(11[&rate=2.58194217138039E-5]:965.0282351567963,12[&rate=2.890899889248423E-5]:965.0282351567963)[&rate=1.4294847223806565E-5]:1191.4536623648996)[&rate=1.2731475316369203E-5]:191.2426837077619,8[&rate=3.980726530415776E-5]:2347.7245812294577)[&rate=1.2266683956565255E-4]:790.9610800563528)[&rate=1.2731475316369203E-5]:693.7240718912703,((((4[&rate=1.4965375957426847E-4]:2018.0991876639168,6[&rate=1.2731475316369203E-5]:2018.0991876639168)[&rate=4.198105296863203E-5]:430.6160448901601,(5[&rate=2.288542571724192E-5]:1615.1162081198088,19[&rate=7.25842594495039E-5]:1615.1162081198088)[&rate=2.7340871432694918E-5]:833.5990244342681)[&rate=1.2731475316369203E-5]:429.0923839403713,16[&rate=3.980726530415776E-5]:2877.807616494448)[&rate=2.004340135583008E-5]:878.8097464996736,(14[&rate=9.461862737069634E-5]:921.6498980718204,15[&rate=1.2731475316369203E-5]:921.6498980718204)[&rate=1.863432696081094E-5]:2834.9674649223016)[&rate=1.7217988064830957E-5]:75.79237018295908)[&rate=1.0]:0.0;
tree STATE_10915000 = ((((1[&rate=1.8086119432029137E-4]:596.0340472492423,2[&rate=2.276652668278016E-5]:596.0340472492423)[&rate=1.0853292649783808E-4]:1224.5402671996785,3[&rate=1.8086119432029137E-4]:1820.5743144489209)[&rate=5.977851565670586E-5]:1915.1873725507928,(((((4[&rate=1.8086119432029137E-4]:1608.6607128164592,19[&rate=6.354210699329432E-5]:1608.6607128164592)[&rate=4.8113857601023005E-5]:689.3616551641953,5[&rate=2.0064165349612647E-5]:2298.0223679806545)[&rate=1.4263407998613565E-5]:54.74577524761753,6[&rate=2.1418068052087227E-5]:2352.768143228272)[&rate=5.340124321198954E-5]:15.58561469360302,16[&rate=5.340124321198954E-5]:2368.353757921875)[&rate=2.276652668278016E-5]:1218.4649054345841,(14[&rate=5.340124321198954E-5]:997.8762212037886,15[&rate=7.524826853378228E-6]:997.8762212037886)[&rate=1.728657909331354E-5]:2588.9424421526705)[&rate=9.541542749724845E-5]:148.9430236432545)[&rate=5.977851565670586E-5]:67.18615849661273,((((7[&rate=3.603036464025655E-5]:1244.437151937176,(9[&rate=5.642535076066822E-5]:296.0384671981991,10[&rate=3.960250083502781E-5]:296.0384671981991)[&rate=2.0064165349612647E-5]:948.3986847389768)[&rate=1.8692477876096482E-5]:666.066129086707,(11[&rate=2.276652668278016E-5]:944.1716619609317,12[&rate=3.603036464025655E-5]:944.1716619609317)[&rate=1.2539504974856607E-5]:966.3316190629512)[&rate=1.2969517038926567E-4]:73.80602621352887,((13[&rate=7.87286579032749E-5]:1099.4299005925382,18[&rate=7.87286579032749E-5]:1099.4299005925382)[&rate=2.1418068052087227E-5]:788.5013290680477,(17[&rate=8.601195323571606E-5]:735.4426725671492,20[&rate=5.0646002327195595E-5]:735.4426725671492)[&rate=1.728657909331354E-5]:1152.4885570934366)[&rate=4.358365197917211E-5]:96.37807757682594)[&rate=2.0064165349612647E-5]:294.8008653259649,8[&rate=2.41194632095056E-5]:2279.1101725633766)[&rate=2.9735058466713132E-5]:1523.8376729329498)[&rate=1.0]:0.0;
tree STATE_10920000 = (((1[&rate=9.518913366428802E-5]:1531.875448176506,2[&rate=8.585459930207995E-6]:1531.875448176506)[&rate=2.736943305127772E-4]:580.7607140732991,3[&rate=1.3246825213640565E-4]:2112.6361622498052)[&rate=4.8353803148900694E-5]:2609.2346937754746,((((4[&rate=1.706252524968242E-4]:1750.4761733092014,((5[&rate=1.822267017771539E-5]:1240.070631479361,19[&rate=8.394295199782075E-5]:1240.070631479361)[&rate=5.229076332724315E-5]:271.9747447593036,6[&rate=2.5846779475877242E-5]:1512.0453762386646)[&rate=2.2557531698862474E-5]:238.43079707053676)[&rate=4.169521827573836E-5]:5.484491451777785,16[&rate=6.792485040270145E-5]:1755.9606647609792)[&rate=1.822267017771539E-5]:1847.093635572988,(14[&rate=4.8353803148900694E-5]:1398.4457002213207,15[&rate=8.585459930207995E-6]:1398.4457002213207)[&rate=8.585459930207995E-6]:2204.6086001126464)[&rate=1.9600388885396384E-5]:134.25025531170786,((((7[&rate=2.9562689377028948E-5]:1150.6607080405715,(9[&rate=1.5628811684226847E-5]:516.2375037166967,10[&rate=3.883781635544341E-5]:516.2375037166967)[&rate=2.4155334034674583E-5]:634.4232043238749)[&rate=6.19056642762048E-5]:204.49902019459887,8[&rate=3.383279617217549E-5]:1355.1597282351704)[&rate=7.4085597265519854E-6]:752.2460890153825,((13[&rate=8.394295199782075E-5]:754.1231108677131,18[&rate=9.518913366428802E-5]:754.1231108677131)[&rate=1.0879792768001517E-5]:1034.5168246407725,(17[&rate=4.169521827573836E-5]:1370.968178865673,20[&rate=2.764438926523983E-5]:1370.968178865673)[&rate=2.2557531698862474E-5]:417.6717566428126)[&rate=1.6901307439031054E-5]:318.7658817420672)[&rate=4.789692503934429E-6]:440.75639665467406,(11[&rate=1.6901307439031054E-5]:997.6520671000148,12[&rate=2.104244186610702E-5]:997.6520671000148)[&rate=1.3201417066129253E-5]:1550.5101468052121)[&rate=6.19056642762048E-5]:1189.142341740448)[&rate=2.9859679275592697E-6]:984.5663003796049)[&rate=1.0]:0.0;
tree STATE_10925000 = (((1[&rate=8.913971462911047E-5]:1593.4765595405518,2[&rate=1.1280044740602867E-5]:1593.4765595405518)[&rate=1.9796510009393903E-4]:593.8390967567045,3[&rate=1.144193609216123E-4]:2187.3156562972563)[&rate=4.7778741539998895E-5]:2141.979976878394,(((((4[&rate=1.38531766956395E-4]:1657.4718550026796,(5[&rate=2.0040280051039113E-5]:1466.3111658785367,19[&rate=5.3437348944712647E-5]:1466.3111658785367)[&rate=5.6692627007779456E-5]:191.1606891241429)[&rate=3.003859143023743E-5]:166.66619174847983,6[&rate=1.868356135271008E-5]:1824.1380467511594)[&rate=2.850150811753783E-5]:126.56565375074933,16[&rate=5.3437348944712647E-5]:1950.7037005019088)[&rate=1.4479017750472827E-5]:1890.6358417063225,((((7[&rate=3.5026693358543716E-5]:834.1585926286729,(9[&rate=3.003859143023743E-5]:401.1440148172018,10[&rate=5.6692627007779456E-5]:401.1440148172018)[&rate=3.003859143023743E-5]:433.01457781147104)[&rate=1.1280044740602867E-5]:1238.9781923692203,8[&rate=3.329193337669993E-5]:2073.1367849978933)[&rate=3.6847769133541586E-5]:111.39047469346542,((11[&rate=3.163247824061308E-5]:964.3569416344508,12[&rate=2.4152686012217995E-5]:964.3569416344508)[&rate=1.4479017750472827E-5]:1135.7566966344348,(17[&rate=5.3437348944712647E-5]:1268.9045374929613,20[&rate=3.163247824061308E-5]:1268.9045374929613)[&rate=3.6847769133541586E-5]:831.2091007759243)[&rate=2.0040280051039113E-5]:84.41362142247317)[&rate=6.907973731677025E-5]:84.72357996044184,(13[&rate=5.3437348944712647E-5]:2059.037208169369,18[&rate=4.296657895508956E-5]:2059.037208169369)[&rate=3.003859143023743E-5]:210.21363148243154)[&rate=4.7778741539998895E-5]:1572.0887025564307)[&rate=7.453596989125106E-5]:263.73904008781483,(14[&rate=9.964230405423881E-5]:963.3365697805541,15[&rate=1.7315874634355148E-5]:963.3365697805541)[&rate=1.2952887055727101E-5]:3141.742012515492)[&rate=3.8767814887262326E-5]:224.21705087960436)[&rate=1.0]:0.0;
tree STATE_10930000 = ((((1[&rate=1.0984906326088237E-4]:1345.8950093371593,2[&rate=2.4541764689160474E-5]:1345.8950093371593)[&rate=6.919746286284954E-5]:551.584200909494,3[&rate=1.350045064128345E-4]:1897.4792102466533)[&rate=5.1516553788184756E-5]:3161.061985606816,((((7[&rate=2.0529296889520963E-5]:1423.086064656089,(9[&rate=2.746091691167066E-5]:378.13918040090954,10[&rate=6.37514619155051E-5]:378.13918040090954)[&rate=1.3098754233051142E-5]:1044.9468842551796)[&rate=7.349880755795153E-6]:828.0963776267308,8[&rate=3.065113614971502E-5]:2251.18244228282)[&rate=2.0529296889520963E-5]:607.7006964043953,(((11[&rate=2.9017456752998874E-5]:938.2272767828248,12[&rate=3.613379068226272E-5]:938.2272767828248)[&rate=7.349880755795153E-6]:1707.352673035844,(17[&rate=6.37514619155051E-5]:1113.669339724406,20[&rate=3.237292799792485E-5]:1113.669339724406)[&rate=1.0485515315333147E-5]:1531.910610094263)[&rate=2.316274422775129E-5]:11.884184568784349,(13[&rate=4.545935885197447E-5]:2090.65448375603,18[&rate=4.283892331032522E-5]:2090.65448375603)[&rate=1.3098754233051142E-5]:566.8096506314232)[&rate=5.001529828025767E-6]:201.41900429976204)[&rate=4.043177156154452E-5]:1945.9428552236877,(14[&rate=6.37514619155051E-5]:1719.1927793608052,15[&rate=1.4339644584888969E-5]:1719.1927793608052)[&rate=5.001529828025767E-6]:3085.633214550098)[&rate=3.237292799792485E-5]:253.71520194256664)[&rate=7.575277816310198E-5]:54.91076236749177,(((4[&rate=9.463216578190552E-5]:2812.8647421219075,19[&rate=4.283892331032522E-5]:2812.8647421219075)[&rate=2.316274422775129E-5]:173.07193686189703,(5[&rate=1.8016092251185686E-5]:2659.368585255103,6[&rate=2.0529296889520963E-5]:2659.368585255103)[&rate=2.5971884460134485E-5]:326.56809372870157)[&rate=1.4339644584888969E-5]:154.1356627128821,16[&rate=4.283892331032522E-5]:3140.0723416966866)[&rate=1.0485515315333147E-5]:1973.3796165242748)[&rate=1.0]:0.0;
tree STATE_10935000 = (((1[&rate=1.0777595130074833E-4]:995.8454307800754,2[&rate=1.2550689243522065E-5]:995.8454307800754)[&rate=6.066828209698459E-5]:1186.9432289551632,3[&rate=1.3399745983315995E-4]:2182.7886597352385)[&rate=1.5971634353916662E-5]:4157.302626027073,(((((4[&rate=9.207297150863023E-5]:2285.4164804109037,19[&rate=4.244801426409702E-5]:2285.4164804109037)[&rate=1.5971634353916662E-5]:753.954823348693,(5[&rate=1.8333432621777756E-5]:2511.958731109265,6[&rate=1.0237149839726244E-5]:2511.958731109265)[&rate=3.142445586529512E-5]:527.4125726503316)[&rate=1.1406553753808775E-5]:56.68045931595316,16[&rate=3.986817924273515E-5]:3096.05176307555)[&rate=2.6421548511875047E-5]:561.9064096442412,((((7[&rate=1.1406553753808775E-5]:1950.5740041093966,8[&rate=3.142445586529512E-5]:1950.5740041093966)[&rate=1.7139504334013106E-5]:638.6986555564843,(9[&rate=2.6421548511875047E-5]:303.58918074005175,10[&rate=5.60135163082517E-5]:303.58918074005175)[&rate=1.3685615554053073E-5]:2285.683478925829)[&rate=3.986817924273515E-5]:159.71417097436142,((11[&rate=2.492705460775791E-5]:1061.4700264180485,12[&rate=2.3501815533487622E-5]:1061.4700264180485)[&rate=1.2550689243522065E-5]:1594.3518861570308,(17[&rate=3.7506102030139427E-5]:1442.7060110667703,20[&rate=1.7139504334013106E-5]:1442.7060110667703)[&rate=2.492705460775791E-5]:1213.115901508309)[&rate=1.0237149839726244E-5]:93.16491806516296)[&rate=3.142445586529512E-5]:34.289851265919424,(13[&rate=6.615435766069302E-5]:1077.0629615546618,18[&rate=6.066828209698459E-5]:1077.0629615546618)[&rate=6.196257646510276E-6]:1706.2137203515)[&rate=5.1984835534415075E-5]:874.6814908136294)[&rate=1.3685615554053073E-5]:724.9415217064161,(14[&rate=8.110487763715046E-5]:1979.5231355257954,15[&rate=7.70378526084425E-6]:1979.5231355257954)[&rate=4.1264385252952815E-6]:2403.3765589004115)[&rate=3.5328452983604834E-5]:1957.1915913361036)[&rate=1.0]:0.0;
tree STATE_10940000 = (((((1[&rate=1.8659392717610215E-4]:686.1156474984723,2[&rate=4.873890674071805E-5]:686.1156474984723)[&rate=1.203883168180622E-4]:1070.783487366031,3[&rate=1.8659392717610215E-4]:1756.8991348645034)[&rate=6.737872241415818E-5]:2099.8501956707596,(14[&rate=1.203883168180622E-4]:844.8849833505839,15[&rate=1.1745651781931283E-5]:844.8849833505839)[&rate=5.151048696531219E-6]:3011.864347184679)[&rate=5.2567894052317334E-5]:196.65810047639343,(((4[&rate=1.4469423821271586E-4]:1846.3965960557318,19[&rate=6.175420215252301E-5]:1846.3965960557318)[&rate=9.149469527810359E-5]:331.8839949006731,(5[&rate=3.9333467985343685E-5]:1536.9301155523706,6[&rate=1.5564194368299097E-5]:1536.9301155523706)[&rate=3.9333467985343685E-5]:641.3504754040343)[&rate=1.0505028760843632E-5]:975.8963919882976,16[&rate=2.8017062217032886E-5]:3154.1769829447026)[&rate=3.206514950350459E-5]:899.2304480669536)[&rate=1.2995212486966677E-5]:1164.9676632963933,((((7[&rate=1.972047527603083E-5]:1591.2940097551311,(9[&rate=2.1218675352463307E-5]:452.1395257373682,10[&rate=4.529756874052558E-5]:452.1395257373682)[&rate=2.1218675352463307E-5]:1139.154484017763)[&rate=1.4469423821271586E-4]:80.45030477938258,(11[&rate=2.2787363893759323E-5]:1021.7988678088223,12[&rate=2.997504830769781E-5]:1021.7988678088223)[&rate=2.4436045296571477E-5]:649.9454467256915)[&rate=5.151048696531219E-6]:729.7501343278536,(8[&rate=1.972047527603083E-5]:1914.5095717285228,(17[&rate=3.9333467985343685E-5]:1673.903190694163,20[&rate=2.1218675352463307E-5]:1673.903190694163)[&rate=7.396219233237441E-5]:240.60638103435986)[&rate=1.1745651781931283E-5]:486.9848771338445)[&rate=9.25845295448112E-6]:2.4503802373869803,(13[&rate=4.529756874052558E-5]:1234.9786488691661,18[&rate=6.737872241415818E-5]:1234.9786488691661)[&rate=1.1745651781931283E-5]:1168.9661802305882)[&rate=1.6901258965080492E-5]:2814.430265208295)[&rate=1.0]:0.0;
tree STATE_10945000 = (((((1[&rate=2.1306592105773295E-4]:731.6488635910822,2[&rate=7.527297089175402E-5]:731.6488635910822)[&rate=1.7052876293777644E-4]:816.3763681279685,3[&rate=3.228985968558537E-4]:1548.0252317190507)[&rate=1.4516410715679592E-4]:1336.3593001421723,(14[&rate=1.7052876293777644E-4]:666.4558137478895,15[&rate=1.8914556774716588E-5]:666.4558137478895)[&rate=1.7153114108460775E-5]:2217.9287181133336)[&rate=8.732372046362683E-5]:152.68992910888164,(((4[&rate=2.1306592105773295E-4]:1686.0969641672996,19[&rate=1.035223947822396E-4]:1686.0969641672996)[&rate=4.2963344591480366E-5]:517.8258290218932,(5[&rate=4.049559606646453E-5]:1690.516593490581,6[&rate=2.7867577460256983E-5]:1690.516593490581)[&rate=2.7867577460256983E-5]:513.4061996986118)[&rate=4.2963344591480366E-5]:109.73503445978031,16[&rate=6.576116592975475E-5]:2313.657827648973)[&rate=3.5925207520411085E-5]:723.4166333211315)[&rate=3.379354227550988E-5]:674.8475528804297,((((7[&rate=3.379354227550988E-5]:1412.7242636234896,(9[&rate=2.4201845074695644E-5]:406.2614045667039,10[&rate=5.7942437569864127E-5]:406.2614045667039)[&rate=2.4201845074695644E-5]:1006.4628590567856)[&rate=4.557560013499469E-5]:162.94182414467923,(11[&rate=3.379354227550988E-5]:1027.741897997487,12[&rate=3.379354227550988E-5]:1027.741897997487)[&rate=4.2963344591480366E-5]:547.9241897706818)[&rate=1.035223947822396E-4]:102.64406332449789,(8[&rate=3.8154684034729515E-5]:1503.8350847669979,(17[&rate=6.576116592975475E-5]:1342.8361764482245,(18[&rate=8.732372046362683E-5]:1078.4417807948914,20[&rate=2.9775631041196736E-5]:1078.4417807948914)[&rate=5.131952375181493E-5]:264.39439565333305)[&rate=8.090623700465612E-5]:160.99890831877337)[&rate=5.7942437569864127E-5]:174.47506632566888)[&rate=2.2423233952553584E-5]:678.0542074861141,13[&rate=5.131952375181493E-5]:2356.364358578781)[&rate=5.4504353592134486E-5]:1355.5576552717534)[&rate=1.0]:0.0;
tree STATE_10950000 = (((((1[&rate=1.478881846654549E-4]:1027.7666268549665,2[&rate=2.7767659585778885E-5]:1027.7666268549665)[&rate=1.478881846654549E-4]:526.5653275012355,3[&rate=2.2558560251314372E-4]:1554.331954356202)[&rate=2.2558560251314372E-4]:1611.9526357015043,(14[&rate=1.478881846654549E-4]:869.4093529112658,15[&rate=9.068658963104722E-6]:869.4093529112658)[&rate=2.4057437396807874E-5]:2296.8752371464407)[&rate=2.5876006537163424E-5]:13.503003942039868,(((4[&rate=1.7655902352525137E-4]:1555.9850726424136,(5[&rate=3.629484769360206E-5]:1183.5132799182707,19[&rate=8.453904999185237E-5]:1183.5132799182707)[&rate=2.5876006537163424E-5]:372.4717927241429)[&rate=6.655544997580419E-5]:230.26716180209996,6[&rate=2.7767659585778885E-5]:1786.2522344445135)[&rate=1.41040732386076E-5]:1211.1734353963031,16[&rate=6.187792420401859E-5]:2997.4256698408167)[&rate=1.2821774300518783E-4]:182.36192415892947)[&rate=1.478881846654549E-4]:519.5895822695852,((((7[&rate=3.629484769360206E-5]:1547.013210221366,(9[&rate=2.059929466935257E-5]:560.7883786090562,10[&rate=3.1813951601654804E-5]:560.7883786090562)[&rate=2.230182676622783E-5]:986.2248316123099)[&rate=2.5876006537163424E-5]:178.6422073918734,(11[&rate=2.4057437396807874E-5]:989.6177281090082,12[&rate=3.629484769360206E-5]:989.6177281090082)[&rate=2.059929466935257E-5]:736.0376895042313)[&rate=9.068658963104722E-6]:937.4942600124018,13[&rate=6.655544997580419E-5]:2663.1496776256413)[&rate=1.0826784944526408E-5]:24.74733005914095,((8[&rate=5.0328660559287556E-5]:1337.0746970248942,(17[&rate=8.453904999185237E-5]:1075.5142006410106,20[&rate=3.8735858499850264E-5]:1075.5142006410106)[&rate=7.772856289062499E-5]:261.5604963838837)[&rate=4.41151753749206E-5]:304.6810514083861,18[&rate=7.179472731058747E-5]:1641.7557484332804)[&rate=2.059929466935257E-5]:1046.1412592515019)[&rate=2.7767659585778885E-5]:1011.4801685845491)[&rate=1.0]:0.0;
tree STATE_10955000 = ((((1[&rate=1.0967456801290291E-4]:1401.459945623074,2[&rate=7.687552261231793E-6]:1401.459945623074)[&rate=2.0570557798244428E-4]:719.2862325187207,3[&rate=1.3657846514182677E-4]:2120.7461781417946)[&rate=3.786912299541293E-5]:3279.357333815657,(((4[&rate=1.3657846514182677E-4]:3300.18510786207,((5[&rate=1.720515318384634E-5]:1869.2037811404916,19[&rate=6.14744176524242E-5]:1869.2037811404916)[&rate=1.0967456801290291E-4]:107.31522329760651,6[&rate=2.364714896267908E-5]:1976.5190044380981)[&rate=4.0987171159703175E-6]:1323.6661034239717)[&rate=1.6024418485635757E-5]:714.841883660592,16[&rate=4.027230511040937E-5]:4015.026991522662)[&rate=2.660804207057572E-5]:1226.1818882371863,(14[&rate=5.672419934376387E-5]:2306.4300865256473,15[&rate=4.0987171159703175E-6]:2306.4300865256473)[&rate=6.173220444758143E-6]:2934.7787932342007)[&rate=4.579024696430179E-5]:158.89463219760364)[&rate=3.786912299541293E-5]:1490.7028836325717,((((7[&rate=1.4863655777979764E-5]:2792.67731901143,(9[&rate=7.687552261231793E-6]:1594.4961048886416,10[&rate=1.6024418485635757E-5]:1594.4961048886416)[&rate=1.4863655777979764E-5]:1198.1812141227883)[&rate=5.672419934376387E-5]:389.28018725090124,(8[&rate=2.0935701867963964E-5]:2958.4491717361066,((17[&rate=4.027230511040937E-5]:1869.5995979856357,20[&rate=1.720515318384634E-5]:1869.5995979856357)[&rate=1.841285053527922E-5]:1025.3699155051308,18[&rate=3.3601292943676314E-5]:2894.9695134907665)[&rate=1.0967456801290291E-4]:63.47965824534003)[&rate=5.672419934376387E-5]:223.50833452622464)[&rate=4.027230511040937E-5]:0.10624513764969379,(11[&rate=3.565457191722661E-5]:1039.2390093874578,12[&rate=2.226428569336924E-5]:1039.2390093874578)[&rate=6.173220444758143E-6]:2142.824742012523)[&rate=7.385691752585895E-5]:31.742960245099766,13[&rate=2.9893262988080494E-5]:3213.8067116450807)[&rate=1.841285053527922E-5]:3676.9996839449427)[&rate=1.0]:0.0;
tree STATE_10960000 = ((((1[&rate=1.2302784415964927E-4]:1347.5954282176006,2[&rate=2.7202668760244124E-5]:1347.5954282176006)[&rate=4.1864492390783085E-5]:861.7076287522348,3[&rate=2.182247124558475E-4]:2209.3030569698353)[&rate=9.476577328570982E-5]:2914.005028922949,(((4[&rate=1.2302784415964927E-4]:2569.806460896701,((5[&rate=2.1321116383758416E-5]:1745.801727601833,19[&rate=8.580791681984045E-5]:1745.801727601833)[&rate=9.476577328570982E-5]:282.37108606091897,6[&rate=2.1321116383758416E-5]:2028.1728136627519)[&rate=8.939301343195902E-6]:541.6336472339492)[&rate=1.5653112392246596E-5]:888.9111169145522,16[&rate=4.1864492390783085E-5]:3458.7175778112532)[&rate=2.4198807934975576E-5]:873.5730518813643,(14[&rate=6.746471206951066E-5]:1598.85519080939,15[&rate=6.154944373668337E-6]:1598.85519080939)[&rate=1.5653112392246596E-5]:2733.4354388832276)[&rate=3.039547812428623E-5]:791.0174562001666)[&rate=1.7088754434983676E-5]:85.82164768964594,(((((7[&rate=2.4198807934975576E-5]:1878.0256649365258,(9[&rate=1.0917536394302197E-5]:974.212295613212,10[&rate=2.1321116383758416E-5]:974.212295613212)[&rate=2.2748151651807282E-5]:903.8133693233139)[&rate=2.8771426669362784E-5]:216.4601014159059,8[&rate=2.8771426669362784E-5]:2094.4857663524317)[&rate=6.299674660322555E-5]:36.14242334778464,(11[&rate=2.1321116383758416E-5]:947.3377339222574,12[&rate=3.384514472144082E-5]:947.3377339222574)[&rate=8.939301343195902E-6]:1183.2904557779589)[&rate=6.299674660322555E-5]:209.04309438474957,(17[&rate=4.1864492390783085E-5]:1632.2582320347294,20[&rate=2.4198807934975576E-5]:1632.2582320347294)[&rate=3.5690959882867864E-5]:707.4130520502365)[&rate=2.8771426669362784E-5]:119.32448947785451,(13[&rate=4.937607328029884E-5]:2216.7828998823693,18[&rate=3.76330860961306E-5]:2216.7828998823693)[&rate=3.76330860961306E-5]:242.21287368045114)[&rate=2.4198807934975576E-5]:2750.1339600196097)[&rate=1.0]:0.0;
tree STATE_10965000 = (((((1[&rate=9.466852065565571E-5]:1203.233070521859,2[&rate=6.136813083315379E-5]:1203.233070521859)[&rate=5.798870205549787E-5]:902.0508286176116,3[&rate=1.4441598095128828E-4]:2105.2838991394706)[&rate=1.20244421737003E-4]:1178.8478659620423,(14[&rate=7.975806174505105E-5]:1542.4816788525904,15[&rate=7.730690317203745E-6]:1542.4816788525904)[&rate=1.306997741048009E-5]:1741.6500862489224)[&rate=1.6600997511678977E-5]:35.64065230594588,(((4[&rate=1.4441598095128828E-4]:979.3627325364271,19[&rate=8.643563618749939E-5]:979.3627325364271)[&rate=2.2664727319788206E-5]:1433.0215849955837,(5[&rate=1.306997741048009E-5]:2083.448509856748,6[&rate=2.4133312949713494E-5]:2083.448509856748)[&rate=1.053270207742908E-4]:328.9358076752628)[&rate=2.560925116183964E-5]:8.51501068879088,16[&rate=4.264250462038794E-5]:2420.8993282208016)[&rate=4.0617402545313036E-5]:898.8730891866571)[&rate=1.4921070246605506E-5]:1608.8601888325416,((((7[&rate=2.7101690848930963E-5]:1311.400916811939,(9[&rate=1.306997741048009E-5]:686.5423130923167,10[&rate=3.1759158140050146E-5]:686.5423130923167)[&rate=3.0168815371915747E-5]:624.8586037196222)[&rate=2.2664727319788206E-5]:484.1784187815854,(11[&rate=3.0168815371915747E-5]:911.1259001467121,12[&rate=3.339792374322586E-5]:911.1259001467121)[&rate=2.2664727319788206E-5]:884.4534354468123)[&rate=1.0882395878119404E-5]:982.1203005769421,((8[&rate=2.560925116183964E-5]:2436.442615561742,18[&rate=3.1759158140050146E-5]:2436.442615561742)[&rate=4.705657417274743E-5]:127.663635892407,(17[&rate=6.512126532787235E-5]:998.5900371947305,20[&rate=1.6600997511678977E-5]:998.5900371947305)[&rate=1.4921070246605506E-5]:1565.5162142594186)[&rate=8.643563618749939E-5]:213.59338471631736)[&rate=4.478296048032014E-5]:174.12876084320897,13[&rate=2.861892159788004E-5]:2951.8283970136754)[&rate=2.2664727319788206E-5]:1976.804209226325)[&rate=1.0]:0.0;
tree STATE_10970000 = ((((1[&rate=1.6112669410965275E-4]:1167.111708073908,2[&rate=4.998039850538053E-5]:1167.111708073908)[&rate=9.870817700477475E-5]:934.9171417800424,3[&rate=1.6112669410965275E-4]:2102.0288498539503)[&rate=3.274233519103961E-5]:2808.2136905203097,((((4[&rate=9.870817700477475E-5]:2808.9731641578182,(5[&rate=2.4577149191938597E-5]:1833.6804366814695,6[&rate=2.716322970898629E-5]:1833.6804366814695)[&rate=3.9270829534233705E-5]:975.2927274763488)[&rate=1.9537222197656073E-5]:47.268706373028635,19[&rate=3.9270829534233705E-5]:2856.241870530847)[&rate=1.6934325290175124E-5]:487.0349527178637,16[&rate=3.751643563515421E-5]:3343.2768232487106)[&rate=1.9537222197656073E-5]:1208.5566561632922,(14[&rate=8.72313702542404E-5]:1032.400246381926,15[&rate=1.8253761563110513E-5]:1032.400246381926)[&rate=7.623663586763128E-6]:3519.4332330300767)[&rate=3.751643563515421E-5]:358.4090609622572)[&rate=2.0800563106506605E-5]:2082.0878459331116,(((((7[&rate=3.426320180083632E-5]:1233.3829926415199,(9[&rate=1.6934325290175124E-5]:484.82173545215863,10[&rate=5.569446533114972E-5]:484.82173545215863)[&rate=2.716322970898629E-5]:748.5612571893612)[&rate=2.986696524196968E-5]:288.47819304519294,(11[&rate=2.716322970898629E-5]:994.8518075420282,12[&rate=4.750331827075185E-5]:994.8518075420282)[&rate=2.8497121248238597E-5]:527.0093781446847)[&rate=1.0489252268318372E-5]:1377.384681716921,8[&rate=1.8253761563110513E-5]:2899.245867403634)[&rate=4.998039850538053E-5]:0.6953026620076344,((17[&rate=2.8497121248238597E-5]:2117.711060660028,20[&rate=1.244451825586713E-5]:2117.711060660028)[&rate=4.522200503767431E-5]:587.1654671516417,18[&rate=2.716322970898629E-5]:2704.87652781167)[&rate=8.72313702542404E-5]:195.06464225397167)[&rate=1.4081811476297083E-5]:857.4380700308334,13[&rate=2.205561546260605E-5]:3757.379240096475)[&rate=1.4081811476297083E-5]:3234.9511462108967)[&rate=1.0]:0.0;
tree STATE_10975000 = ((((1[&rate=9.455715103400695E-5]:1046.378370785301,2[&rate=4.661999697051628E-5]:1046.378370785301)[&rate=1.1463823808795297E-4]:730.5648683178392,3[&rate=1.6423335071810653E-4]:1776.9432391031403)[&rate=2.7274415601567744E-5]:2802.3643394406736,((((4[&rate=9.455715103400695E-5]:2846.3573812369336,19[&rate=3.717923634049104E-5]:2846.3573812369336)[&rate=2.5905570839344784E-5]:71.91576211730671,(5[&rate=2.0906017483236155E-5]:2479.674360798846,6[&rate=1.9742387900655442E-5]:2479.674360798846)[&rate=9.455715103400695E-5]:438.59878255539434)[&rate=1.2976242786638196E-5]:120.06259945336842,16[&rate=2.7274415601567744E-5]:3038.3357428076088)[&rate=2.5905570839344784E-5]:923.9308128998246,(14[&rate=1.6423335071810653E-4]:819.7532357397804,15[&rate=1.7475649197715176E-5]:819.7532357397804)[&rate=5.2801700245295E-6]:3142.513319967653)[&rate=9.170961751776053E-6]:617.0410228363808)[&rate=4.1479923958982255E-5]:892.1527978815748,((((7[&rate=4.1479923958982255E-5]:917.2503955584375,(9[&rate=3.924251355943943E-5]:371.66695936232406,10[&rate=8.226505605864222E-5]:371.66695936232406)[&rate=3.526370855073896E-5]:545.5834361961134)[&rate=5.2801700245295E-6]:2278.629515985386,(11[&rate=3.179463230881996E-5]:978.6775202538928,12[&rate=3.924251355943943E-5]:978.6775202538928)[&rate=1.0541292464100722E-5]:2217.202391289931)[&rate=1.2976242786638196E-5]:309.9570233153963,13[&rate=3.179463230881996E-5]:3505.83693485922)[&rate=3.0209130242936897E-5]:2.8100200546969063,((8[&rate=1.635937752578631E-5]:3281.977237621018,18[&rate=2.2097973265048336E-5]:3281.977237621018)[&rate=1.9742387900655442E-5]:46.93959698067738,(17[&rate=3.717923634049104E-5]:2412.1078131114728,20[&rate=9.170961751776053E-6]:2412.1078131114728)[&rate=1.5244321716140499E-5]:916.8090214902227)[&rate=7.35363358003003E-5]:179.73012031222152)[&rate=2.2097973265048336E-5]:1962.813421511472)[&rate=1.0]:0.0;
tree STATE_10980000 = (((1[&rate=1.1367926746089658E-4]:1170.4307614692725,2[&rate=4.280821737743825E-5]:1170.4307614692725)[&rate=1.9637695934790708E-4]:464.4648482721491,3[&rate=1.9637695934790708E-4]:1634.8956097414216)[&rate=4.0657212949627875E-5]:3886.3404437202057,((((((4[&rate=8.862629608326007E-5]:2271.998187902024,19[&rate=4.75882162415008E-5]:2271.998187902024)[&rate=4.51100936550435E-5]:94.10348052363179,5[&rate=1.86590171123473E-5]:2366.1016684256556)[&rate=4.280821737743825E-5]:370.90003321642234,6[&rate=1.2949409394912333E-5]:2737.001701642078)[&rate=1.128146995095183E-5]:392.38762661063674,16[&rate=3.672806777229621E-5]:3129.3893282527147)[&rate=3.672806777229621E-5]:1155.6776923233979,(((7[&rate=4.75882162415008E-5]:811.0700293033352,(9[&rate=1.128146995095183E-5]:426.6147285892221,10[&rate=5.3207250880492596E-5]:426.6147285892221)[&rate=7.414453582218336E-5]:384.4553007141131)[&rate=6.5306502563483465E-6]:1359.0119109961233,(8[&rate=2.9958482704356558E-5]:2028.878881146202,((17[&rate=3.863627184259714E-5]:1213.2466169128843,20[&rate=2.842976229917302E-5]:1213.2466169128843)[&rate=2.842976229917302E-5]:377.81869722375495,18[&rate=6.409158356694009E-5]:1591.0653141366392)[&rate=2.1361444182604066E-5]:437.8135670095628)[&rate=1.1367926746089658E-4]:141.2030591532564)[&rate=2.5509573310442864E-5]:323.14700384815205,((11[&rate=2.9958482704356558E-5]:942.2149616942808,12[&rate=2.5509573310442864E-5]:942.2149616942808)[&rate=1.7296881364015728E-5]:1547.0123455480248,13[&rate=3.672806777229621E-5]:2489.2273072423054)[&rate=4.0657212949627875E-5]:4.001636905305077)[&rate=3.31934003656216E-5]:1791.838076428502)[&rate=1.5908072151238554E-5]:847.0274863633476,(14[&rate=1.9637695934790708E-4]:794.7025397257195,15[&rate=1.4470527333123595E-5]:794.7025397257195)[&rate=6.5306502563483465E-6]:4337.391967213741)[&rate=4.0657212949627875E-5]:389.1415465221671)[&rate=1.0]:0.0;
tree STATE_10985000 = (((((1[&rate=1.0542231487621082E-4]:1580.223521195455,2[&rate=1.593303480986572E-5]:1580.223521195455)[&rate=1.8671719495953195E-4]:669.4098044735758,3[&rate=1.2868482112463243E-4]:2249.633325669031)[&rate=4.241105849140617E-5]:2744.5841333419653,((4[&rate=5.0692309540177685E-5]:4093.287186224888,((5[&rate=1.593303480986572E-5]:2065.6986371207536,19[&rate=6.229160329092274E-5]:2065.6986371207536)[&rate=1.8671719495953195E-4]:197.63108651307357,6[&rate=1.9578793955126227E-5]:2263.329723633827)[&rate=5.315494825271571E-6]:1829.957462591061)[&rate=9.41446111064841E-6]:38.15561617447429,16[&rate=2.9099561905630532E-5]:4131.442802399362)[&rate=3.5974535871185856E-5]:862.7746566116339)[&rate=5.315494825271571E-6]:1249.4410829249018,((((7[&rate=7.359771689003453E-5]:652.8653020759087,(9[&rate=3.0682319891160024E-5]:182.15707075256753,10[&rate=1.0542231487621082E-4]:182.15707075256753)[&rate=4.241105849140617E-5]:470.70823132334124)[&rate=9.41446111064841E-6]:1669.639111341739,(11[&rate=2.758880023220997E-5]:938.9168724096636,12[&rate=4.010446198596976E-5]:938.9168724096636)[&rate=7.712597918874822E-6]:1383.5875410079843)[&rate=7.712597918874822E-6]:378.634357954651,(8[&rate=2.4747727171700623E-5]:2301.8027074586075,((17[&rate=4.766111501668113E-5]:1733.6747676658058,20[&rate=1.7141235141738692E-5]:1733.6747676658058)[&rate=4.241105849140617E-5]:507.6158843315295,18[&rate=4.010446198596976E-5]:2241.2906519973353)[&rate=5.0692309540177685E-5]:60.51205546127221)[&rate=2.340178054734779E-5]:399.3360639136913)[&rate=4.241105849140617E-5]:415.3706342746441,13[&rate=2.2096098279974203E-5]:3116.509405646943)[&rate=2.6140912504803954E-5]:3127.149136288955)[&rate=1.0874634166353414E-5]:34.444433927724276,(14[&rate=1.8671719495953195E-4]:663.1479325483043,15[&rate=2.9099561905630532E-5]:663.1479325483043)[&rate=5.315494825271571E-6]:5614.955043315318)[&rate=1.0]:0.0;
tree STATE_10990000 = (((((1[&rate=8.019387458521628E-5]:1606.5894017048013,2[&rate=1.934601967329957E-5]:1606.5894017048013)[&rate=2.701719769383917E-4]:642.7154189579587,3[&rate=1.1727358769288123E-4]:2249.30482066276)[&rate=2.6403815319233996E-5]:3905.753362782937,((((4[&rate=1.1727358769288123E-4]:1970.5564240620415,19[&rate=4.026648482059653E-5]:1970.5564240620415)[&rate=2.440539095657404E-5]:1504.0830456962826,5[&rate=4.25513996455784E-6]:3474.639469758324)[&rate=9.501191755544437E-5]:301.9373829378137,6[&rate=8.268828313988205E-6]:3776.576852696138)[&rate=1.4964135514011365E-6]:1813.2702012515751,16[&rate=2.0897787468779735E-5]:5589.847053947713)[&rate=6.107329333889868E-5]:565.2111294979841)[&rate=3.103488383380699E-5]:254.21153302890798,((((7[&rate=3.374830798733403E-5]:1213.9015597313257,(9[&rate=1.790646155009195E-5]:591.0187657685419,10[&rate=3.374830798733403E-5]:591.0187657685419)[&rate=4.026648482059653E-5]:622.8827939627838)[&rate=7.4318898693151805E-6]:1453.5783803810366,(11[&rate=2.6403815319233996E-5]:1042.7950507550233,12[&rate=3.103488383380699E-5]:1042.7950507550233)[&rate=1.0040335263947596E-5]:1624.684889357339)[&rate=7.4318898693151805E-6]:509.5099313940327,(8[&rate=1.934601967329957E-5]:2823.389828065545,((17[&rate=4.4250136562024565E-5]:1254.60652580584,20[&rate=1.934601967329957E-5]:1254.60652580584)[&rate=2.6403815319233996E-5]:766.704864094279,18[&rate=4.4250136562024565E-5]:2021.311389900119)[&rate=3.447400352057173E-6]:802.078438165426)[&rate=4.4250136562024565E-5]:353.6000434408502)[&rate=1.0040335263947596E-5]:1057.0577242790882,13[&rate=2.6403815319233996E-5]:4234.047595785483)[&rate=2.86017553692149E-5]:2175.2221206891218)[&rate=1.5311764705646136E-5]:1054.7949738298767,(14[&rate=2.701719769383917E-4]:379.5075364535386,15[&rate=2.576712490415848E-6]:379.5075364535386)[&rate=6.61973483656803E-6]:7084.557153850943)[&rate=1.0]:0.0;
tree STATE_10995000 = ((((1[&rate=1.0151655804517006E-4]:1243.5116033002191,2[&rate=4.032317848348541E-6]:1243.5116033002191)[&rate=2.1779298373978358E-4]:774.8033692720196,3[&rate=1.0151655804517006E-4]:2018.3149725722387)[&rate=3.0092741805741073E-5]:3204.5886071850755,(((7[&rate=3.0092741805741073E-5]:1268.6109004578311,(9[&rate=1.5769698568561816E-5]:842.485541376481,10[&rate=2.2494999209539788E-5]:842.485541376481)[&rate=2.7927399656691417E-5]:426.1253590813501)[&rate=9.833639843305567E-6]:935.6139278535134,(11[&rate=2.595782202993508E-5]:973.3229639972973,12[&rate=1.819724575650804E-5]:973.3229639972973)[&rate=1.0719843913245124E-5]:1230.901864314047)[&rate=7.323534310550929E-6]:1348.7300943647106,((8[&rate=1.819724575650804E-5]:2437.228126849122,(17[&rate=3.8185913173854385E-5]:1696.7437693939655,20[&rate=1.2598962595073761E-5]:1696.7437693939655)[&rate=1.819724575650804E-5]:740.4843574551564)[&rate=1.8795234900566477E-6]:532.4640569969447,(13[&rate=2.2494999209539788E-5]:2758.986269048355,18[&rate=2.595782202993508E-5]:2758.986269048355)[&rate=3.2490534503888906E-5]:210.70591479771156)[&rate=7.323534310550929E-6]:583.2627388299884)[&rate=2.7927399656691417E-5]:1669.9486570812592)[&rate=9.833639843305567E-6]:14.5360467458122,(((((4[&rate=1.0151655804517006E-4]:2104.5618643166245,19[&rate=4.560498599568808E-5]:2104.5618643166245)[&rate=6.282444892792829E-5]:643.5517832655573,5[&rate=1.819724575650804E-5]:2748.113647582182)[&rate=2.2494999209539788E-5]:810.9276274864542,6[&rate=7.323534310550929E-6]:3559.041275068636)[&rate=1.5769698568561816E-5]:196.8559199631204,16[&rate=2.7927399656691417E-5]:3755.8971950317564)[&rate=4.1627213873113345E-5]:796.9839271144992,(14[&rate=2.1779298373978358E-4]:480.10060288471306,15[&rate=2.4154862183730033E-5]:480.10060288471306)[&rate=8.141229121021625E-6]:4072.7805192615424)[&rate=1.9530861874388797E-5]:684.5585043568708)[&rate=1.0]:0.0;
tree STATE_11000000 = ((((1[&rate=9.79719890932752E-5]:841.5750645733957,2[&rate=4.65940753183158E-5]:841.5750645733957)[&rate=1.1196856907987957E-4]:1294.9130702579046,3[&rate=1.5905011336566607E-4]:2136.4881348313)[&rate=3.2338036723197746E-5]:2263.5983931539167,(((4[&rate=9.79719890932752E-5]:3224.0525175881153,((5[&rate=9.93982908817325E-6]:1854.1006471749831,19[&rate=6.46568764274337E-5]:1854.1006471749831)[&rate=1.506142704107399E-5]:1276.5437895203388,6[&rate=8.697305279669975E-6]:3130.644436695322)[&rate=8.697305279669975E-6]:93.40808089279335)[&rate=9.93982908817325E-6]:439.9091490396986,16[&rate=3.4731831078533185E-5]:3663.961666627814)[&rate=1.3094906583184025E-4]:126.76463394425991,(14[&rate=1.3094906583184025E-4]:1156.1388949190184,15[&rate=1.9343351237827605E-5]:1156.1388949190184)[&rate=1.1184835304887057E-5]:2634.5874056530556)[&rate=2.090018570736021E-5]:609.3602274131431)[&rate=2.832830439972775E-6]:1963.5689024172352,(((7[&rate=2.8038395810850978E-5]:1596.3027505206755,(9[&rate=6.122754686610275E-6]:798.6978826635902,10[&rate=2.8038395810850978E-5]:798.6978826635902)[&rate=3.2338036723197746E-5]:797.6048678570853)[&rate=4.3210022969838645E-5]:196.6912261248999,(11[&rate=2.8038395810850978E-5]:1015.7042684424551,12[&rate=2.2537012481925224E-5]:1015.7042684424551)[&rate=1.506142704107399E-5]:777.2897082031203)[&rate=2.832830439972775E-6]:1170.2626176740528,(((8[&rate=3.0113913078617856E-5]:1758.8193046785966,18[&rate=5.453447283681275E-5]:1758.8193046785966)[&rate=1.2446443150722419E-5]:570.3752345673377,13[&rate=3.4731831078533185E-5]:2329.1945392459343)[&rate=2.832830439972775E-6]:595.4725254147352,(17[&rate=5.034416296547051E-5]:966.8232618687747,20[&rate=3.0113913078617856E-5]:966.8232618687747)[&rate=8.697305279669975E-6]:1957.8438027918946)[&rate=6.122754686610275E-6]:38.58952965895878)[&rate=2.426425935061747E-5]:3400.398836082824)[&rate=1.0]:0.0;
tree STATE_11005000 = (((((1[&rate=3.069771071448511E-4]:376.1695088201885,2[&rate=2.7647981190407845E-5]:376.1695088201885)[&rate=1.0452387414942509E-4]:1693.4105117250333,3[&rate=1.4642743818626364E-4]:2069.580020545222)[&rate=4.188549008412636E-5]:970.7019201428557,(14[&rate=3.395936793268591E-5]:2829.804887039157,15[&rate=1.0211917723724975E-5]:2829.804887039157)[&rate=2.2416067329169543E-5]:210.47705364892045)[&rate=2.4063639109517902E-5]:707.9738324833934,((((4[&rate=8.209045582364967E-5]:2341.9160659427635,19[&rate=3.6386754707589446E-5]:2341.9160659427635)[&rate=2.085012956119359E-5]:619.6561899306871,5[&rate=8.982713025914024E-6]:2961.5722558734506)[&rate=2.5803564329555464E-5]:518.3496045719808,6[&rate=1.0211917723724975E-5]:3479.9218604454313)[&rate=1.143748023348832E-5]:118.78936624801145,16[&rate=3.1708271940770285E-5]:3598.7112266934428)[&rate=1.4642743818626364E-4]:149.54454647802822)[&rate=3.6386754707589446E-5]:531.1020094000373,(((((7[&rate=2.7647981190407845E-5]:933.5576003798934,8[&rate=5.673199074710567E-5]:933.5576003798934)[&rate=3.395936793268591E-5]:208.4566567687367,(9[&rate=1.3932124071423933E-5]:459.22784489385543,10[&rate=4.503127729184675E-5]:459.22784489385543)[&rate=3.1708271940770285E-5]:682.7864122547746)[&rate=6.412104025522159E-6]:1071.822956882104,13[&rate=3.395936793268591E-5]:2213.8372140307342)[&rate=1.0211917723724975E-5]:284.8475401319688,((17[&rate=1.0452387414942509E-4]:626.2585308484968,20[&rate=4.8506802700591434E-5]:626.2585308484968)[&rate=1.143748023348832E-5]:1046.52961789702,18[&rate=3.901770474398748E-5]:1672.7881487455168)[&rate=1.9356212192266215E-5]:825.8966054171863)[&rate=3.05856021178153E-6]:202.61323441728018,(11[&rate=2.2416067329169543E-5]:1063.0074585663717,12[&rate=2.4063639109517902E-5]:1063.0074585663717)[&rate=6.412104025522159E-6]:1638.2905300136115)[&rate=2.961082103732679E-5]:1578.059793991525)[&rate=1.0]:0.0;
tree STATE_11010000 = ((((1[&rate=2.6151871315112244E-4]:379.5314684312436,2[&rate=6.431695652949894E-5]:379.5314684312436)[&rate=1.0198350217084578E-4]:1601.2439174457033,3[&rate=1.0198350217084578E-4]:1980.775385876947)[&rate=6.948995906178184E-5]:1198.7627831207487,((((4[&rate=1.0198350217084578E-4]:2691.2193285052253,19[&rate=4.0547513997389976E-5]:2691.2193285052253)[&rate=5.575066493378611E-5]:106.82697010620859,(5[&rate=2.492194459188086E-5]:2254.505921133518,6[&rate=1.8929315517258802E-5]:2254.505921133518)[&rate=1.8929315517258802E-5]:543.5403774779161)[&rate=5.213159824777719E-5]:8.26879501348094,16[&rate=3.817298433854821E-5]:2806.315093624915)[&rate=6.948995906178184E-5]:204.85006727711152,(14[&rate=4.88515636798798E-5]:1570.3539503674447,15[&rate=1.1937969743548826E-5]:1570.3539503674447)[&rate=1.4744879465381498E-5]:1440.8112105345817)[&rate=1.0467414110014237E-5]:168.37300809566932)[&rate=6.431695652949894E-5]:172.163241449844,(((((7[&rate=3.817298433854821E-5]:875.8160825245584,(9[&rate=2.6550473111076606E-5]:536.1635552089393,10[&rate=2.6550473111076606E-5]:536.1635552089393)[&rate=4.0547513997389976E-5]:339.65252731561907)[&rate=3.0025908945615553E-5]:324.02454798987765,8[&rate=4.0547513997389976E-5]:1199.840630514436)[&rate=8.89117883602857E-6]:590.6482854603685,(11[&rate=3.0025908945615553E-5]:1010.6514619946845,12[&rate=2.3353896757013686E-5]:1010.6514619946845)[&rate=1.1937969743548826E-5]:779.83745398012)[&rate=1.1937969743548826E-5]:132.89604300275187,((17[&rate=1.36930769891084E-4]:426.2866537037585,20[&rate=5.213159824777719E-5]:426.2866537037585)[&rate=7.094810257451943E-6]:1267.2729341343402,18[&rate=5.213159824777719E-5]:1693.5595878380987)[&rate=5.575066493378611E-5]:229.82537113945773)[&rate=1.1937969743548826E-5]:721.2684153898085,13[&rate=3.0025908945615553E-5]:2644.653374367365)[&rate=5.978063611670499E-5]:707.0480360801748)[&rate=1.0]:0.0;
tree STATE_11015000 = ((((1[&rate=1.7336657173353193E-4]:637.595331977076,2[&rate=5.672466619633895E-5]:637.595331977076)[&rate=8.380433109663596E-5]:1511.982828956346,3[&rate=1.1779607462845613E-4]:2149.578160933422)[&rate=4.1338750361223165E-5]:2025.898574445769,15[&rate=4.81141559387319E-6]:4175.476735379191)[&rate=4.671374300974429E-5]:74.0448212733545,(((((4[&rate=1.3853653699768436E-4]:1320.5412792658694,19[&rate=6.079830480438976E-5]:1320.5412792658694)[&rate=5.3064805743963424E-5]:901.7025832600634,(5[&rate=3.256523685296359E-5]:1884.3986694753658,6[&rate=1.0763109590071113E-5]:1884.3986694753658)[&rate=2.7140879296309024E-5]:337.8451930505671)[&rate=3.6681085861743025E-5]:142.440096377195,16[&rate=6.079830480438976E-5]:2364.683958903128)[&rate=6.538171398490832E-5]:354.9438921338019,14[&rate=4.3922902727120896E-5]:2719.6278510369298)[&rate=2.085341136706706E-5]:360.7000565276089,((7[&rate=1.6539502526944497E-5]:1796.8150385472654,((((8[&rate=3.256523685296359E-5]:870.3801634036582,(17[&rate=1.1779607462845613E-4]:598.7624782652391,20[&rate=4.671374300974429E-5]:598.7624782652391)[&rate=5.672466619633895E-5]:271.6176851384191)[&rate=6.538171398490832E-5]:211.26558405514413,18[&rate=7.060593525016814E-5]:1081.6457474588024)[&rate=4.1338750361223165E-5]:185.0519534606069,(11[&rate=2.235098318812314E-5]:965.1245794863082,12[&rate=2.235098318812314E-5]:965.1245794863082)[&rate=1.5128717620146515E-5]:301.57312143310105)[&rate=2.7140879296309024E-5]:302.6263705357612,(9[&rate=1.0763109590071113E-5]:352.08513819861156,10[&rate=4.9746417858797003E-5]:352.08513819861156)[&rate=1.371034508120941E-5]:1217.238933256559)[&rate=1.5128717620146515E-5]:227.49096709209493)[&rate=9.151752223512425E-6]:525.8277744179186,13[&rate=3.256523685296359E-5]:2322.642812965184)[&rate=6.079830480438976E-5]:757.6850945993547)[&rate=3.066982067497492E-5]:1169.193649088007)[&rate=1.0]:0.0;
tree STATE_11020000 = (((1[&rate=2.46659335485748E-4]:435.7283367795081,2[&rate=7.798324129561123E-6]:435.7283367795081)[&rate=1.5692921479553974E-4]:1362.2182807182592,3[&rate=1.231690494474185E-4]:1797.9466174977672)[&rate=5.4736178074744314E-5]:2317.605858675258,((((((4[&rate=1.5692921479553974E-4]:1104.6709927089205,19[&rate=5.060361053754344E-5]:1104.6709927089205)[&rate=6.499769339337467E-5]:631.6471800295433,5[&rate=1.3554853148496308E-5]:1736.3181727384638)[&rate=5.9474840849853206E-5]:59.13714559255118,6[&rate=1.9785852463546223E-5]:1795.455318331015)[&rate=6.545254163823915E-6]:125.35898193397998,16[&rate=5.4736178074744314E-5]:1920.814300264995)[&rate=2.263373661992995E-5]:958.886711561584,(14[&rate=7.959715301295043E-5]:783.4536250905908,15[&rate=5.137174329205022E-6]:783.4536250905908)[&rate=1.24030975818001E-5]:2096.247386735988)[&rate=5.137174329205022E-6]:675.4875687192616,((7[&rate=1.0128160408184267E-5]:2488.606186684174,13[&rate=3.126800171496292E-5]:2488.606186684174)[&rate=8.980002951820273E-6]:166.11486437437543,(((8[&rate=3.126800171496292E-5]:1261.9459469582916,((17[&rate=1.0337768991852873E-4]:672.5798571502606,20[&rate=2.749617750676435E-5]:672.5798571502606)[&rate=3.806871960963275E-5]:368.24567465761686,18[&rate=6.499769339337467E-5]:1040.8255318078775)[&rate=1.5931130707597242E-5]:221.12041515041415)[&rate=2.5782675244135144E-5]:245.7908958313801,(9[&rate=2.117677563145463E-5]:380.98098391504305,10[&rate=4.3688215343256755E-5]:380.98098391504305)[&rate=1.3554853148496308E-5]:1126.7558588746288)[&rate=1.8452864861058734E-5]:53.688051960576104,(11[&rate=1.8452864861058734E-5]:976.0037118872717,12[&rate=2.5782675244135144E-5]:976.0037118872717)[&rate=3.336022751601429E-5]:585.4211828629761)[&rate=7.798324129561123E-6]:1093.2961563083018)[&rate=7.156810412002929E-5]:900.4675294872909)[&rate=5.137174329205022E-6]:560.3638956271843)[&rate=1.0]:0.0;
tree STATE_11025000 = ((((1[&rate=4.16079285558225E-4]:306.58978097461033,2[&rate=2.32580833207433E-6]:306.58978097461033)[&rate=1.4659382328015562E-4]:1047.1695838363216,3[&rate=1.8087406264174298E-4]:1353.7593648109319)[&rate=6.22214255376429E-5]:2114.717562486298,(14[&rate=6.836573301606216E-5]:1769.4096149674838,15[&rate=2.32580833207433E-6]:1769.4096149674838)[&rate=5.350245662760494E-6]:1699.067312329746)[&rate=6.601374106366284E-6]:384.270763651788,(((4[&rate=1.071331685396292E-4]:2391.4071860655026,((5[&rate=3.774558576736118E-5]:789.99790943378,19[&rate=1.071331685396292E-4]:789.99790943378)[&rate=1.02617641911708E-5]:1561.3374166639974,6[&rate=1.7015154294098062E-5]:2351.3353260977774)[&rate=2.3700816855847073E-5]:40.07185996772523)[&rate=1.2813115828807648E-5]:290.23173405910757,16[&rate=4.4223321381394926E-5]:2681.63892012461)[&rate=5.216554225934218E-5]:594.734316531034,(7[&rate=1.2813115828807648E-5]:2466.254593641873,(((((8[&rate=8.401524567003582E-5]:793.9776554268271,18[&rate=8.401524567003582E-5]:793.9776554268271)[&rate=1.855095580802763E-5]:311.69719484244774,(17[&rate=1.071331685396292E-4]:611.083473297613,20[&rate=4.4223321381394926E-5]:611.083473297613)[&rate=4.797844344888922E-5]:494.59137697166193)[&rate=4.797844344888922E-5]:142.8512031497546,(11[&rate=2.3700816855847073E-5]:1003.7060731920853,12[&rate=2.1882586809998893E-5]:1003.7060731920853)[&rate=5.216554225934218E-5]:244.81998022694415)[&rate=1.5552852747955775E-5]:406.8758936081331,(9[&rate=2.9933001352223437E-5]:422.8700251360704,10[&rate=3.492386305366145E-5]:422.8700251360704)[&rate=1.2813115828807648E-5]:1232.5319218910922)[&rate=9.032876394362307E-6]:91.2765798360208,13[&rate=5.216554225934218E-5]:1746.6785268631834)[&rate=1.02617641911708E-5]:719.5760667786894)[&rate=8.401524567003582E-5]:810.1186430137714)[&rate=1.2813115828807648E-5]:576.3744542933737)[&rate=1.0]:0.0;
tree STATE_11030000 = (((((1[&rate=2.6871979008573913E-4]:421.5515712608114,2[&rate=8.41366196261288E-6]:421.5515712608114)[&rate=5.129445683284106E-5]:1692.9600894222065,3[&rate=9.340570360197694E-5]:2114.511660683018)[&rate=1.0825245925004245E-4]:883.8730446245518,(7[&rate=1.1792962837919928E-5]:2478.189429170204,(((((8[&rate=7.369885895826988E-5]:587.2343237530049,18[&rate=1.3000958608879275E-4]:587.2343237530049)[&rate=2.6871979008573913E-4]:18.05589578308218,(17[&rate=1.3000958608879275E-4]:422.8685088048315,20[&rate=5.568205742661377E-5]:422.8685088048315)[&rate=9.340570360197694E-5]:182.4217107312556)[&rate=1.7865291538363372E-5]:699.3555524298072,(9[&rate=1.921674748545441E-5]:380.0314038460105,10[&rate=3.318036662997393E-5]:380.0314038460105)[&rate=1.921674748545441E-5]:924.6143681198837)[&rate=3.809170968526096E-5]:112.136836019562,(11[&rate=2.063136629940066E-5]:1092.396957588262,12[&rate=1.5321032018100788E-5]:1092.396957588262)[&rate=4.089578718156649E-5]:324.38565039719424)[&rate=2.2117688893425173E-5]:471.20384229772594,13[&rate=4.7430502348753556E-5]:1887.9864502831822)[&rate=1.0663448886393664E-5]:590.202978887022)[&rate=9.340570360197694E-5]:520.1952761373655)[&rate=1.656916913315591E-5]:327.8978167092964,((4[&rate=9.340570360197694E-5]:2303.488654603966,((5[&rate=2.5344664489508946E-5]:1359.5391601090043,19[&rate=8.236463102770039E-5]:1359.5391601090043)[&rate=1.656916913315591E-5]:821.3414847528945,6[&rate=1.656916913315591E-5]:2180.880644861899)[&rate=1.921674748545441E-5]:122.60800974206722)[&rate=1.5321032018100788E-5]:89.92445910047172,16[&rate=3.553192285477271E-5]:2393.413113704438)[&rate=1.656916913315591E-5]:932.8694083124283)[&rate=4.3989431339503396E-5]:471.06077528538026,(14[&rate=9.340570360197694E-5]:726.9490609139399,15[&rate=1.5321032018100788E-5]:726.9490609139399)[&rate=2.9245483380152147E-6]:3070.3942363883066)[&rate=1.0]:0.0;
tree STATE_11035000 = (((1[&rate=2.839910925586242E-4]:347.27274343888905,2[&rate=2.218385654450629E-5]:347.27274343888905)[&rate=8.207519196197873E-5]:1657.4686272692015,3[&rate=1.0934790916610164E-4]:2004.7413707080907)[&rate=1.2883216495831211E-5]:2932.9428347606117,(((((4[&rate=8.207519196197873E-5]:1639.0049881507152,6[&rate=1.2883216495831211E-5]:1639.0049881507152)[&rate=2.064528971226049E-5]:303.4077992335076,(5[&rate=3.935789720165146E-5]:801.4581817960897,19[&rate=1.0934790916610164E-4]:801.4581817960897)[&rate=1.524562371280328E-5]:1140.9546055881333)[&rate=7.485077165329038E-6]:179.52775982651906,16[&rate=5.441677919914947E-5]:2121.940547210742)[&rate=1.524562371280328E-5]:631.5704330390636,((7[&rate=1.0669029637226808E-5]:2034.5624283419088,13[&rate=3.935789720165146E-5]:2034.5624283419088)[&rate=1.781251533425598E-5]:276.3064094523779,(((8[&rate=3.6530029817376925E-5]:987.8190526943296,((17[&rate=1.3252647956793996E-4]:377.2675722679473,20[&rate=6.571011340921855E-5]:377.2675722679473)[&rate=7.303507075447322E-5]:196.50940496976494,18[&rate=1.0934790916610164E-4]:573.7769772377122)[&rate=1.524562371280328E-5]:414.04207545661734)[&rate=2.218385654450629E-5]:343.5431107274318,(11[&rate=1.4042401584934046E-5]:1062.2137145520728,12[&rate=2.5560979866361664E-5]:1062.2137145520728)[&rate=4.992473283064708E-5]:269.14844886968854)[&rate=1.781251533425598E-5]:328.7389835211827,(9[&rate=1.649988314232909E-5]:490.95613613327464,10[&rate=2.7427084215620727E-5]:490.95613613327464)[&rate=2.064528971226049E-5]:1169.1450108096694)[&rate=2.381817793904395E-5]:650.7676908513426)[&rate=1.3252647956793996E-4]:442.64214245551875)[&rate=6.571011340921855E-5]:612.6592948570215,(14[&rate=4.992473283064708E-5]:2078.7097600682955,15[&rate=6.411308206758278E-6]:2078.7097600682955)[&rate=6.411308206758278E-6]:1287.4605150385314)[&rate=4.055037555193572E-6]:1571.5139303618753)[&rate=1.0]:0.0;
tree STATE_11040000 = (((1[&rate=1.2068686543560692E-4]:1052.0211450948186,2[&rate=3.6406856082266135E-6]:1052.0211450948186)[&rate=7.920555408795816E-5]:1114.9916617202616,3[&rate=1.2068686543560692E-4]:2167.0128068150802)[&rate=5.1167075288468E-5]:2501.4523727341452,(((((4[&rate=1.2068686543560692E-4]:2039.7111526424496,(5[&rate=5.51923491274045E-5]:746.772828561944,19[&rate=1.5245612801991257E-4]:746.772828561944)[&rate=9.652035174677329E-6]:1292.9383240805055)[&rate=1.3180038983234891E-5]:292.3436678990165,6[&rate=9.652035174677329E-6]:2332.054820541466)[&rate=2.508130594089635E-5]:129.08694314721288,16[&rate=4.440464293823826E-5]:2461.141763688679)[&rate=5.51923491274045E-5]:223.4601373426217,(14[&rate=4.760013851489463E-5]:1726.188736256858,15[&rate=8.42381588080553E-6]:1726.188736256858)[&rate=1.9335430079715555E-5]:958.4131647744427)[&rate=1.5556193608739356E-5]:35.48001701315843,(7[&rate=7.114136784049155E-6]:2351.981923911594,(((8[&rate=5.51923491274045E-5]:971.3266894883844,((17[&rate=8.895355779469001E-5]:630.1062043434122,20[&rate=5.51923491274045E-5]:630.1062043434122)[&rate=2.508130594089635E-5]:241.69698123538114,18[&rate=7.148407818675295E-5]:871.8031855787933)[&rate=1.4358817111043907E-5]:99.52350390959111)[&rate=1.5556193608739356E-5]:421.4664553129702,(11[&rate=1.0839932611210322E-5]:1069.3388251374197,12[&rate=2.8408088505556328E-5]:1069.3388251374197)[&rate=3.4231984202508274E-5]:323.45431966393494)[&rate=1.803740273735507E-5]:320.6502636905186,((9[&rate=1.803740273735507E-5]:781.2532043379132,10[&rate=2.2081927006668548E-5]:781.2532043379132)[&rate=2.354573943461296E-5]:835.466577888532,13[&rate=3.8881700337464056E-5]:1616.7197822264452)[&rate=1.9335430079715555E-5]:96.72362626542804)[&rate=1.2010826613780819E-5]:638.5385154197209)[&rate=1.2068686543560692E-4]:368.09999413286505)[&rate=1.3180038983234891E-5]:1948.3832615047663)[&rate=1.0]:0.0;
tree STATE_11045000 = (((1[&rate=2.0822948358028607E-4]:750.9260265352415,2[&rate=9.57654830885833E-6]:750.9260265352415)[&rate=1.3570284994477558E-4]:1159.2149772026232,3[&rate=1.6241501722188937E-4]:1910.1410037378648)[&rate=4.8701066395168355E-5]:907.3298996996543,((((((4[&rate=2.0822948358028607E-4]:1106.0034468704685,19[&rate=9.305973267500716E-5]:1106.0034468704685)[&rate=3.488169747984413E-5]:128.47164848258512,5[&rate=2.1519322851242263E-5]:1234.4750953530536)[&rate=3.725635482323734E-5]:439.79549727701783,6[&rate=2.3169728831299398E-5]:1674.2705926300714)[&rate=9.57654830885833E-6]:23.922344167961455,16[&rate=7.068266353667348E-5]:1698.1929367980329)[&rate=3.2653700577757984E-5]:837.9027392150056,(7[&rate=8.001507005786582E-6]:2299.4590625804935,((((8[&rate=4.253241706591997E-5]:1273.3749848244183,((17[&rate=1.3570284994477558E-4]:470.46163031472815,20[&rate=8.430656432801032E-5]:470.46163031472815)[&rate=8.430656432801032E-5]:109.44744971473165,18[&rate=1.1741757267229163E-4]:579.9090800294598)[&rate=2.8569414804406986E-5]:693.4659047949585)[&rate=1.39648466720227E-5]:55.152339233655766,(11[&rate=1.9927714984185017E-5]:1005.7622014201326,12[&rate=2.6684526527633218E-5]:1005.7622014201326)[&rate=2.1519322851242263E-5]:322.76512263794154)[&rate=4.5487977511721077E-5]:315.43450814477956,(9[&rate=2.3169728831299398E-5]:308.3680946571102,10[&rate=6.521394445761864E-5]:308.3680946571102)[&rate=1.1067891019795965E-5]:1335.5937375457434)[&rate=8.430656432801032E-5]:48.9349312059735,13[&rate=5.608891271918328E-5]:1692.8967634088272)[&rate=1.688480552015134E-5]:606.5622991716664)[&rate=1.6241501722188937E-4]:236.6366134325449)[&rate=5.2216127654045845E-5]:270.28970833006315,(14[&rate=1.1741757267229163E-4]:804.6016399403643,15[&rate=6.241022528612412E-6]:804.6016399403643)[&rate=1.2521804758279246E-5]:2001.7837444027373)[&rate=2.4888189847322056E-5]:11.085519094417577)[&rate=1.0]:0.0;
[truncated: 33,909,963 more chars]
