# Supplementary material for: A Bayesian phylogenetic study of the Dravidian language family
Source: R Soc Open Sci. 2018 Mar 21;5(3):171504. doi: 10.1098/rsos.171504 (PMC5882685; doi:10.1098/rsos.171504)
Supplement: SI_robustness_cognate_coding.zip [file rsos171504supp4.zip]

Archive with 11 entries (8 files):
- 2018_02_26_lingpy_analyses_for_RSOS_SI/
- 2018_02_26_lingpy_analyses_for_RSOS_SI/concepts.tsv
- 2018_02_26_lingpy_analyses_for_RSOS_SI/DravLex.tsv
- 2018_02_26_lingpy_analyses_for_RSOS_SI/DravLex-2017-04-23.csv
- 2018_02_26_lingpy_analyses_for_RSOS_SI/README.md
- __MACOSX/
- __MACOSX/2018_02_26_lingpy_analyses_for_RSOS_SI/
- __MACOSX/2018_02_26_lingpy_analyses_for_RSOS_SI/._README.md
- 2018_02_26_lingpy_analyses_for_RSOS_SI/profile.tsv
- 2018_02_26_lingpy_analyses_for_RSOS_SI/process.py
- 2018_02_26_lingpy_analyses_for_RSOS_SI/languages.csv
