# Supplementary material for: A Bayesian phylogenetic study of the Dravidian language family
Source: R Soc Open Sci. 2018 Mar 21;5(3):171504. doi: 10.1098/rsos.171504 (PMC5882685; doi:10.1098/rsos.171504)
Supplement: SI_robustness_cognate_coding.zip [file rsos171504supp4.zip › 2018_02_26_lingpy_analyses_for_RSOS_SI/DravLex.tsv]

ID	DOCULECT	CONCEPT	COGID	COGNACY	VALUE	BORROWING	FORM	TOKENS
1772	Badga	I	237	I-B	na		na	n a
2223	Betta_Kurumba	I	237	I-B	na:ʋə		na:ʋə	n aː ʋ ə
2436	Brahui	I	237	I-B	i:		i:	iː
2543	Gondi	I	237	I-B	nanna		nanna	n a nː a
1245	Kannada	I	237	I-B	na:nu		na:nu	n aː n u
1347	Kodava	I	237	I-B	na:nə		na:nə	n aː n ə
2651	Kolami	I	237	I-B	ne:nu		ne:nu	n eː n u
2754	Kota	I	237	I-B	a:n		a:n	aː n
1120	Koya	I	237	I-B	nanna		nanna	n a nː a
2332	Kurukh	I	237	I-B	ae:n		ae:n	a eː n
2857	Kuwi	I	237	I-B	na:nu		na:nu	n aː n u
2858	Kuwi	I	237	I-B	mu		mu	m u
1448	Malayalam	I	237	I-B	ɲa:n		ɲa:n	ɲ aː n
2970	Malto	I	237	I-B	he:nu		he:nu	h eː n u
3090	Ollari_Gadba	I	237	I-B	a:n		a:n	aː n
548	Parji	I	237	I-B	ān		ān	aː n
2090	Tamil	I	237	I-B	na:n		na:n	n aː n
741	Telugu	I	237	I-B	ne:nu		ne:nu	n eː n u
1979	Toda	I	237	I-B	o:n		o:n	oː n
1878	Tulu	I	237	I-B	ja:nu		ja:nu	j aː n u
1570	Yeruva	I	237	I-B	na:n		na:n	n aː n
1780	Badga	all	1	all-A	ella		ella	e lː a
1253	Kannada	all	1	all-A	ella		ella	e lː a
1355	Kodava	all	1	all-A	ella		ella	e lː a
2762	Kota	all	1	all-A	ella:m		ella:m	e lː aː m
1459	Malayalam	all	1	all-A	ella		ella	e lː a
2100	Tamil	all	1	all-A	ella:m		ella:m	e lː aː m
1131	Koya	all	2	all-B	anta:		anta:	a n t aː
4	Telugu	all	2	all-B	anta		anta	a n t a
1132	Koya	all	335	all-C	mottam		mottam	m o tː a m
755	Telugu	all	335	all-C	mottamu		mottamu	m o tː a m u
1987	Toda	all	336	all-D	oʋʋoɖimo		oʋʋoɖimo	o ʋː o ɖ i m o
754	Telugu	all	337	all-E	anni		anni	a nː i
1578	Yeruva	all	338	all-F	nanga:ɭə		nanga:ɭə	n a n g aː ɭ ə
1886	Tulu	all	339	all-G	Ma:ta		Ma:ta	m aː t a
2233	Betta_Kurumba	all	551	all-H	o:ʈəja		o:ʈəja	oː ʈ ə j a
2866	Kuwi	all	573	all-I	hara		hara	h a r a
2445	Brahui	all	574	all-J	kull		kull	k u lː
2982	Malto	all	575	all-K	go:ʈahi:		go:ʈahi:	g oː ʈ a h iː
2983	Malto	all	576	all-L	gi:ʈeni:		gi:ʈeni:	g iː ʈ e n iː
2340	Kurukh	all	577	all-M	majin		majin	m a j i n
2659	Kolami	all	578	all-N	ma:k		ma:k	m aː k
2551	Gondi	all	579	all-O	bottig		bottig	b o tː i g
1552	Malayalam	ashes	3	ashes-A	tʃa:mbal		tʃa:mbal	tʃ aː m b a l
1551	Malayalam	ashes	3	ashes-A	tʃa:ɾam		tʃa:ɾam	tʃ aː ɾ a m
2193	Tamil	ashes	3	ashes-A	sa:mbal		sa:mbal	s aː m b a l
1859	Badga	ashes	4	ashes-B	kolabu:di		kolabu:di	k o l a b uː d i
2312	Betta_Kurumba	ashes	4	ashes-B	pi:di		pi:di	p iː d i
1329	Kannada	ashes	4	ashes-B	bu:di		bu:di	b uː d i
1429	Kodava	ashes	4	ashes-B	bu:di		bu:di	b uː d i
2839	Kota	ashes	4	ashes-B	po:du atukə		po:du atukə	p oː d u # a t u k ə
1223	Koya	ashes	4	ashes-B	bu:ɖida		bu:ɖida	b uː ɖ i d a
847	Telugu	ashes	4	ashes-B	bu:ɖida		bu:ɖida	b uː ɖ i d a
2063	Toda	ashes	4	ashes-B	pu:di		pu:di	p uː d i
1653	Yeruva	ashes	4	ashes-B	bu:di		bu:di	b uː d i
1960	Tulu	ashes	557	ashes-C	tʃu:nja		tʃu:nja	tʃ uː n j a
1961	Tulu	ashes	557	ashes-C	tʃo:nja		tʃo:nja	tʃ oː n j a
2630	Gondi	ashes	187	ashes-D	ni:ɾ		ni:ɾ	n iː ɾ
3173	Ollari_Gadba	ashes	187	ashes-D	niɖ		niɖ	n i ɖ
403	Parji	ashes	187	ashes-D	nīd		nīd	n iː d
2524	Brahui	ashes	805	ashes-F	his		his	h i s
2735	Kolami	ashes	806	ashes-G	buggi		buggi	b u gː i
2417	Kurukh	ashes	807	ashes-H	tʃind		tʃind	tʃ i n d
1799	Badga	bark	6	bark-A	paʈʈe		paʈʈe	p a ʈː e
2222	Kodava	bark	6	bark-A	aʈʈe		aʈʈe	a ʈː e
10	Malayalam	bark	6	bark-A	paṭṭa		paṭṭa	p a ʈː a
2123	Tamil	bark	6	bark-A	paʈʈe		paʈʈe	p a ʈː e
11	Telugu	bark	6	bark-A	paṭṭa		paṭṭa	p a ʈː a
12	Kannada	bark	7	bark-B	nāru		nāru	n aː r u
2359	Kurukh	bark	188	bark-C	o:ɖak		o:ɖak	oː ɖ a k
1153	Koya	bark	302	bark-D	beɾaɖu		beɾaɖu	b e ɾ a ɖ u
778	Telugu	bark	302	bark-D	beɾaɖu		beɾaɖu	b e ɾ a ɖ u
1372	Kodava	bark	428	bark-E	tʃekke		tʃekke	tʃ e kː e
1152	Koya	bark	431	bark-F	danʈi		danʈi	d a n ʈ i
1270	Kannada	bark	432	bark-G	togaʈi		togaʈi	t o g a ʈ i
2004	Toda	bark	433	bark-H	puʈkoɾi		puʈkoɾi	p u ʈ k o ɾ i
1903	Tulu	bark	434	bark-I	ketta		ketta	k e tː a
2570	Gondi	bark	435	bark-J	to:l		to:l	t oː l
1595	Yeruva	bark	435	bark-J	to:lu		to:lu	t oː l u
2250	Betta_Kurumba	bark	436	bark-K	meɾto:lə		meɾto:lə	m e ɾ t oː l ə
1483	Malayalam	bark	436	bark-K	maɾattoli		maɾattoli	m a ɾ a tː o l i
2462	Brahui	bark	640	bark-L	bund		bund	b u n d
2676	Kolami	bark	641	bark-M	ɖanɖi maɖɖa		ɖanɖi maɖɖa	ɖ a n ɖ i # m a ɖː a
2779	Kota	bark	866	bark-N	kollutʃo		kollutʃo	k o lː u tʃ o
1516	Malayalam	belly	8	belly-A	ʋajaɾə		ʋajaɾə	ʋ a j a ɾ ə
13	Tamil	belly	8	belly-A	vayiṟu		vayiṟu	v a y i r̪ u
2028	Toda	belly	8	belly-A	piɾ		piɾ	p i ɾ
1927	Tulu	belly	8	belly-A	bandʒi		bandʒi	b a n dʒ i
1619	Yeruva	belly	8	belly-A	baiɾu		baiɾu	b a i ɾ u
1620	Yeruva	belly	8	belly-A	ba:ɾə		ba:ɾə	b aː ɾ ə
1825	Badga	belly	9	belly-B	oʈʈe		oʈʈe	o ʈː e
2275	Betta_Kurumba	belly	9	belly-B	poʈʈi		poʈʈi	p o ʈː i
15	Kannada	belly	9	belly-B	hoṭṭe		hoṭṭe	h o ʈː e
1295	Kannada	belly	9	belly-B	hoʈʈa		hoʈʈa	h o ʈː a
1395	Kodava	belly	9	belly-B	poʈʈe		poʈʈe	p o ʈː e
3028	Malto	belly	9	belly-B	puɖa:		puɖa:	p u ɖ aː
408	Parji	belly	9	belly-B	poṭṭa		poṭṭa	p o ʈː a
809	Telugu	belly	9	belly-B	poʈʈa		poʈʈa	p o ʈː a
2083	Telugu	belly	10	belly-C	kaɖupu		kaɖupu	k a ɖ u p u
1185	Koya	belly	359	belly-D	ɖokka		ɖokka	ɖ o kː a
2153	Tamil	belly	356	belly-E	tonti		tonti	t o n t i
2152	Tamil	belly	360	belly-F	toppai		toppai	t o pː a i
2383	Kurukh	belly	708	belly-G	ku:l		ku:l	k uː l
2489	Brahui	belly	709	belly-H	peɖʰ		peɖʰ	p e ɖʰ
2594	Gondi	belly	709	belly-H	pi:ɾ		pi:ɾ	p iː ɾ
3140	Ollari_Gadba	belly	709	belly-H	pudug		pudug	p u d u g
2911	Kuwi	belly	710	belly-I	banɖi		banɖi	b a n ɖ i
2700	Kolami	belly	711	belly-J	ʈeʈʈe		ʈeʈʈe	ʈ e ʈː e
2804	Kota	belly	712	belly-K	naɖpe:ʈgu		naɖpe:ʈgu	n a ɖ p eː ʈ g u
2556	Gondi	big	11	big-A	pedda		pedda	p e d d a
1137	Koya	big	11	big-A	beɾɾa		beɾɾa	b e ɾ ɾ a
2870	Kuwi	big	11	big-A	be:ɾ		be:ɾ	b eː ɾ
2990	Malto	big	11	big-A	be:ɖo		be:ɖo	b eː ɖ o
412	Parji	big	11	big-A	berto		berto	b e r t o
2105	Tamil	big	11	big-A	peɾija		peɾija	p e ɾ i j a
2106	Tamil	big	11	big-A	perəsə		perəsə	p e r ə s ə
759	Telugu	big	11	big-A	pedda		pedda	p e d d a
1359	Kodava	big	12	big-B	baljadə		baljadə	b a l j a d ə
1464	Malayalam	big	12	big-B	ʋaludə		ʋaludə	ʋ a l u d ə
1582	Yeruva	big	12	big-B	baleji		baleji	b a l e j i
1784	Badga	big	13	big-C	doɖɖadə		doɖɖadə	d o ɖː a d ə
1257	Kannada	big	13	big-C	doɖɖadu		doɖɖadu	d o ɖː a d u
1890	Tulu	big	350	big-D	malla		malla	m a lː a
1991	Toda	big	351	big-E	ittu:ɖə		ittu:ɖə	i tː uː ɖ ə
2237	Betta_Kurumba	big	554	big-F	dappu		dappu	d a pː u
2449	Brahui	big	592	big-G	ballun		ballun	b a lː u n
2344	Kurukh	big	593	big-H	koha		koha	k o h a
3102	Ollari_Gadba	big	594	big-I	muɾe		muɾe	m u ɾ e
2766	Kota	big	595	big-J	toɖut		toɖut	t o ɖ u t
2116	Tamil	bird	14	bird-A	paɾaʋai		paɾaʋai	p a ɾ a ʋ a i
1997	Toda	bird	14	bird-A	paɾaʋai		paɾaʋai	p a ɾ a ʋ a i
2243	Betta_Kurumba	bird	15	bird-B	pikki	LOAN	pikki	p i kː i
23	Kannada	bird	15	bird-B	hakki	LOAN	hakki	h a kː i
1263	Kannada	bird	15	bird-B	pakʂi	LOAN	pakʂi	p a k ʂ i
1365	Kodava	bird	15	bird-B	pakʂi	LOAN	pakʂi	p a k ʂ i
2772	Kota	bird	15	bird-B	pakkigaɭ	LOAN	pakkigaɭ	p a kː i g a ɭ
1473	Malayalam	bird	15	bird-B	pakʂi	LOAN	pakʂi	p a k ʂ i
768	Telugu	bird	15	bird-B	pakʂi	LOAN	pakʂi	p a k ʂ i
1896	Tulu	bird	15	bird-B	pakki	LOAN	pakki	p a kː i
1588	Yeruva	bird	15	bird-B	paktʃi	LOAN	paktʃi	p a k tʃ i
2562	Gondi	bird	191	bird-C	piʈʈə		piʈʈə	p i ʈː ə
2669	Kolami	bird	191	bird-C	piʈʈa		piʈʈa	p i ʈː a
1145	Koya	bird	191	bird-C	piʈʈe:ku		piʈʈe:ku	p i ʈː eː k u
769	Telugu	bird	191	bird-C	pitta		pitta	p i tː a
1474	Malayalam	bird	437	bird-D	kili		kili	k i l i
2880	Kuwi	bird	622	bird-E	minu	EXCLUDE	minu	m i n u
2997	Malto	bird	623	bird-F	pudʒudu		pudʒudu	p u dʒ u d u
2455	Brahui	bird	624	bird-G	tʃok		tʃok	tʃ o k
2351	Kurukh	bird	625	bird-H	oɖa		oɖa	o ɖ a
3108	Ollari_Gadba	bird	626	bird-I	titə		titə	t i t ə
2282	Betta_Kurumba	bite	16	bite-A	kaɖi ~ kajɾi		kaɖi	k a ɖ i
2496	Brahui	bite	16	bite-A	kaat kanning		kaat kanning	k a a t # k a nː i n g
27	Kannada	bite	16	bite-A	kaḍi-		kaḍi-	k a ɖ i +
1403	Kodava	bite	16	bite-A	kaɖi		kaɖi	k a ɖ i
2811	Kota	bite	16	bite-A	kaɖə		kaɖə	k a ɖ ə
1524	Malayalam	bite	16	bite-A	kadikkuga		kadikkuga	k a d i kː u g a
2161	Tamil	bite	16	bite-A	kaɖi		kaɖi	k a ɖ i
1627	Yeruva	bite	16	bite-A	kaɖi		kaɖi	k a ɖ i
2035	Toda	bite	324	bite-B	paɾtʃiʈtʃi		paɾtʃiʈtʃi	p a ɾ tʃ i ʈ tʃ i
2708	Kolami	bite	739	bite-C	atekaʂin		atekaʂin	a t e k a ʂ i n
1192	Koya	bite	193	bite-D	koɾaka		koɾaka	k o ɾ a k a
418	Parji	bite	193	bite-D	kork-		kork-	k o r k +
816	Telugu	bite	193	bite-D	koɾuku		koɾuku	k o ɾ u k u
1832	Badga	bite	323	bite-F	katʃtʃə		katʃtʃə	k a tːʃ ə
2601	Gondi	bite	323	bite-F	kask		kask	k a s k
1302	Kannada	bite	323	bite-F	katʃtʃu		katʃtʃu	k a tːʃ u
1193	Koya	bite	323	bite-F	katʃtʃa:		katʃtʃa:	k a tːʃ aː
2390	Kurukh	bite	323	bite-F	kʰatʃtʃna		kʰatʃtʃna	kʰ a tːʃ n a
2918	Kuwi	bite	323	bite-F	katʃine		katʃine	k a tʃ i n e
1934	Tulu	bite	325	bite-G	tina:ɾa		tina:ɾa	t i n aː ɾ a
3037	Malto	bite	740	bite-H	ko:hi		ko:hi	k oː h i
1867	Badga	black	18	black-A	kappə		kappə	k a pː ə
2321	Betta_Kurumba	black	18	black-A	kaɾtənu ipədə		kaɾtənu ipədə	k a ɾ t ə n u # i p ə d ə
2641	Gondi	black	18	black-A	kaɾə		kaɾə	k a ɾ ə
1337	Kannada	black	18	black-A	kappu		kappu	k a pː u
1437	Kodava	black	18	black-A	kaɾtadə		kaɾtadə	k a ɾ t a d ə
2847	Kota	black	18	black-A	kaɾuppə		kaɾuppə	k a ɾ u pː ə
1234	Koya	black	18	black-A	ka:ʈe		ka:ʈe	k aː ʈ e
1560	Malayalam	black	18	black-A	kaɾuppə		kaɾuppə	k a ɾ u pː ə
2202	Tamil	black	18	black-A	kaɾəppə		kaɾəppə	k a ɾ ə pː ə
2071	Toda	black	18	black-A	kappə		kappə	k a pː ə
1969	Tulu	black	18	black-A	kappu		kappu	k a pː u
1661	Yeruva	black	18	black-A	kaɾtaji		kaɾtaji	k a ɾ t a j i
1233	Koya	black	19	black-B	nalla		nalla	n a lː a
857	Telugu	black	19	black-B	nalupu		nalupu	n a l u p u
2089	Telugu	black	19	black-B	nalla		nalla	n a lː a
2960	Kuwi	black	843	black-C	kadia		kadia	k a d i a
2532	Brahui	black	196	black-D	ma:on		ma:on	m aː o n
2425	Kurukh	black	196	black-D	mokʰaɾo		mokʰaɾo	m o kʰ a ɾ o
31	Kannada	black	545	black-E	karu-		karu-	k a r u +
3076	Malto	black	844	black-F	maɖhaɾo		maɖhaɾo	m a ɖ h a ɾ o
2744	Kolami	black	845	black-G	ɖa:ɾiate		ɖa:ɾiate	ɖ aː ɾ i a t e
1803	Badga	blood	20	blood-A	rattə	LOAN	rattə	r a tː ə
1273	Kannada	blood	20	blood-A	ɾakta	LOAN	ɾakta	ɾ a k t a
1489	Malayalam	blood	20	blood-A	ɾektam	LOAN	ɾektam	ɾ e k t a m
2126	Tamil	blood	20	blood-A	ɾattam	LOAN	ɾattam	ɾ a tː a m
782	Telugu	blood	20	blood-A	ɾaktamu	LOAN	ɾaktamu	ɾ a k t a m u
1804	Badga	blood	197	blood-B	nettuɾu		nettuɾu	n e tː u ɾ u
2253	Betta_Kurumba	blood	197	blood-B	nəttəɾə		nəttəɾə	n ə tː ə ɾ ə
2465	Brahui	blood	197	blood-B	ditaɾ		ditaɾ	d i t a ɾ
2573	Gondi	blood	197	blood-B	nettuɾ		nettuɾ	n e tː u ɾ
2679	Kolami	blood	197	blood-B	nettuɾ		nettuɾ	n e tː u ɾ
2783	Kota	blood	197	blood-B	ne:tuɾu		ne:tuɾu	n eː t u ɾ u
1156	Koya	blood	197	blood-B	nettuɾ		nettuɾ	n e tː u ɾ
2890	Kuwi	blood	197	blood-B	nettir		nettir	n e tː i r
3118	Ollari_Gadba	blood	197	blood-B	nettiɾ		nettiɾ	n e tː i ɾ
427	Parji	blood	197	blood-B	netir		netir	n e t i r
783	Telugu	blood	197	blood-B	nettuɾu		nettuɾu	n e tː u ɾ u
1906	Tulu	blood	197	blood-B	nettarə		nettarə	n e tː a r ə
2362	Kurukh	blood	198	blood-C	kʰe:ns		kʰe:ns	kʰ eː n s
1375	Kodava	blood	406	blood-D	tʃo:ɾə		tʃo:ɾə	tʃ oː ɾ ə
1490	Malayalam	blood	406	blood-D	tʃo:ɾa		tʃo:ɾa	tʃ oː ɾ a
1598	Yeruva	blood	406	blood-D	tʃo:ɾe		tʃo:ɾe	tʃ oː ɾ e
2007	Toda	blood	407	blood-E	po:kʰə		po:kʰə	p oː kʰ ə
3007	Malto	blood	650	blood-F	ɾasadu		ɾasadu	ɾ a s a d u
1805	Badga	bone	21	bone-A	ilə		ilə	i l ə
2254	Betta_Kurumba	bone	21	bone-A	jaləʋə		jaləʋə	j a l ə ʋ ə
1274	Kannada	bone	21	bone-A	jelubu		jelubu	j e l u b u
2784	Kota	bone	21	bone-A	jeluʋə		jeluʋə	j e l u ʋ ə
1492	Malayalam	bone	21	bone-A	ellə		ellə	e lː ə
2127	Tamil	bone	21	bone-A	elumbə		elumbə	e l u m b ə
784	Telugu	bone	21	bone-A	jemuka		jemuka	j e m u k a
2008	Toda	bone	21	bone-A	elf		elf	e l f
1907	Tulu	bone	21	bone-A	ellə		ellə	e lː ə
2574	Gondi	bone	199	bone-B	bokka		bokka	b o kː a
2680	Kolami	bone	199	bone-B	bokka		bokka	b o kː a
1157	Koya	bone	199	bone-B	bu:la:		bu:la:	b uː l aː
1158	Koya	bone	199	bone-B	bu:lk		bu:lk	b uː l k
433	Parji	bone	199	bone-B	būla		būla	b uː l a
2220	Telugu	bone	199	bone-B	bokka		bokka	b o kː a
3008	Malto	bone	200	bone-C	o:tʃuldi:		o:tʃuldi:	oː tʃ u l d iː
2221	Kannada	bone	403	bone-D	mu:ɭe		mu:ɭe	m uː ɭ e
1376	Kodava	bone	403	bone-D	mu:ɭe		mu:ɭe	m uː ɭ e
1599	Yeruva	bone	403	bone-D	mu:ɭe		mu:ɭe	m uː ɭ e
1491	Malayalam	bone	405	bone-E	asti		asti	a s t i
2363	Kurukh	bone	651	bone-F	kʰotʃol		kʰotʃol	kʰ o tʃ o l
2466	Brahui	bone	652	bone-G	aɖɖə		aɖɖə	a ɖː ə
1827	Badga	breast	22	breast-A	ma:ɾə		ma:ɾə	m aː ɾ ə
42	Malayalam	breast	22	breast-A	māṟu		māṟu	m aː r̪ u
2155	Tamil	breast	22	breast-A	ma:ɾbə		ma:ɾbə	m aː ɾ b ə
2156	Tamil	breast	22	breast-A	ma:ɾə		ma:ɾə	m aː ɾ ə
43	Kannada	breast	23	breast-B	ede		ede	e d e
1187	Koya	breast	23	breast-B	eddam		eddam	e d d a m
439	Parji	breast	23	breast-B	edram		edram	e d r a m
44	Telugu	breast	24	breast-C	gunde		gunde	g u n d e
2030	Toda	breast	311	breast-E	nidʒikuɖi		nidʒikuɖi	n i dʒ i k u ɖ i
1397	Kodava	breast	309	breast-F	mele		mele	m e l e
2806	Kota	breast	309	breast-F	me:l		me:l	m eː l
1519	Malayalam	breast	309	breast-F	mula		mula	m u l a
1622	Yeruva	breast	309	breast-F	mele		mele	m e l e
1297	Kannada	breast	310	breast-G	stʰana		stʰana	s tʰ a n a
1518	Malayalam	breast	310	breast-G	stanam		stanam	s t a n a m
811	Telugu	breast	310	breast-G	stʰanamu		stʰanamu	s tʰ a n a m u
1929	Tulu	breast	312	breast-H	tigala		tigala	t i g a l a
2277	Betta_Kurumba	breast	462	breast-I	kujndigi		kujndigi	k u j n d i g i
2491	Brahui	breast	718	breast-J	xad		xad	x a d
3031	Malto	breast	719	breast-K	daibuku		daibuku	d a i b u k u
2385	Kurukh	breast	720	breast-L	jeʋakʰ		jeʋakʰ	j e ʋ a kʰ
2702	Kolami	breast	721	breast-M	sa:tti		sa:tti	s aː tː i
2596	Gondi	breast	722	breast-N	dudo		dudo	d u d o
3142	Ollari_Gadba	breast	723	breast-O	palgil		palgil	p a l g i l
2913	Kuwi	breast	724	breast-P	sipadaki		sipadaki	s i p a d a k i
2314	Betta_Kurumba	burn	540	burn-A	bja:ɭ ~ ben		bja:ɭ	b j aː ɭ
848	Telugu	burn	532	burn-B	ka:lu		ka:lu	k aː l u
1330	Kannada	burn	203	burn-C	suɖu		suɖu	s u ɖ u
1430	Kodava	burn	203	burn-C	tʃu:ɖə		tʃu:ɖə	tʃ uː ɖ ə
1654	Yeruva	burn	203	burn-C	tʃu:ɖə		tʃu:ɖə	tʃ uː ɖ ə
2194	Tamil	burn	528	burn-D	eɾi		eɾi	e ɾ i
1860	Badga	burn	530	burn-E	kitʃi:kdə		kitʃi:kdə	k i tʃ iː k d ə
2313	Betta_Kurumba	burn	530	burn-E	kattu ~ kettu		kattu	k a tː u
2840	Kota	burn	530	burn-E	ka:to		ka:to	k aː t o
1553	Malayalam	burn	530	burn-E	katikkuga		katikkuga	k a t i kː u g a
2064	Toda	burn	530	burn-E	ti:kku ka:ttiti		ti:kku ka:ttiti	t iː kː u # k aː tː i t i
1225	Koya	burn	534	burn-F	maɳɖu		maɳɖu	m a ɳ ɖ u
849	Telugu	burn	534	burn-F	maɳɖu		maɳɖu	m a ɳ ɖ u
1962	Tulu	burn	535	burn-G	pottaʋaɾa		pottaʋaɾa	p o tː a ʋ a ɾ a
2525	Brahui	burn	808	burn-H	xa:xaɾ tinning		xa:xaɾ tinning	x aː x a ɾ # t i nː i n g
2631	Gondi	burn	809	burn-I	niɾus		niɾus	n i ɾ u s
3068	Malto	burn	810	burn-J	me:da		me:da	m eː d a
2418	Kurukh	burn	811	burn-K	olna		olna	o l n a
2736	Kolami	burn	812	burn-L	gonɖka		gonɖka	g o n ɖ k a
1508	Malayalam	claw	27	claw-A	nakʰam	LOAN	nakʰam	n a kʰ a m
2140	Tamil	claw	27	claw-A	nagam	LOAN	nagam	n a g a m
1817	Badga	claw	28	claw-B	ugilə		ugilə	u g i l ə
2479	Brahui	claw	28	claw-B	hoɾ ad		hoɾ ad	h o ɾ # a d
2586	Gondi	claw	28	claw-B	goɾk		goɾk	g o ɾ k
51	Kannada	claw	28	claw-B	ugaɾu		ugaɾu	u g a ɾ u
1388	Kodava	claw	28	claw-B	ʋoji		ʋoji	ʋ o j i
2692	Kolami	claw	28	claw-B	go:ɾ		go:ɾ	g oː ɾ
1176	Koya	claw	28	claw-B	go:ɾk		go:ɾk	g oː ɾ k
2375	Kurukh	claw	28	claw-B	oɾokʰ		oɾokʰ	o ɾ o kʰ
2903	Kuwi	claw	28	claw-B	gaɾka		gaɾka	g a ɾ k a
3020	Malto	claw	28	claw-B	oɾugdu		oɾugdu	o ɾ u g d u
444	Parji	claw	28	claw-B	gēri		gēri	g eː r i
800	Telugu	claw	28	claw-B	go:ɾu		go:ɾu	g oː ɾ u
2020	Toda	claw	28	claw-B	ju:r		ju:r	j uː r
1919	Tulu	claw	28	claw-B	uguɾu		uguɾu	u g u ɾ u
1611	Yeruva	claw	372	claw-C	ummi		ummi	u mː i
2267	Betta_Kurumba	claw	501	claw-D	ki:jəggəɾə		ki:jəggəɾə	k iː j ə gː ə ɾ ə
2796	Kota	claw	501	claw-D	kaijo:ɾu		kaijo:ɾu	k a i j oː ɾ u
2480	Brahui	claw	685	claw-E	zeel		zeel	z e e l
3132	Ollari_Gadba	claw	686	claw-F	kaʂʋanɖe		kaʂʋanɖe	k a ʂ ʋ a n ɖ e
55	Kannada	cloud	29	cloud-A	mēgha	LOAN	mēgha	m eː g h a
2837	Kota	cloud	29	cloud-A	me:gam	LOAN	me:gam	m eː g a m
1549	Malayalam	cloud	29	cloud-A	mekʰam	LOAN	mekʰam	m e kʰ a m
2191	Tamil	cloud	29	cloud-A	me:gam	LOAN	me:gam	m eː g a m
2086	Telugu	cloud	29	cloud-A	me:gʰamu	LOAN	me:gʰamu	m eː gʱ a m u
2061	Toda	cloud	29	cloud-A	me:gam	LOAN	me:gam	m eː g a m
448	Parji	cloud	206	cloud-B	malgur		malgur	m a l g u r
2628	Gondi	cloud	491	cloud-C	mabbu		mabbu	m a bː u
1221	Koya	cloud	491	cloud-C	mabbu		mabbu	m a bː u
845	Telugu	cloud	491	cloud-C	mabbu		mabbu	m a bː u
2310	Betta_Kurumba	cloud	492	cloud-D	mo:ɖə		mo:ɖə	m oː ɖ ə
1327	Kannada	cloud	492	cloud-D	mo:ɖa		mo:ɖa	m oː ɖ a
1427	Kodava	cloud	492	cloud-D	mo:ɖa		mo:ɖa	m oː ɖ a
2087	Telugu	cloud	492	cloud-D	mo:ɖamu		mo:ɖamu	m oː ɖ a m u
1958	Tulu	cloud	492	cloud-D	mo:ɖa		mo:ɖa	m oː ɖ a
1651	Yeruva	cloud	492	cloud-D	mo:ɖa		mo:ɖa	m oː ɖ a
1857	Badga	cloud	493	cloud-E	mandʒu		mandʒu	m a n dʒ u
2415	Kurukh	cloud	800	cloud-F	bada:li	LOAN	bada:li	b a d aː l i
3065	Malto	cloud	800	cloud-F	badli:	LOAN	badli:	b a d l iː
2522	Brahui	cloud	801	cloud-G	dʒammaɾ		dʒammaɾ	dʒ a mː a ɾ
2733	Kolami	cloud	802	cloud-H	a:bar		a:bar	aː b a r
2943	Kuwi	cloud	803	cloud-I	ha:gu		ha:gu	h aː g u
2944	Kuwi	cloud	804	cloud-J	dunɖaɾa		dunɖaɾa	d u n ɖ a ɾ a
1340	Kannada	cold	30	cold-A	taɳɳige		taɳɳige	t a ɳ ɳ i g e
1441	Kodava	cold	30	cold-A	talindʒadə		talindʒadə	t a l i n dʒ a d ə
1563	Malayalam	cold	30	cold-A	taɳuppə		taɳuppə	t a ɳ u pː ə
1664	Yeruva	cold	30	cold-A	taɳidʒe		taɳidʒe	t a ɳ i dʒ e
2208	Tamil	cold	31	cold-B	kuɭiɾtʃi		kuɭiɾtʃi	k u ɭ i ɾ tʃ i
2644	Gondi	cold	32	cold-C	sallag		sallag	s a lː a g
1237	Koya	cold	32	cold-C	salla:		salla:	s a lː aː
860	Telugu	cold	32	cold-C	tʃalla		tʃalla	tʃ a lː a
1972	Tulu	cold	32	cold-C	tʃappa		tʃappa	tʃ a pː a
2747	Kolami	cold	207	cold-D	pani		pani	p a n i
3080	Malto	cold	207	cold-D	panija:		panija:	p a n i j aː
451	Parji	cold	207	cold-D	pañil		pañil	p a ɲ i l
1440	Kodava	cold	510	cold-E	ko:ʈa		ko:ʈa	k oː ʈ a
2074	Toda	cold	510	cold-E	koɾti		koɾti	k o ɾ t i
2324	Betta_Kurumba	cold	511	cold-F	səjlijə		səjlijə	s ə j l i j ə
1871	Badga	cold	512	cold-G	koɾuʋə		koɾuʋə	k o ɾ u ʋ ə
2850	Kota	cold	512	cold-G	koɾʋə		koɾʋə	k o ɾ ʋ ə
2429	Kurukh	cold	852	cold-H	ki:ɾna		ki:ɾna	k iː ɾ n a
3081	Malto	cold	852	cold-H	kiʋa		kiʋa	k i ʋ a
2535	Brahui	cold	853	cold-I	jakʰ		jakʰ	j a kʰ
2536	Brahui	cold	853	cold-I	jax		jax	j a x
1842	Badga	come	33	come-A	pappa		pappa	p a pː a
2293	Betta_Kurumba	come	33	come-A	ba:ɾ ~ ban ~ bu		ba:ɾ	b aː ɾ
2506	Brahui	come	33	come-A	banning		banning	b a nː i n g
2613	Gondi	come	33	come-A	ʋa		ʋa	ʋ a
63	Kannada	come	33	come-A	baru-		baru-	b a r u +
1312	Kannada	come	33	come-A	ba:		ba:	b aː
1413	Kodava	come	33	come-A	ba:		ba:	b aː
2718	Kolami	come	33	come-A	ʋa		ʋa	ʋ a
1203	Koya	come	33	come-A	ʋa		ʋa	ʋ a
1204	Koya	come	33	come-A	ʋa:daɖam		ʋa:daɖam	ʋ aː d a ɖ a m
2400	Kurukh	come	33	come-A	baɾna		baɾna	b a ɾ n a
62	Malayalam	come	33	come-A	ʋaɾuga		ʋaɾuga	ʋ a ɾ u g a
3051	Malto	come	33	come-A	baɾəa:		baɾəa:	b a ɾ ə aː
3157	Ollari_Gadba	come	33	come-A	ʋa		ʋa	ʋ a
456	Parji	come	33	come-A	ver-		ver-	v e r +
2173	Tamil	come	33	come-A	ʋa:		ʋa:	ʋ aː
826	Telugu	come	33	come-A	ʋatʃtʃu		ʋatʃtʃu	ʋ a tːʃ u
953	Telugu	come	33	come-A	ɾa		ɾa	ɾ a
2046	Toda	come	33	come-A	pa:ɾti		pa:ɾti	p aː ɾ t i
1944	Tulu	come	33	come-A	baɾaɾa		baɾaɾa	b a ɾ a ɾ a
1637	Yeruva	come	33	come-A	ba:		ba:	b aː
1837	Badga	die	34	die-A	sa:ʋadə		sa:ʋadə	s aː ʋ a d ə
2501	Brahui	die	34	die-A	kahing		kahing	k a h i n g
2606	Gondi	die	34	die-A	ha:		ha:	h aː
66	Kannada	die	34	die-A	sa:ji		sa:ji	s aː j i
1408	Kodava	die	34	die-A	tʃ:ɭa		tʃ:ɭa	tːʃ ɭ a
2395	Kurukh	die	34	die-A	kʰena		kʰena	kʰ e n a
3046	Malto	die	34	die-A	keəa:na:keəida:h		keəa:na:keəida:h	k e ə aː n aː k e ə i d aː h
461	Parji	die	34	die-A	cay-		cay-	c a y +
2167	Tamil	die	34	die-A	tʃa:		tʃa:	tʃ aː
2168	Tamil	die	34	die-A	sattə po		sattə po	s a tː ə # p o
821	Telugu	die	34	die-A	tʃatʃtʃipo:ʋu		tʃatʃtʃipo:ʋu	tʃ a tːʃ i p oː ʋ u
1939	Tulu	die	34	die-A	sajjaɾa		sajjaɾa	s a j j a ɾ a
1632	Yeruva	die	34	die-A	tʃa:ɭa		tʃa:ɭa	tʃ aː ɭ a
2288	Betta_Kurumba	die	35	die-B	maɾdo:g	LOAN	maɾdo:g	m a ɾ d oː g
68	Malayalam	die	35	die-B	maɾikkuga	LOAN	maɾikkuga	m a ɾ i kː u g a
1198	Koya	die	387	die-C	ɖollatam		ɖollatam	ɖ o lː a t a m
2040	Toda	die	388	die-D	keɖuoisi		keɖuoisi	k e ɖ u o i s i
2713	Kolami	die	753	die-E	tigte:n		tigte:n	t i g t eː n
2816	Kota	die	754	die-F	ta:ʋə		ta:ʋə	t aː ʋ ə
1792	Badga	dog	36	dog-A	ne		ne	n e
2244	Betta_Kurumba	dog	36	dog-A	na:jə		na:jə	n aː j ə
2563	Gondi	dog	36	dog-A	nej		nej	n e j
1264	Kannada	dog	36	dog-A	na:ji		na:ji	n aː j i
1366	Kodava	dog	36	dog-A	na:ji		na:ji	n aː j i
2670	Kolami	dog	36	dog-A	a:te		a:te	aː t e
2773	Kota	dog	36	dog-A	na:ji		na:ji	n aː j i
1146	Koya	dog	36	dog-A	nej		nej	n e j
1475	Malayalam	dog	36	dog-A	na:ja		na:ja	n aː j a
3109	Ollari_Gadba	dog	36	dog-A	ne		ne	n e
467	Parji	dog	36	dog-A	netta		netta	n e tː a
2117	Tamil	dog	36	dog-A	na:ji		na:ji	n aː j i
1998	Toda	dog	36	dog-A	noi		noi	n o i
1897	Tulu	dog	36	dog-A	na:ji		na:ji	n aː j i
1589	Yeruva	dog	36	dog-A	na:ji		na:ji	n aː j i
770	Telugu	dog	37	dog-B	kukka	EXCLUDE	kukka	k u kː a
1476	Malayalam	dog	438	dog-C	paʈʈi		paʈʈi	p a ʈː i
2352	Kurukh	dog	211	dog-D	alla		alla	a lː a
2456	Brahui	dog	627	dog-E	kutʃak		kutʃak	k u tʃ a k
2998	Malto	dog	627	dog-E	kutʃtʃo		kutʃtʃo	k u tːʃ o
1830	Badga	drink	38	drink-A	kuɖapə		kuɖapə	k u ɖ a p ə
2280	Betta_Kurumba	drink	38	drink-A	kuɖi ~ kujɾi		kuɖi	k u ɖ i
75	Kannada	drink	38	drink-A	kuḍi-		kuḍi-	k u ɖ i +
1300	Kannada	drink	38	drink-A	kudijo:du		kudijo:du	k u d i j oː d u
1401	Kodava	drink	38	drink-A	kuɖipa		kuɖipa	k u ɖ i p a
74	Malayalam	drink	38	drink-A	kuṭi-		kuṭi-	k u ʈ i +
1522	Malayalam	drink	38	drink-A	kudikkuga		kudikkuga	k u d i kː u g a
2159	Tamil	drink	38	drink-A	kuɖi		kuɖi	k u ɖ i
1625	Yeruva	drink	38	drink-A	kuɖipə		kuɖipə	k u ɖ i p ə
814	Telugu	drink	39	drink-B	ta:gu		ta:gu	t aː g u
2494	Brahui	drink	212	drink-C	kuning		kuning	k u n i n g
2599	Gondi	drink	212	drink-C	un		un	u n
2809	Kota	drink	212	drink-C	unatukə		unatukə	u n a t u k ə
1190	Koya	drink	212	drink-C	unnu		unnu	u nː u
2388	Kurukh	drink	212	drink-C	onna		onna	o nː a
3034	Malto	drink	212	drink-C	ho:na:		ho:na:	h oː n aː
3145	Ollari_Gadba	drink	212	drink-C	un		un	u n
472	Parji	drink	212	drink-C	un-		un-	u n +
2033	Toda	drink	212	drink-C	uʈʈudi		uʈʈudi	u ʈː u d i
1932	Tulu	drink	319	drink-D	paɾijaɾa		paɾijaɾa	p a ɾ i j a ɾ a
2706	Kolami	drink	732	drink-F	aniɾusa:t		aniɾusa:t	a n i ɾ u s aː t
77	Tamil	dry	40	dry-A	ularnta		ularnta	u l a r n t a
1669	Yeruva	dry	484	dry-B	unaku		unaku	u n a k u
866	Telugu	dry	42	dry-C	eɳɖu		eɳɖu	e ɳ ɖ u
2855	Kota	dry	213	dry-D	kanʈiko		kanʈiko	k a n ʈ i k o
2434	Kurukh	dry	213	dry-D	kʰajka		kʰajka	kʰ a j k a
3088	Malto	dry	213	dry-D	a:ika:		a:ika:	aː i k aː
2215	Tamil	dry	213	dry-D	kaindadə		kaindadə	k a i n d a d ə
2216	Tamil	dry	213	dry-D	ka:ndʒə		ka:ndʒə	k aː n dʒ ə
2541	Brahui	dry	214	dry-E	ba:ɾun		ba:ɾun	b aː ɾ u n
2649	Gondi	dry	214	dry-E	ʋaʈʈa		ʋaʈʈa	ʋ a ʈː a
79	Kannada	dry	214	dry-E	battida		battida	b a tː i d a
1243	Koya	dry	214	dry-E	aɾta:d		aɾta:d	a ɾ t aː d
78	Malayalam	dry	214	dry-E	varaṇṭa		varaṇṭa	v a r a ɳ ʈ a
1876	Badga	dry	482	dry-F	oɳikiladə		oɳikiladə	o ɳ i k i l a d ə
1345	Kannada	dry	482	dry-F	oɳagidu		oɳagidu	o ɳ a g i d u
1446	Kodava	dry	482	dry-F	oɳangina		oɳangina	o ɳ a n g i n a
1568	Malayalam	dry	482	dry-F	uɳangija		uɳangija	u ɳ a n g i j a
2079	Toda	dry	482	dry-F	oɳikisi		oɳikisi	o ɳ i k i s i
1977	Tulu	dry	482	dry-F	nunguduna		nunguduna	n u n g u d u n a
1242	Koya	dry	483	dry-G	poɖi		poɖi	p o ɖ i
865	Telugu	dry	483	dry-G	poɖi		poɖi	p o ɖ i
2329	Betta_Kurumba	dry	485	dry-H	ajngənu ipədə		ajngənu ipədə	a j n g ə n u # i p ə d ə
2752	Kolami	dry	864	dry-I	a:tiɾ		a:tiɾ	aː t i ɾ
1815	Badga	ear	43	ear-A	kiʋi		kiʋi	k i ʋ i
2265	Betta_Kurumba	ear	43	ear-A	kiʋija		kiʋija	k i ʋ i j a
2477	Brahui	ear	43	ear-A	xaf		xaf	x a f
2584	Gondi	ear	43	ear-A	keʋu		keʋu	k e ʋ u
1285	Kannada	ear	43	ear-A	kiʋi		kiʋi	k i ʋ i
1386	Kodava	ear	43	ear-A	kemi		kemi	k e m i
2690	Kolami	ear	43	ear-A	keʋ		keʋ	k e ʋ
2794	Kota	ear	43	ear-A	keʋə		keʋə	k e ʋ ə
1173	Koya	ear	43	ear-A	keʋ		keʋ	k e ʋ
1174	Koya	ear	43	ear-A	keʋk		keʋk	k e ʋ k
2373	Kurukh	ear	43	ear-A	kʰebda		kʰebda	kʰ e b d a
2901	Kuwi	ear	43	ear-A	kiɾiju		kiɾiju	k i ɾ i j u
1505	Malayalam	ear	43	ear-A	tʃeʋi		tʃeʋi	tʃ e ʋ i
3130	Ollari_Gadba	ear	43	ear-A	kekal		kekal	k e k a l
482	Parji	ear	43	ear-A	kekol		kekol	k e k o l
798	Telugu	ear	43	ear-A	tʃeʋi		tʃeʋi	tʃ e ʋ i
2018	Toda	ear	43	ear-A	kili		kili	k i l i
1917	Tulu	ear	43	ear-A	kebi		kebi	k e b i
1609	Yeruva	ear	43	ear-A	kemi		kemi	k e m i
84	Malayalam	ear	44	ear-B	kātu		kātu	k aː t u
2138	Tamil	ear	44	ear-B	ka:də		ka:də	k aː d ə
3018	Malto	ear	683	ear-C	daɾti:		daɾti:	d a ɾ t iː
2627	Gondi	earth	45	earth-A	mannə		mannə	m a nː ə
1326	Kannada	earth	45	earth-A	maɳɳu		maɳɳu	m a ɳ ɳ u
1426	Kodava	earth	45	earth-A	mannə		mannə	m a nː ə
1548	Malayalam	earth	45	earth-A	mannə		mannə	m a nː ə
2190	Tamil	earth	45	earth-A	mannə		mannə	m a nː ə
843	Telugu	earth	45	earth-A	mannu		mannu	m a nː u
1957	Tulu	earth	45	earth-A	mannə		mannə	m a nː ə
3170	Ollari_Gadba	earth	216	earth-B	tukud		tukud	t u k u d
488	Parji	earth	216	earth-B	tūk		tūk	t uː k
2414	Kurukh	earth	217	earth-C	kʰekʰel		kʰekʰel	kʰ e kʰ e l
2060	Toda	earth	503	earth-D	koɖə		koɖə	k o ɖ ə
1220	Koya	earth	504	earth-E	maʈʈi		maʈʈi	m a ʈː i
844	Telugu	earth	504	earth-E	maʈʈi		maʈʈi	m a ʈː i
2309	Betta_Kurumba	earth	509	earth-F	bu:mi	LOAN	bu:mi	b uː m i
2732	Kolami	earth	509	earth-F	bʰu:mi	LOAN	bʰu:mi	bʱ uː m i
2836	Kota	earth	509	earth-F	bʰulo:gam		bʰulo:gam	bʱ u l oː g a m
2941	Kuwi	earth	509	earth-F	bʰumi	LOAN	bʰumi	bʱ u m i
3064	Malto	earth	509	earth-F	bʰumi	LOAN	bʰumi	bʱ u m i
2942	Kuwi	earth	798	earth-G	iɾa:		iɾa:	i ɾ aː
2521	Brahui	earth	799	earth-H	ɖaga:ɾ		ɖaga:ɾ	ɖ a g aː ɾ
1831	Badga	eat	46	eat-A	timbə		timbə	t i m b ə
2281	Betta_Kurumba	eat	46	eat-A	tinn		tinn	t i nː
1301	Kannada	eat	46	eat-A	tinnu		tinnu	t i nː u
1402	Kodava	eat	46	eat-A	tinə		tinə	t i n ə
2810	Kota	eat	46	eat-A	tin atej		tin atej	t i n # a t e j
1191	Koya	eat	46	eat-A	tinnu		tinnu	t i nː u
2917	Kuwi	eat	46	eat-A	tinu		tinu	t i n u
1523	Malayalam	eat	46	eat-A	tinnuga		tinnuga	t i nː u g a
3146	Ollari_Gadba	eat	46	eat-A	tin		tin	t i n
492	Parji	eat	46	eat-A	tin-		tin-	t i n +
815	Telugu	eat	46	eat-A	tinu		tinu	t i n u
1626	Yeruva	eat	46	eat-A	tinno:		tinno:	t i nː oː
2160	Tamil	eat	47	eat-B	sa:pədə		sa:pədə	s aː p ə d ə
1933	Tulu	eat	321	eat-C	uɳa:ɾa		uɳa:ɾa	u ɳ aː ɾ a
2389	Kurukh	eat	219	eat-D	mokʰna		mokʰna	m o kʰ n a
2034	Toda	eat	322	eat-E	toɾtin		toɾtin	t o ɾ t i n
2495	Brahui	eat	733	eat-F	kuning		kuning	k u n i n g
3035	Malto	eat	734	eat-G	dʒa:go:lpah		dʒa:go:lpah	dʒ aː g oː l p a h
3036	Malto	eat	734	eat-G	lapah		lapah	l a p a h
2707	Kolami	eat	737	eat-J	a:ntisatun		a:ntisatun	aː n t i s a t u n
2600	Gondi	eat	738	eat-K	dʒeʋi		dʒeʋi	dʒ e ʋ i
1808	Badga	egg	48	egg-A	moʈʈe		moʈʈe	m o ʈː e
1277	Kannada	egg	48	egg-A	moʈʈe		moʈʈe	m o ʈː e
1379	Kodava	egg	48	egg-A	muʈʈe		muʈʈe	m u ʈː e
2787	Kota	egg	48	egg-A	mooʈə		mooʈə	m o o ʈ ə
1496	Malayalam	egg	48	egg-A	muʈʈa		muʈʈa	m u ʈː a
2130	Tamil	egg	48	egg-A	muʈʈe		muʈʈe	m u ʈː e
2011	Toda	egg	48	egg-A	muʈʈe		muʈʈe	m u ʈː e
1602	Yeruva	egg	48	egg-A	muʈʈe		muʈʈe	m u ʈː e
790	Telugu	egg	49	egg-B	guɖɖu		guɖɖu	g u ɖː u
1278	Kannada	egg	395	egg-C	tatti		tatti	t a tː i
1910	Tulu	egg	395	egg-C	ketti		ketti	k e tː i
1163	Koya	egg	396	egg-D	gaɾbam		gaɾbam	g a ɾ b a m
3122	Ollari_Gadba	egg	396	egg-D	kaɾbə		kaɾbə	k a ɾ b ə
2258	Betta_Kurumba	egg	498	egg-E	mujɾgi		mujɾgi	m u j ɾ g i
2469	Brahui	egg	658	egg-F	xuahae		xuahae	x u a h a e
2470	Brahui	egg	659	egg-G	baƐdƐ		baƐdƐ	b a ɛ d ɛ
3011	Malto	egg	660	egg-H	ɾaɾapa:ndu		ɾaɾapa:ndu	ɾ a ɾ a p aː n d u
2366	Kurukh	egg	661	egg-I	bi:		bi:	b iː
2683	Kolami	egg	662	egg-J	sanku		sanku	s a n k u
2577	Gondi	egg	663	egg-K	mi:ndʒ		mi:ndʒ	m iː n dʒ
2894	Kuwi	egg	664	egg-L	tala		tala	t a l a
1816	Badga	eye	50	eye-A	kaɳɳə		kaɳɳə	k a ɳ ɳ ə
2266	Betta_Kurumba	eye	50	eye-A	kaɳɳu		kaɳɳu	k a ɳ ɳ u
2478	Brahui	eye	50	eye-A	xan		xan	x a n
1286	Kannada	eye	50	eye-A	kaɳɳə		kaɳɳə	k a ɳ ɳ ə
1387	Kodava	eye	50	eye-A	kaɳɳə		kaɳɳə	k a ɳ ɳ ə
2691	Kolami	eye	50	eye-A	kan		kan	k a n
2795	Kota	eye	50	eye-A	kaɳɳə		kaɳɳə	k a ɳ ɳ ə
1175	Koya	eye	50	eye-A	koɳɖ		koɳɖ	k o ɳ ɖ
2374	Kurukh	eye	50	eye-A	kʰann		kʰann	kʰ a nː
2902	Kuwi	eye	50	eye-A	kanu		kanu	k a n u
1507	Malayalam	eye	50	eye-A	kaɳɳə		kaɳɳə	k a ɳ ɳ ə
3019	Malto	eye	50	eye-A	a:ndu		a:ndu	aː n d u
3131	Ollari_Gadba	eye	50	eye-A	kaɳul		kaɳul	k a ɳ u l
497	Parji	eye	50	eye-A	kan		kan	k a n
2139	Tamil	eye	50	eye-A	kaɳɳə		kaɳɳə	k a ɳ ɳ ə
799	Telugu	eye	50	eye-A	kannu		kannu	k a nː u
2019	Toda	eye	50	eye-A	kaɳ		kaɳ	k a ɳ
1918	Tulu	eye	50	eye-A	kaɳɳu		kaɳɳu	k a ɳ ɳ u
1610	Yeruva	eye	50	eye-A	kaɳɳə		kaɳɳə	k a ɳ ɳ ə
1506	Malayalam	eye	373	eye-B	ne:tɾam	LOAN	ne:tɾam	n eː t ɾ a m
2585	Gondi	eye	684	eye-C	kəɖə		kəɖə	k ə ɖ ə
1806	Badga	fat	51	fat-A	koɭəppə		koɭəppə	k o ɭ ə pː ə
2575	Gondi	fat	51	fat-A	koɾondʒ		koɾondʒ	k o ɾ o n dʒ
1275	Kannada	fat	51	fat-A	kobbu		kobbu	k o bː u
2785	Kota	fat	51	fat-A	koɭupu		koɭupu	k o ɭ u p u
1159	Koya	fat	51	fat-A	kodoʋo:s		kodoʋo:s	k o d o ʋ oː s
1493	Malayalam	fat	51	fat-A	koɻuppə		koɻuppə	k o ɻ u pː ə
503	Parji	fat	51	fat-A	koṛukuḍ		koṛukuḍ	k o ɽ u k u ɖ
2128	Tamil	fat	51	fat-A	koɻuppə		koɻuppə	k o ɻ u pː ə
785	Telugu	fat	51	fat-A	koʋʋu (noun)		koʋʋu	k o ʋː u
2009	Toda	fat	51	fat-A	koɻəppə		koɻəppə	k o ɻ ə pː ə
1160	Koya	fat	397	fat-B	la:ʋ		la:ʋ	l aː ʋ
912	Telugu	fat	397	fat-B	la:ʋu(adjective)		la:ʋu	l aː ʋ u
2364	Kurukh	fat	222	fat-C	neʈa		neʈa	n e ʈ a
2467	Brahui	fat	402	fat-D	tʃaɾpi:		tʃaɾpi:	tʃ a ɾ p iː
1377	Kodava	fat	402	fat-D	tʃeɾabi		tʃeɾabi	tʃ e ɾ a b i
1908	Tulu	fat	402	fat-D	tʃeɾabi		tʃeɾabi	tʃ e ɾ a b i
1600	Yeruva	fat	402	fat-D	tʃiɾabi		tʃiɾabi	tʃ i ɾ a b i
2255	Betta_Kurumba	fat	496	fat-E	tanniʋi		tanniʋi	t a nː i ʋ i
2256	Betta_Kurumba	fat	497	fat-F	teɾija		teɾija	t e ɾ i j a
3009	Malto	fat	653	fat-G	nedʒdʒa		nedʒdʒa	n e dːʒ a
3120	Ollari_Gadba	fat	867	fat-H	me:n		me:n	m eː n
1811	Badga	feather	52	feather-A	ɾakke		ɾakke	ɾ a kː e
2790	Kota	feather	52	feather-A	ɾe:kə		ɾe:kə	ɾ eː k ə
2133	Tamil	feather	52	feather-A	ɾekke		ɾekke	ɾ e kː e
2014	Toda	feather	52	feather-A	iɾakke		iɾakke	i ɾ a kː e
1499	Malayalam	feather	53	feather-B	tu:ʋalə		tu:ʋalə	t uː ʋ a l ə
107	Kannada	feather	54	feather-C	gari		gari	g a r i
793	Telugu	feather	55	feather-D	i:ka		i:ka	iː k a
1281	Kannada	feather	303	feather-E	tupaʈa		tupaʈa	t u p a ʈ a
1382	Kodava	feather	303	feather-E	topaʈa		topaʈa	t o p a ʈ a
1605	Yeruva	feather	303	feather-E	to:pəʈa:		to:pəʈa:	t oː p ə ʈ aː
1168	Koya	feather	304	feather-F	geɾk		geɾk	g e ɾ k
1913	Tulu	feather	305	feather-G	huʋi		huʋi	h u ʋ i
2261	Betta_Kurumba	feather	499	feather-H	tiʋija		tiʋija	t i ʋ i j a
2580	Gondi	feather	669	feather-I	buɾa		buɾa	b u ɾ a
2686	Kolami	feather	669	feather-I	bull		bull	b u lː
2473	Brahui	feather	670	feather-J	paɾɾƐ		paɾɾƐ	p a ɾ ɾ ɛ
3014	Malto	feather	671	feather-K	paki:		paki:	p a k iː
2369	Kurukh	feather	672	feather-L	pentʃo		pentʃo	p e n tʃ o
109	Tamil	fire	56	fire-A	neruppu		neruppu	n e r u pː u
787	Telugu	fire	56	fire-A	nippu		nippu	n i pː u
2257	Betta_Kurumba	fire	57	fire-B	tissə ~ titʃtʃa		tissə	t i sː ə
2786	Kota	fire	57	fire-B	nippu		nippu	n i pː u
1495	Malayalam	fire	57	fire-B	te:		te:	t eː
2129	Tamil	fire	57	fire-B	te:		te:	t eː
1601	Yeruva	fire	57	fire-B	ti:		ti:	t iː
1276	Kannada	fire	58	fire-C	benki		benki	b e n k i
789	Telugu	fire	398	fire-D	maɳʈa		maɳʈa	m a ɳ ʈ a
1807	Badga	fire	223	fire-E	kitʃtʃə		kitʃtʃə	k i tːʃ ə
1378	Kodava	fire	223	fire-E	titta		titta	t i tː a
2682	Kolami	fire	223	fire-E	kiss		kiss	k i sː
1161	Koya	fire	223	fire-E	kis		kis	k i s
2365	Kurukh	fire	223	fire-E	tʃitʃtʃ		tʃitʃtʃ	tʃ i tːʃ
3010	Malto	fire	223	fire-E	tʃitʃadu		tʃitʃadu	tʃ i tʃ a d u
508	Parji	fire	223	fire-E	kic		kic	k i c
2010	Toda	fire	223	fire-E	ti:ttə		ti:ttə	t iː tː ə
1494	Malayalam	fire	399	fire-F	agni	LOAN	agni	a g n i
788	Telugu	fire	399	fire-F	aggi	LOAN	aggi	a gː i
1909	Tulu	fire	400	fire-G	tuʋu		tuʋu	t u ʋ u
1162	Koya	fire	401	fire-H	neggaɖ		neggaɖ	n e gː a ɖ
2468	Brahui	fire	654	fire-I	xa:xaɾ		xa:xaɾ	x aː x a ɾ
2576	Gondi	fire	656	fire-J	taɖmi		taɖmi	t a ɖ m i
2893	Kuwi	fire	657	fire-K	dankeɾe		dankeɾe	d a n k e ɾ e
1812	Badga	fish	60	fish-A	mi:nə		mi:nə	m iː n ə
2262	Betta_Kurumba	fish	60	fish-A	mi:nu		mi:nu	m iː n u
2581	Gondi	fish	60	fish-A	mi:n		mi:n	m iː n
1282	Kannada	fish	60	fish-A	mi:nə		mi:nə	m iː n ə
1383	Kodava	fish	60	fish-A	mi:nə		mi:nə	m iː n ə
2791	Kota	fish	60	fish-A	mi:nə		mi:nə	m iː n ə
1501	Malayalam	fish	60	fish-A	mi:n		mi:n	m iː n
3015	Malto	fish	60	fish-A	mi:ndu		mi:ndu	m iː n d u
3126	Ollari_Gadba	fish	60	fish-A	mi:n		mi:n	m iː n
2134	Tamil	fish	60	fish-A	mi:nə		mi:nə	m iː n ə
2015	Toda	fish	60	fish-A	mi:n		mi:n	m iː n
1914	Tulu	fish	60	fish-A	mi:nə		mi:nə	m iː n ə
1606	Yeruva	fish	60	fish-A	mi:nə		mi:nə	m iː n ə
1169	Koya	fish	61	fish-B	ki:ke		ki:ke	k iː k e
513	Parji	fish	61	fish-B	key		key	k e y
794	Telugu	fish	61	fish-B	tʃe:pa		tʃe:pa	tʃ eː p a
116	Kannada	fish	62	fish-C	matsya	LOAN	matsya	m a ts y a
1500	Malayalam	fish	62	fish-C	malsjam	LOAN	malsjam	m a l s j a m
2474	Brahui	fish	673	fish-D	matʃtʃi:	LOAN	matʃtʃi:	m a tːʃ iː
2687	Kolami	fish	674	fish-E	guɖɖi	EXCLUDE	guɖɖi	g u ɖː i
2370	Kurukh	fish	675	fish-F	indʒo		indʒo	i n dʒ o
1840	Badga	fly	63	fly-A	paɾappə		paɾappə	p a ɾ a pː ə
2291	Betta_Kurumba	fly	63	fly-A	pa:ɾ ~ pe:ɾ		pa:ɾ	p aː ɾ
2611	Gondi	fly	63	fly-A	paɾi		paɾi	p a ɾ i
119	Kannada	fly	63	fly-A	ha:ɾu		ha:ɾu	h aː ɾ u
1411	Kodava	fly	63	fly-A	pa:ɾa		pa:ɾa	p aː ɾ a
2819	Kota	fly	63	fly-A	pa:ɾʋu		pa:ɾʋu	p aː ɾ ʋ u
118	Malayalam	fly	63	fly-A	paɾakkuga		paɾakkuga	p a ɾ a kː u g a
2171	Tamil	fly	63	fly-A	paɾə		paɾə	p a ɾ ə
2043	Toda	fly	63	fly-A	po:ɾtʃ		po:ɾtʃ	p oː ɾ tʃ
1942	Tulu	fly	63	fly-A	ɾa:paɾa		ɾa:paɾa	ɾ aː p a ɾ a
824	Telugu	fly	64	fly-B	eguɾu		eguɾu	e g u ɾ u
1201	Koya	fly	451	fly-C	tulla		tulla	t u lː a
1635	Yeruva	fly	452	fly-D	mannə		mannə	m a nː ə
2398	Kurukh	fly	762	fly-E	uɖijaɾna		uɖijaɾna	u ɖ i j a ɾ n a
3049	Malto	fly	762	fly-E	uɖa:ɾi		uɖa:ɾi	u ɖ aː ɾ i
2716	Kolami	fly	763	fly-F	tulsa:d		tulsa:d	t u l s aː d
2504	Brahui	fly	764	fly-G	ba:l kanning		ba:l kanning	b aː l # k a nː i n g
123	Kannada	foot	65	foot-A	aḍi		aḍi	a ɖ i
2219	Koya	foot	65	foot-A	aɖugu		aɖugu	a ɖ u g u
122	Malayalam	foot	65	foot-A	aṭi		aṭi	a ʈ i
2148	Tamil	foot	65	foot-A	aɖi		aɖi	a ɖ i
806	Telugu	foot	65	foot-A	aɖugu		aɖugu	a ɖ u g u
1292	Kannada	foot	66	foot-B	pa:da		pa:da	p aː d a
2908	Kuwi	foot	66	foot-B	pa:dami		pa:dami	p aː d a m i
1513	Malayalam	foot	66	foot-B	pa:dam		pa:dam	p aː d a m
3137	Ollari_Gadba	foot	66	foot-B	pa:dam		pa:dam	p aː d a m
2146	Tamil	foot	66	foot-B	pa:dam		pa:dam	p aː d a m
805	Telugu	foot	66	foot-B	pa:damu	LOAN	pa:damu	p aː d a m u
2272	Betta_Kurumba	foot	225	foot-C	ka:lə		ka:lə	k aː l ə
2591	Gondi	foot	225	foot-C	ka:l		ka:l	k aː l
2147	Tamil	foot	225	foot-C	kaalə		kaalə	k a a l ə
2025	Toda	foot	225	foot-C	ko:l		ko:l	k oː l
1924	Tulu	foot	225	foot-C	ka:lə		ka:lə	k aː l ə
1616	Yeruva	foot	225	foot-C	ka:lə		ka:lə	k aː l ə
2380	Kurukh	foot	226	foot-D	kʰeɖ		kʰeɖ	kʰ e ɖ
1822	Badga	foot	365	foot-E	anga:lə		anga:lə	a n g aː l ə
1392	Kodava	foot	365	foot-E	anga:l		anga:l	a n g aː l
2486	Brahui	foot	698	foot-F	nat		nat	n a t
3025	Malto	foot	699	foot-G	ɾaɖadu		ɾaɖadu	ɾ a ɖ a d u
2697	Kolami	foot	700	foot-H	dʒeʈʈa		dʒeʈʈa	dʒ e ʈː a
2801	Kota	foot	702	foot-I	tapaɖ		tapaɖ	t a p a ɖ
2075	Toda	full	513	full-A	so:kkaije		so:kkaije	s oː kː a i j e
1872	Badga	full	68	full-B	tʰumbe		tʰumbe	tʰ u m b e
1341	Kannada	full	68	full-B	tumbidu		tumbidu	t u m b i d u
1442	Kodava	full	68	full-B	dumba		dumba	d u m b a
1665	Yeruva	full	68	full-B	dumba		dumba	d u m b a
2645	Gondi	full	227	full-C	niɳɖ		niɳɖ	n i ɳ ɖ
2748	Kolami	full	227	full-C	ninɖu		ninɖu	n i n ɖ u
1238	Koya	full	227	full-C	ninɖa:		ninɖa:	n i n ɖ aː
2430	Kurukh	full	227	full-C	nindka		nindka	n i n d k a
1564	Malayalam	full	227	full-C	niɾaɲa		niɾaɲa	n i ɾ a ɲ a
3082	Malto	full	227	full-C	nindpa:		nindpa:	n i n d p aː
125	Tamil	full	227	full-C	niṟainta		niṟainta	n i r̪ a i n t a
861	Telugu	full	227	full-C	ninɖu		ninɖu	n i n ɖ u
2209	Tamil	full	514	full-D	muɭu		muɭu	m u ɭ u
1973	Tulu	full	515	full-E	dindʒidunɖu		dindʒidunɖu	d i n dʒ i d u n ɖ u
2325	Betta_Kurumba	full	516	full-F	fullə		fullə	f u lː ə
2537	Brahui	full	854	full-G	puɾ		puɾ	p u ɾ
3185	Ollari_Gadba	full	854	full-G	puneʈ		puneʈ	p u n e ʈ
2964	Kuwi	full	872	full-H	guɾa		guɾa	g u ɾ a
1846	Badga	give	69	give-A	koɖu		koɖu	k o ɖ u
2300	Betta_Kurumba	give	69	give-A	koɖ		koɖ	k o ɖ
131	Kannada	give	69	give-A	koɖu		koɖu	k o ɖ u
1417	Kodava	give	69	give-A	koɖi		koɖi	k o ɖ i
130	Malayalam	give	69	give-A	koɖukkuga		koɖukkuga	k o ɖ u kː u g a
2179	Tamil	give	69	give-A	kuɖə		kuɖə	k u ɖ ə
1948	Tulu	give	69	give-A	koɾo		koɾo	k o ɾ o
1641	Yeruva	give	69	give-A	koɖu		koɖu	k o ɖ u
2512	Brahui	give	471	give-B	tinning		tinning	t i nː i n g
2825	Kota	give	471	give-B	tej		tej	t e j
2932	Kuwi	give	471	give-B	taa		taa	t a a
2178	Tamil	give	471	give-B	ta:		ta:	t aː
2618	Gondi	give	228	give-C	hi		hi	h i
2722	Kolami	give	228	give-C	si:ta:n		si:ta:n	s iː t aː n
1209	Koya	give	228	give-C	i:m		i:m	iː m
1210	Koya	give	228	give-C	i:datam		i:datam	iː d a t a m
2405	Kurukh	give	228	give-C	tʃihna		tʃihna	tʃ i h n a
3055	Malto	give	228	give-C	tʃiba:h		tʃiba:h	tʃ i b aː h
3161	Ollari_Gadba	give	228	give-C	tʃi		tʃi	tʃ i
524	Parji	give	228	give-C	cī-		cī-	c iː +
831	Telugu	give	228	give-C	itʃtʃu		itʃtʃu	i tːʃ u
832	Telugu	give	228	give-C	iʋʋaɖam		iʋʋaɖam	i ʋː a ɖ a m
2051	Toda	give	228	give-C	ittʃadta		ittʃadta	i tː ʃ a d t a
2327	Betta_Kurumba	good	71	good-A	nall		nall	n a lː
1444	Kodava	good	71	good-A	nalla		nalla	n a lː a
1566	Malayalam	good	71	good-A	nalla		nalla	n a lː a
2212	Tamil	good	71	good-A	nalla		nalla	n a lː a
1667	Yeruva	good	71	good-A	nallə		nallə	n a lː ə
1874	Badga	good	72	good-B	oɭɭajadə		oɭɭajadə	o ɭː a j a d ə
1343	Kannada	good	72	good-B	oɭɭijadu		oɭɭijadu	o ɭː i j a d u
2853	Kota	good	72	good-B	oludə		oludə	o l u d ə
1240	Koya	good	73	good-C	mantʃid		mantʃid	m a n tʃ i d
863	Telugu	good	73	good-C	mantʃi		mantʃi	m a n tʃ i
1975	Tulu	good	489	good-D	eɖɖedana		eɖɖedana	e ɖː e d a n a
2077	Toda	good	508	good-E	ulti		ulti	u l t i
3084	Malto	good	565	good-F	he:ɖu		he:ɖu	h eː ɖ u
2539	Brahui	good	856	good-G	dʒua:n		dʒua:n	dʒ u aː n
3085	Malto	good	857	good-H	ɾaɖu		ɾaɖu	ɾ a ɖ u
2432	Kurukh	good	858	good-I	da:ʋ		da:ʋ	d aː ʋ
2750	Kolami	good	859	good-J	sobhatan		sobhatan	s o b h a t a n
2647	Gondi	good	860	good-K	assal		assal	a sː a l
2966	Kuwi	good	861	good-L	nejun		nejun	n e j u n
1864	Badga	green	74	green-A	patʃtʃe		patʃtʃe	p a tːʃ e
2318	Betta_Kurumba	green	74	green-A	passla:ngi ~ patʃtʃəla:ngi		passla:ngi	p a sː l aː n g i
2636	Gondi	green	74	green-A	patʃtʃad		patʃtʃad	p a tːʃ a d
1334	Kannada	green	74	green-A	hasiru		hasiru	h a s i r u
1434	Kodava	green	74	green-A	patʃtʃe		patʃtʃe	p a tːʃ e
2844	Kota	green	74	green-A	patʃtʃə		patʃtʃə	p a tːʃ ə
1230	Koya	green	74	green-A	patʃtʃa		patʃtʃa	p a tːʃ a
2952	Kuwi	green	74	green-A	a:kupatʃtʃa		a:kupatʃtʃa	aː k u p a tːʃ a
1557	Malayalam	green	74	green-A	patʃtʃa		patʃtʃa	p a tːʃ a
528	Parji	green	74	green-A	pay		pay	p a y
2199	Tamil	green	74	green-A	patʃtʃə		patʃtʃə	p a tːʃ ə
854	Telugu	green	74	green-A	patʃtʃa		patʃtʃa	p a tːʃ a
2068	Toda	green	74	green-A	patʃtʃai		patʃtʃai	p a tːʃ a i
1966	Tulu	green	74	green-A	patʃtʃe		patʃtʃe	p a tːʃ e
1658	Yeruva	green	74	green-A	patʃtʃe		patʃtʃe	p a tːʃ e
2422	Kurukh	green	823	green-B	haɾija:ɾ	LOAN	haɾija:ɾ	h a ɾ i j aː ɾ
2529	Brahui	green	824	green-C	guanakki		guanakki	g u a n a kː i
3072	Malto	green	825	green-D	ɾanalo		ɾanalo	ɾ a n a l o
2741	Kolami	green	826	green-E	niguɾ		niguɾ	n i g u ɾ
2637	Gondi	green	827	green-F	hi:		hi:	h iː
2953	Kuwi	green	828	green-G	nilia		nilia	n i l i a
2954	Kuwi	green	829	green-H	kasuli		kasuli	k a s u l i
1502	Malayalam	hair	380	hair-A	muɖi		muɖi	m u ɖ i
2135	Tamil	hair	380	hair-A	muɖi		muɖi	m u ɖ i
142	Kannada	hair	76	hair-B	kūdalu		kūdalu	k uː d a l u
1283	Kannada	hair	76	hair-B	ku:dalu		ku:dalu	k uː d a l u
1915	Tulu	hair	76	hair-B	ku:dʒal		ku:dʒal	k uː dʒ a l
795	Telugu	hair	77	hair-C	veɳʈɾukalu		veɳʈɾukalu	v e ɳ ʈ ɾ u k a l u
1813	Badga	hair	78	hair-D	oɾame	LOAN	oɾame	o ɾ a m e
144	Malayalam	hair	78	hair-D	rōmam	LOAN	rōmam	r oː m a m
2792	Kota	hair	379	hair-E	manɖə mi:ɾə		manɖə mi:ɾə	m a n ɖ ə # m iː ɾ ə
2136	Tamil	hair	379	hair-E	maiɾə		maiɾə	m a i ɾ ə
2016	Toda	hair	379	hair-E	mi:ɾs		mi:ɾs	m iː ɾ s
1384	Kodava	hair	381	hair-F	telami		telami	t e l a m i
3016	Malto	hair	381	hair-F	ta:li		ta:li	t aː l i
1607	Yeruva	hair	381	hair-F	tilami		tilami	t i l a m i
1171	Koya	hair	383	hair-G	dʒuʈʈul		dʒuʈʈul	dʒ u ʈː u l
2371	Kurukh	hair	383	hair-G	tʃuʈʈi		tʃuʈʈi	tʃ u ʈː i
796	Telugu	hair	383	hair-G	dʒuʈʈu		dʒuʈʈu	dʒ u ʈː u
2582	Gondi	hair	676	hair-H	kel		kel	k e l
1170	Koya	hair	676	hair-H	kelk		kelk	k e l k
2475	Brahui	hair	677	hair-I	puʒʒƐ		puʒʒƐ	p u ʒ ʒ ɛ
2263	Betta_Kurumba	hair	500	hair-J	ta:kəɾə		ta:kəɾə	t aː k ə ɾ ə
2688	Kolami	hair	678	hair-K	ti:ɾu		ti:ɾu	t iː ɾ u
3127	Ollari_Gadba	hair	679	hair-L	tʃendi		tʃendi	tʃ e n d i
3128	Ollari_Gadba	hair	679	hair-L	taltʃenʈi		taltʃenʈi	t a l tʃ e n ʈ i
2899	Kuwi	hair	680	hair-M	bana		bana	b a n a
1824	Badga	hand	79	hand-A	kaj		kaj	k a j
2274	Betta_Kurumba	hand	79	hand-A	ki:ja		ki:ja	k iː j a
2593	Gondi	hand	79	hand-A	kaj		kaj	k a j
1294	Kannada	hand	79	hand-A	kaj		kaj	k a j
1394	Kodava	hand	79	hand-A	kaj		kaj	k a j
2699	Kolami	hand	79	hand-A	keju		keju	k e j u
2803	Kota	hand	79	hand-A	kaij		kaij	k a i j
1184	Koya	hand	79	hand-A	kaj		kaj	k a j
2382	Kurukh	hand	79	hand-A	kʰekkʰa		kʰekkʰa	kʰ e k kʰ a
2910	Kuwi	hand	79	hand-A	keju		keju	k e j u
1515	Malayalam	hand	79	hand-A	kaj		kaj	k a j
3139	Ollari_Gadba	hand	79	hand-A	ki:		ki:	k iː
530	Parji	hand	79	hand-A	key		key	k e y
2151	Tamil	hand	79	hand-A	kaj		kaj	k a j
808	Telugu	hand	79	hand-A	tʃejji		tʃejji	tʃ e j j i
2027	Toda	hand	79	hand-A	koi		koi	k o i
1926	Tulu	hand	79	hand-A	kai		kai	k a i
1618	Yeruva	hand	79	hand-A	kaj		kaj	k a j
2488	Brahui	hand	706	hand-B	ɖu:		ɖu:	ɖ uː
3027	Malto	hand	707	hand-C	ʈeʈu		ʈeʈu	ʈ e ʈ u
2583	Gondi	head	80	head-A	talla		talla	t a lː a
151	Kannada	head	80	head-A	tale		tale	t a l e
1284	Kannada	head	80	head-A	tale		tale	t a l e
2689	Kolami	head	80	head-A	tal		tal	t a l
1172	Koya	head	80	head-A	talaka:j		talaka:j	t a l a k aː j
2900	Kuwi	head	80	head-A	tɾajun		tɾajun	t ɾ a j u n
1504	Malayalam	head	80	head-A	tala		tala	t a l a
3129	Ollari_Gadba	head	80	head-A	ta:l		ta:l	t aː l
535	Parji	head	80	head-A	tel		tel	t e l
2137	Tamil	head	80	head-A	talə		talə	t a l ə
797	Telugu	head	80	head-A	tala		tala	t a l a
1608	Yeruva	head	80	head-A	tile		tile	t i l e
1814	Badga	head	377	head-B	manɖe		manɖe	m a n ɖ e
2264	Betta_Kurumba	head	377	head-B	maɳɖi		maɳɖi	m a ɳ ɖ i
1385	Kodava	head	377	head-B	maɳɖe		maɳɖe	m a ɳ ɖ e
2793	Kota	head	377	head-B	manɖə		manɖə	m a n ɖ ə
2017	Toda	head	377	head-B	maʈʈə		maʈʈə	m a ʈː ə
1916	Tulu	head	377	head-B	manɖa		manɖa	m a n ɖ a
2372	Kurukh	head	232	head-C	kuk		kuk	k u k
3017	Malto	head	232	head-C	kukudu		kukudu	k u k u d u
1503	Malayalam	head	681	head-D	ʂiɾasə	LOAN	ʂiɾasə	ʂ i ɾ a s ə
2476	Brahui	head	682	head-E	ka:ʈum		ka:ʈum	k aː ʈ u m
1834	Badga	hear	81	hear-A	ke:pə		ke:pə	k eː p ə
2284	Betta_Kurumba	hear	81	hear-A	kə:ɭ		kə:ɭ	k əː ɭ
2603	Gondi	hear	81	hear-A	kendʒ		kendʒ	k e n dʒ
1304	Kannada	hear	81	hear-A	ke:ɭu		ke:ɭu	k eː ɭ u
1405	Kodava	hear	81	hear-A	ke:ɭə		ke:ɭə	k eː ɭ ə
2813	Kota	hear	81	hear-A	ke:lə		ke:lə	k eː l ə
1526	Malayalam	hear	81	hear-A	kelkuga		kelkuga	k e l k u g a
2163	Tamil	hear	81	hear-A	ke:ɭə		ke:ɭə	k eː ɭ ə
2037	Toda	hear	81	hear-A	ke:l		ke:l	k eː l
1936	Tulu	hear	81	hear-A	keɳaɾa		keɳaɾa	k e ɳ a ɾ a
1629	Yeruva	hear	81	hear-A	ke:ɭu		ke:ɭu	k eː ɭ u
1195	Koya	hear	233	hear-C	ke:dʒa		ke:dʒa	k eː dʒ a
2498	Brahui	hear	234	hear-D	bining		bining	b i n i n g
2710	Kolami	hear	234	hear-D	ʋinti		ʋinti	ʋ i n t i
2392	Kurukh	hear	234	hear-D	menna		menna	m e nː a
3039	Malto	hear	234	hear-D	me:na		me:na	m eː n a
3040	Malto	hear	234	hear-D	me:npo		me:npo	m eː n p o
541	Parji	hear	234	hear-D	ven-		ven-	v e n +
818	Telugu	hear	234	hear-D	ʋinu		ʋinu	ʋ i n u
1298	Kannada	heart	83	heart-A	hrudaya	LOAN	hrudaya	h r u d a y a
1398	Kodava	heart	83	heart-A	hrudaja	LOAN	hrudaja	h r u d a j a
1520	Malayalam	heart	83	heart-A	hɾudajam	LOAN	hɾudajam	h ɾ u d a j a m
2157	Tamil	heart	83	heart-A	idajam	LOAN	idajam	i d a j a m
2084	Telugu	heart	83	heart-A	hɾudajamu	LOAN	hɾudajamu	h ɾ u d a j a m u
2597	Gondi	heart	313	heart-B	guɳɖe		guɳɖe	g u ɳ ɖ e
2704	Kolami	heart	313	heart-B	gunɖe		gunɖe	g u n ɖ e
1188	Koya	heart	313	heart-B	guɳɖeka:ja		guɳɖeka:ja	g u ɳ ɖ e k aː j a
812	Telugu	heart	313	heart-B	guɳɖa		guɳɖa	g u ɳ ɖ a
2807	Kota	heart	314	heart-C	nendʒu		nendʒu	n e n dʒ u
1623	Yeruva	heart	314	heart-C	nendʒi		nendʒi	n e n dʒ i
2031	Toda	heart	315	heart-D	manasə		manasə	m a n a s ə
2278	Betta_Kurumba	heart	463	heart-E	jaddi		jaddi	j a d d i
3032	Malto	heart	561	heart-F	hugli:		hugli:	h u g l iː
2703	Kolami	heart	725	heart-G	pa:nam	LOAN	pa:nam	p aː n a m
2492	Brahui	heart	726	heart-H	ust		ust	u s t
2386	Kurukh	heart	727	heart-I	buka		buka	b u k a
3143	Ollari_Gadba	heart	728	heart-J	dʒibe		dʒibe	dʒ i b e
1809	Badga	horn	84	horn-A	kombə		kombə	k o m b ə
2259	Betta_Kurumba	horn	84	horn-A	kombbə		kombbə	k o m bː ə
1279	Kannada	horn	84	horn-A	kombu		kombu	k o m b u
1380	Kodava	horn	84	horn-A	kombə		kombə	k o m b ə
2684	Kolami	horn	84	horn-A	kommu		kommu	k o mː u
1164	Koya	horn	84	horn-A	komm		komm	k o mː
1497	Malayalam	horn	84	horn-A	kompə		kompə	k o m p ə
2131	Tamil	horn	84	horn-A	kombə		kombə	k o m b ə
791	Telugu	horn	84	horn-A	kommu		kommu	k o mː u
1911	Tulu	horn	84	horn-A	kombu		kombu	k o m b u
1603	Yeruva	horn	84	horn-A	kombə		kombə	k o m b ə
2012	Toda	horn	393	horn-B	ku:ɾ		ku:ɾ	k uː ɾ
2471	Brahui	horn	236	horn-C	maɾgʰ		maɾgʰ	m a ɾ gʱ
2367	Kurukh	horn	236	horn-C	maɾag		maɾag	m a ɾ a g
3012	Malto	horn	236	horn-C	maɾgadu		maɾgadu	m a ɾ g a d u
1166	Koya	horn	394	horn-D	ko:kku		ko:kku	k oː kː u
2578	Gondi	horn	666	horn-E	koɾ		koɾ	k o ɾ
3123	Ollari_Gadba	horn	666	horn-E	kaɾ gutʃul		kaɾ gutʃul	k a ɾ # g u tʃ u l
171	Kannada	kill	86	kill-A	kollu		kollu	k o lː u
1409	Kodava	kill	86	kill-A	kollə		kollə	k o lː ə
170	Malayalam	kill	86	kill-A	kolluga		kolluga	k o lː u g a
2169	Tamil	kill	86	kill-A	kollə		kollə	k o lː ə
1633	Yeruva	kill	86	kill-A	kollə		kollə	k o lː ə
2502	Brahui	kill	87	kill-B	kasfing		kasfing	k a s f i n g
822	Telugu	kill	87	kill-B	tʃampu		tʃampu	tʃ a m p u
2041	Toda	kill	389	kill-C	keɖukisti		keɖukisti	k e ɖ u k i s t i
1940	Tulu	kill	389	kill-C	keɾijaɾa		keɾijaɾa	k e ɾ i j a ɾ a
1838	Badga	kill	390	kill-D	koppə		koppə	k o pː ə
2607	Gondi	kill	391	kill-E	haʋka		haʋka	h a ʋ k a
1199	Koya	kill	391	kill-E	aʋaka:		aʋaka:	a ʋ a k aː
2289	Betta_Kurumba	kill	466	kill-F	kenga:ɭ		kenga:ɭ	k e n g aː ɭ
3047	Malto	kill	562	kill-G	badʒpo		badʒpo	b a dʒ p o
2817	Kota	kill	755	kill-H	ta:ʋiɾ		ta:ʋiɾ	t aː ʋ i ɾ
2714	Kolami	kill	756	kill-I	alangʈa:n		alangʈa:n	a l a n g ʈ aː n
2396	Kurukh	kill	757	kill-J	eɖabna		eɖabna	e ɖ a b n a
2608	Gondi	kill	869	kill-K	kʰatamki	LOAN	kʰatamki	kʰ a t a m k i
175	Kannada	knee	88	knee-A	muṇakālo		muṇakālo	m u ɳ a k aː l o
2802	Kota	knee	88	knee-A	mo:ga:l		mo:ga:l	m oː g aː l
1182	Koya	knee	88	knee-A	mo:ka:l		mo:ka:l	m oː k aː l
2381	Kurukh	knee	88	knee-A	muka		muka	m u k a
174	Malayalam	knee	88	knee-A	muḻaṅkāl		muḻaṅkāl	m u l̪ a ŋ k aː l
3026	Malto	knee	88	knee-A	mu:ka		mu:ka	m uː k a
173	Tamil	knee	88	knee-A	muḻaṅkāl		muḻaṅkāl	m u l̪ a ŋ k aː l
807	Telugu	knee	88	knee-A	mo:ka:lu		mo:ka:lu	m oː k aː l u
1617	Yeruva	knee	88	knee-A	mu:leka:lə		mu:leka:lə	m uː l e k aː l ə
1293	Kannada	knee	361	knee-B	maɳɖi		maɳɖi	m a ɳ ɖ i
1393	Kodava	knee	361	knee-B	maɳɖi		maɳɖi	m a ɳ ɖ i
2909	Kuwi	knee	361	knee-B	mendaja		mendaja	m e n d a j a
1823	Badga	knee	362	knee-C	muʈʈi		muʈʈi	m u ʈː i
2698	Kolami	knee	362	knee-C	muɖsu		muɖsu	m u ɖ s u
1514	Malayalam	knee	362	knee-C	muʈʈə		muʈʈə	m u ʈː ə
2149	Tamil	knee	362	knee-C	muʈʈi		muʈʈi	m u ʈː i
2150	Tamil	knee	362	knee-C	mu:ʈə		mu:ʈə	m uː ʈ ə
2026	Toda	knee	362	knee-C	muʈʈi		muʈʈi	m u ʈː i
1183	Koya	knee	363	knee-D	boʈmiɳɖa:		boʈmiɳɖa:	b o ʈ m i ɳ ɖ aː
1925	Tulu	knee	364	knee-E	meɳaka:ləganʈu		meɳaka:ləganʈu	m e ɳ a k aː l ə g a n ʈ u
2273	Betta_Kurumba	knee	502	knee-F	mannga:lə		mannga:lə	m a nː g aː l ə
2592	Gondi	knee	703	knee-G	tongɾa		tongɾa	t o n g ɾ a
3138	Ollari_Gadba	knee	704	knee-H	ʋangul		ʋangul	ʋ a n g u l
2487	Brahui	knee	705	knee-I	go:ɖ		go:ɖ	g oː ɖ
1835	Badga	know	89	know-A	aɾaʋə		aɾaʋə	a ɾ a ʋ ə
179	Kannada	know	89	know-A	ari-		ari-	a r i +
1406	Kodava	know	89	know-A	aɾi		aɾi	a ɾ i
1527	Malayalam	know	89	know-A	aɾajuga		aɾajuga	a ɾ a j u g a
177	Tamil	know	89	know-A	aṟi-		aṟi-	a r̪ i +
180	Telugu	know	89	know-A	eṟāgu-		eṟāgu-	e r̪ aː g u +
2038	Toda	know	89	know-A	aɾspini		aɾspini	a ɾ s p i n i
1630	Yeruva	know	89	know-A	aɾiʋo		aɾiʋo	a ɾ i ʋ o
557	Parji	know	240	know-B	pun-		pun-	p u n +
2393	Kurukh	know	241	know-C	akʰna		akʰna	a kʰ n a
3041	Malto	know	241	know-C	ha:hpo		ha:hpo	h aː h p o
1305	Kannada	know	330	know-D	telidiko		telidiko	t e l i d i k o
1196	Koya	know	330	know-D	teluse:		teluse:	t e l u s eː
945	Telugu	know	330	know-D	telusuko		telusuko	t e l u s u k o
819	Telugu	know	330	know-D	telusukonu		telusukonu	t e l u s u k o n u
2499	Brahui	know	331	know-E	tʃa:ing		tʃa:ing	tʃ aː i n g
2164	Tamil	know	331	know-E	teɾijum		teɾijum	t e ɾ i j u m
2165	Tamil	know	331	know-E	terindʒuko		terindʒuko	t e r i n dʒ u k o
1937	Tulu	know	331	know-E	teɾijaɾa		teɾijaɾa	t e ɾ i j a ɾ a
2285	Betta_Kurumba	know	465	know-F	gott(ə) uɳɖi		gott(ə) uɳɖi	g o tː # u ɳ ɖ i
2286	Betta_Kurumba	know	465	know-F	gotta:g		gotta:g	g o tː aː g
2814	Kota	know	744	know-G	asu:bej		asu:bej	a s uː b e j
3042	Malto	know	745	know-H	baɖeminpo		baɖeminpo	b a ɖ e m i n p o
3043	Malto	know	746	know-I	sika:ɾpo		sika:ɾpo	s i k aː ɾ p o
2711	Kolami	know	747	know-J	uɾtanɖa:t		uɾtanɖa:t	u ɾ t a n ɖ aː t
3150	Ollari_Gadba	know	748	know-K	sun		sun	s u n
2604	Gondi	know	749	know-L	jeɾpaʈ		jeɾpaʈ	j e ɾ p a ʈ
1797	Badga	leaf	90	leaf-A	elə		elə	e l ə
2248	Betta_Kurumba	leaf	90	leaf-A	jali		jali	j a l i
1268	Kannada	leaf	90	leaf-A	jele		jele	j e l e
1370	Kodava	leaf	90	leaf-A	elakaɳɖa		elakaɳɖa	e l a k a ɳ ɖ a
2777	Kota	leaf	90	leaf-A	e:lu		e:lu	eː l u
1481	Malayalam	leaf	90	leaf-A	ila		ila	i l a
2121	Tamil	leaf	90	leaf-A	ele		ele	e l e
2002	Toda	leaf	90	leaf-A	eɾs		eɾs	e ɾ s
1901	Tulu	leaf	90	leaf-A	iɾa		iɾa	i ɾ a
1593	Yeruva	leaf	90	leaf-A	ele		ele	e l e
2568	Gondi	leaf	91	leaf-B	a:ki		a:ki	aː k i
2674	Kolami	leaf	91	leaf-B	a:k		a:k	aː k
1150	Koya	leaf	91	leaf-B	a:ki:		a:ki:	aː k iː
776	Telugu	leaf	91	leaf-B	a:ku		a:ku	aː k u
562	Parji	leaf	242	leaf-C	ev		ev	e v
2357	Kurukh	leaf	243	leaf-D	atkʰa		atkʰa	a t kʰ a
3113	Ollari_Gadba	leaf	632	leaf-E	ʈunɖe		ʈunɖe	ʈ u n ɖ e
3002	Malto	leaf	633	leaf-F	ha:tʰa		ha:tʰa	h aː tʰ a
2460	Brahui	leaf	634	leaf-G	pann		pann	p a nː
2885	Kuwi	leaf	635	leaf-H	patɾa	LOAN	patɾa	p a t ɾ a
186	Malayalam	lie	92	lie-A	kiɖakkuga		kiɖakkuga	k i ɖ a kː u g a
3052	Malto	lie	92	lie-A	ko:ɖpo		ko:ɖpo	k oː ɖ p o
2174	Tamil	lie	92	lie-A	keɖə		keɖə	k e ɖ ə
187	Kannada	lie	93	lie-B	malagu		malagu	m a l a g u
2615	Gondi	lie	244	lie-C	miɳɖsi		miɳɖsi	m i ɳ ɖ s i
2719	Kolami	lie	244	lie-C	laba:ɖ muɖsati		laba:ɖ muɖsati	l a b aː ɖ # m u ɖ s a t i
566	Parji	lie	244	lie-C	maḍ-		maḍ-	m a ɖ +
1205	Koya	lie	454	lie-D	undʒa		undʒa	u n dʒ a
1843	Badga	lie	455	lie-E	haɖaʋə		haɖaʋə	h a ɖ a ʋ ə
2048	Toda	lie	456	lie-F	poaʈtʃi:		poaʈtʃi:	p o a ʈ tʃ iː
827	Telugu	lie	457	lie-G	paɖukonu		paɖukonu	p a ɖ u k o n u
2047	Toda	lie	458	lie-H	pokkum	EXCLUDE	pokkum	p o kː u m
2294	Betta_Kurumba	lie	459	lie-I	ba:ɖ		ba:ɖ	b aː ɖ
2295	Betta_Kurumba	lie	459	lie-I	ba:ʈɳu i:ɾ		ba:ʈɳu i:ɾ	b aː ʈ ɳ u # iː ɾ
1414	Kodava	lie	459	lie-I	budda		budda	b u d d a
2175	Tamil	lie	459	lie-I	paɖə		paɖə	p a ɖ ə
1945	Tulu	lie	459	lie-I	buɾo:naɾa		buɾo:naɾa	b u ɾ oː n a ɾ a
1638	Yeruva	lie	459	lie-I	bi:ndo		bi:ndo	b iː n d o
2507	Brahui	lie	767	lie-J	dɾogʰ taɖing		dɾogʰ taɖing	d ɾ o gʱ # t a ɖ i n g
2401	Kurukh	lie	768	lie-K	paiha		paiha	p a i h a
2402	Kurukh	lie	870	lie-L	fasija:r		fasija:r	f a s i j aː r
2614	Gondi	lie	871	lie-M	dolsi		dolsi	d o l s i
191	Kannada	liver	94	liver-A	hīri		hīri	h iː r i
2808	Kota	liver	94	liver-A	i:ru		i:ru	iː r u
190	Malayalam	liver	94	liver-A	īral		īral	iː r a l
2158	Tamil	liver	94	liver-A	i:ɾaɭ		i:ɾaɭ	iː ɾ a ɭ
2705	Kolami	liver	95	liver-B	kaleja		kaleja	k a l e j a
1189	Koya	liver	95	liver-B	ka:dʒam		ka:dʒam	k aː dʒ a m
813	Telugu	liver	95	liver-B	ka:lejamu		ka:lejamu	k aː l e j a m u
2598	Gondi	liver	245	liver-C	taɾki		taɾki	t a ɾ k i
3144	Ollari_Gadba	liver	245	liver-C	taɖing		taɖing	t a ɖ i n g
568	Parji	liver	245	liver-C	taruṅg		taruṅg	t a r u ŋ g
1521	Malayalam	liver	316	liver-D	kaɾaɭə		kaɾaɭə	k a ɾ a ɭ ə
2032	Toda	liver	316	liver-D	kuɖa:l		kuɖa:l	k u ɖ aː l
1400	Kodava	liver	317	liver-E	tombe		tombe	t o m b e
1624	Yeruva	liver	317	liver-E	tombe		tombe	t o m b e
1299	Kannada	liver	318	liver-F	medadʒi:ɾika		medadʒi:ɾika	m e d a dʒ iː ɾ i k a
2279	Betta_Kurumba	liver	464	liver-G	tədlə		tədlə	t ə d l ə
2493	Brahui	liver	729	liver-H	dʒagaɾ		dʒagaɾ	dʒ a g a ɾ
3033	Malto	liver	730	liver-I	tʃedɾo		tʃedɾo	tʃ e d ɾ o
2387	Kurukh	liver	731	liver-J	umbalkʰo		umbalkʰo	u m b a l kʰ o
2767	Kota	long	96	long-A	ni:tam		ni:tam	n iː t a m
1465	Malayalam	long	96	long-A	ni:nɖa		ni:nɖa	n iː n ɖ a
1466	Malayalam	long	96	long-A	ni:lamuɭɭa		ni:lamuɭɭa	n iː l a m u ɭː a
193	Tamil	long	96	long-A	nīṇṭa		nīṇṭa	n iː ɳ ʈ a
2107	Tamil	long	96	long-A	ni:ɭam		ni:ɭam	n iː ɭ a m
2108	Tamil	long	96	long-A	ni:ɭama:na		ni:ɭama:na	n iː ɭ a m aː n a
1583	Yeruva	long	96	long-A	ni:ʈa		ni:ʈa	n iː ʈ a
1785	Badga	long	97	long-B	utta		utta	u tː a
2238	Betta_Kurumba	long	97	long-B	uddu		uddu	u d d u
1258	Kannada	long	97	long-B	udda		udda	u d d a
1360	Kodava	long	97	long-B	uddə		uddə	u d d ə
1891	Tulu	long	97	long-B	uda		uda	u d a
2664	Kolami	long	98	long-C	poɖa:m		poɖa:m	p o ɖ aː m
1138	Koya	long	98	long-C	poɖaʋuʈa:du		poɖaʋuʈa:du	p o ɖ a ʋ u ʈ aː d u
760	Telugu	long	98	long-C	poɖaʋu		poɖaʋu	p o ɖ a ʋ u
1992	Toda	long	352	long-D	neɾti		neɾti	n e ɾ t i
2450	Brahui	long	596	long-E	muɾgun		muɾgun	m u ɾ g u n
2345	Kurukh	long	597	long-F	diga:h		diga:h	d i g aː h
2991	Malto	long	597	long-F	digaɖo		digaɖo	d i g a ɖ o
2557	Gondi	long	598	long-G	la:m		la:m	l aː m
2245	Betta_Kurumba	louse	99	louse-A	pja:nu		pja:nu	p j aː n u
1265	Kannada	louse	99	louse-A	he:nu		he:nu	h eː n u
1367	Kodava	louse	99	louse-A	pe:nə		pe:nə	p eː n ə
2671	Kolami	louse	99	louse-A	pa:nu		pa:nu	p aː n u
2353	Kurukh	louse	99	louse-A	pe:n		pe:n	p eː n
1477	Malayalam	louse	99	louse-A	pe:n		pe:n	p eː n
571	Parji	louse	99	louse-A	pēni		pēni	p eː n i
2118	Tamil	louse	99	louse-A	pe:nə		pe:nə	p eː n ə
771	Telugu	louse	99	louse-A	pe:nu		pe:nu	p eː n u
1898	Tulu	louse	99	louse-A	pe:n		pe:n	p eː n
1590	Yeruva	louse	99	louse-A	pe:nə		pe:nə	p eː n ə
1999	Toda	louse	439	louse-B	iɾs		iɾs	i ɾ s
2564	Gondi	louse	440	louse-C	poɾki		poɾki	p o ɾ k i
1147	Koya	louse	440	louse-C	poɾiki		poɾiki	p o ɾ i k i
1793	Badga	louse	441	louse-D	ili		ili	i l i
1794	Badga	louse	441	louse-D	kili		kili	k i l i
2457	Brahui	louse	628	louse-E	bo:dʰ		bo:dʰ	b oː dʱ
2774	Kota	louse	629	louse-F	paiji		paiji	p a i j i
1363	Kodava	man	100	man-A	a:naaɭə		a:naaɭə	aː n a a ɭ ə
1470	Malayalam	man	100	man-A	a:ɳə		a:ɳə	aː ɳ ə
2112	Tamil	man	100	man-A	a:ɳə		a:ɳə	aː ɳ ə
2113	Tamil	man	100	man-A	a:ɳ		a:ɳ	aː ɳ
203	Kannada	man	101	man-B	puruṣa	LOAN	puruṣa	p u r u ʂ a
1471	Malayalam	man	101	man-B	puɾuʂan	LOAN	puɾuʂan	p u ɾ u ʂ a n
766	Telugu	man	101	man-B	puɾuʂuɖu	LOAN	puɾuʂuɖu	p u ɾ u ʂ u ɖ u
2241	Betta_Kurumba	man	416	man-C	gəɳɖaɭə		gəɳɖaɭə	g ə ɳ ɖ a ɭ ə
1261	Kannada	man	416	man-C	ganɖasu		ganɖasu	g a n ɖ a s u
2770	Kota	man	416	man-C	ganmagu		ganmagu	g a n m a g u
1142	Koya	man	420	man-D	magaʋa:ɳɖ		magaʋa:ɳɖ	m a g a ʋ aː ɳ ɖ
765	Telugu	man	420	man-D	magaʋa:ɖu		magaʋa:ɖu	m a g a ʋ aː ɖ u
1143	Koya	man	421	man-E	pe:ka:l		pe:ka:l	p eː k aː l
1789	Badga	man	422	man-F	kanɖumuga		kanɖumuga	k a n ɖ u m u g a
1586	Yeruva	man	423	man-G	panija		panija	p a n i j a
2878	Kuwi	man	611	man-H	kakasi		kakasi	k a k a s i
2114	Tamil	man	425	man-I	a:mbɭe		a:mbɭe	aː m b ɭ e
1995	Toda	man	426	man-J	a:lom		a:lom	aː l o m
1894	Tulu	man	427	man-K	a:ndʒʋu		a:ndʒʋu	aː n dʒ ʋ u
2453	Brahui	man	612	man-L	naɾeenə		naɾeenə	n a ɾ e e n ə
2995	Malto	man	613	man-M	muɖsa:		muɖsa:	m u ɖ s aː
2349	Kurukh	man	614	man-N	me:t		me:t	m eː t
2667	Kolami	man	615	man-O	maniʂa:n		maniʂa:n	m a n i ʂ aː n
2560	Gondi	man	616	man-P	mankal		mankal	m a n k a l
2876	Kuwi	man	617	man-Q	ɖola		ɖola	ɖ o l a
2877	Kuwi	man	618	man-R	kodomi		kodomi	k o d o m i
1254	Kannada	many	102	many-A	halaʋu		halaʋu	h a l a ʋ u
1460	Malayalam	many	102	many-A	pala		pala	p a l a
2101	Tamil	many	102	many-A	palə		palə	p a l ə
208	Telugu	many	103	many-B	nānā		nānā	n aː n aː
1356	Kodava	many	340	many-C	dumba		dumba	d u m b a
1579	Yeruva	many	340	many-C	tumba		tumba	t u m b a
1133	Koya	many	341	many-D	tʃa:la		tʃa:la	tʃ aː l a
756	Telugu	many	341	many-D	tʃa:la		tʃa:la	tʃ aː l a
1134	Koya	many	342	many-E	betʃtʃo:ko		betʃtʃo:ko	b e tːʃ oː k o
1781	Badga	many	343	many-F	appaɾa		appaɾa	a pː a ɾ a
1461	Malayalam	many	344	many-G	ottiɾi		ottiɾi	o tː i ɾ i
2102	Tamil	many	345	many-H	neɾija		neɾija	n e ɾ i j a
1988	Toda	many	346	many-I	uppu:m		uppu:m	u pː uː m
1887	Tulu	many	347	many-J	ba:ɾi		ba:ɾi	b aː ɾ i
2234	Betta_Kurumba	many	552	many-K	kajɾijə		kajɾijə	k a j ɾ i j ə
2660	Kolami	many	580	many-L	peɾe		peɾe	p e ɾ e
2446	Brahui	many	581	many-M	ba:z		ba:z	b aː z
2984	Malto	many	582	many-N	di:kehi		di:kehi	d iː k e h i
2985	Malto	many	583	many-O	ga:ɖehi		ga:ɖehi	g aː ɖ e h i
2341	Kurukh	many	584	many-P	bagge		bagge	b a gː e
2552	Gondi	many	585	many-Q	dʒa:sta		dʒa:sta	dʒ aː s t a
2553	Gondi	many	586	many-R	ʋellen		ʋellen	ʋ e lː e n
2763	Kota	many	587	many-S	i:dʒo:ɖ		i:dʒo:ɖ	iː dʒ oː ɖ
1374	Kodava	meat	104	meat-A	eɾatʃi		eɾatʃi	e ɾ a tʃ i
1488	Malayalam	meat	104	meat-A	iɾatʃi		iɾatʃi	i ɾ a tʃ i
209	Tamil	meat	104	meat-A	iṟaicci		iṟaicci	i r̪ a i c c i
1597	Yeruva	meat	104	meat-A	iɾatʃi		iɾatʃi	i ɾ a tʃ i
210	Kannada	meat	105	meat-B	bāḍu		bāḍu	b aː ɖ u
1272	Kannada	meat	106	meat-C	ma:msa	LOAN	ma:msa	m aː m s a
1487	Malayalam	meat	106	meat-C	ma:msam	LOAN	ma:msam	m aː m s a m
781	Telugu	meat	106	meat-C	ma:msamu	LOAN	ma:msamu	m aː m s a m u
1905	Tulu	meat	106	meat-C	ma:sa	LOAN	ma:sa	m aː s a
2125	Tamil	meat	408	meat-D	kaɾi		kaɾi	k a ɾ i
2781	Kota	meat	417	meat-E	podu		podu	p o d u
2006	Toda	meat	417	meat-E	pi:t		pi:t	p iː t
1801	Badga	meat	418	meat-F	pa:ɖə		pa:ɖə	p aː ɖ ə
1802	Badga	meat	418	meat-F	pa:gə		pa:gə	p aː g ə
1155	Koya	meat	419	meat-G	angi:		angi:	a n g iː
2252	Betta_Kurumba	meat	494	meat-H	/əɾsi/[wəɾsi]		/əɾsi/[wəɾsi]	ə ɾ s i
2464	Brahui	meat	645	meat-I	su:		su:	s uː
2572	Gondi	meat	645	meat-I	haʋʋi		haʋʋi	h a ʋː i
2678	Kolami	meat	646	meat-J	muɾija		muɾija	m u ɾ i j a
3006	Malto	meat	647	meat-K	ma:kɖu		ma:kɖu	m aː k ɖ u
2361	Kurukh	meat	648	meat-L	ahɖa:		ahɖa:	a h ɖ aː
2782	Kota	meat	649	meat-M	keteɾi		keteɾi	k e t e ɾ i
1849	Badga	moon	107	moon-A	tinguʋa	LOAN	tinguʋa	t i n g u ʋ a
215	Kannada	moon	107	moon-A	candra	LOAN	candra	c a n d r a
1320	Kannada	moon	107	moon-A	tʃendɾa	LOAN	tʃendɾa	tʃ e n d ɾ a
1420	Kodava	moon	107	moon-A	tʃendɾa	LOAN	tʃendɾa	tʃ e n d ɾ a
1213	Koya	moon	107	moon-A	sanɖama:ma	LOAN	sanɖama:ma	s a n ɖ a m aː m a
2408	Kurukh	moon	107	moon-A	tʃando	LOAN	tʃando	tʃ a n d o
1541	Malayalam	moon	107	moon-A	tʃendɾan	LOAN	tʃendɾan	tʃ e n d ɾ a n
213	Tamil	moon	107	moon-A	cantiraṉ	LOAN	cantiraṉ	c a n t i r a n̪
835	Telugu	moon	107	moon-A	tʃendɾuɖu	LOAN	tʃendɾuɖu	tʃ e n d ɾ u ɖ u
1951	Tulu	moon	107	moon-A	tʃendɾe	LOAN	tʃendɾe	tʃ e n d ɾ e
2726	Kolami	moon	247	moon-B	nela		nela	n e l a
2829	Kota	moon	247	moon-B	nelavə		nelavə	n e l a v ə
1214	Koya	moon	247	moon-B	nella		nella	n e lː a
2935	Kuwi	moon	247	moon-B	lendʒu		lendʒu	l e n dʒ u
3164	Ollari_Gadba	moon	247	moon-B	neling		neling	n e l i n g
575	Parji	moon	247	moon-B	neliñ		neliñ	n e l i ɲ
2183	Tamil	moon	247	moon-B	nila		nila	n i l a
2054	Toda	moon	247	moon-B	nila		nila	n i l a
1644	Yeruva	moon	247	moon-B	nilatʃi		nilatʃi	n i l a tʃ i
2303	Betta_Kurumba	moon	477	moon-C	pəɾi		pəɾi	p ə ɾ i
3058	Malto	moon	563	moon-D	bilpdu		bilpdu	b i l p d u
2515	Brahui	moon	779	moon-E	ʈu:be		ʈu:be	ʈ uː b e
2621	Gondi	moon	780	moon-F	dʒango		dʒango	dʒ a n g o
2830	Kota	moon	781	moon-G	una:ʋə		una:ʋə	u n aː ʋ ə
1228	Koya	mountain	529	mountain-A	gubal		gubal	g u b a l
2316	Betta_Kurumba	mountain	109	mountain-B	bəʈʈə		bəʈʈə	b ə ʈː ə
219	Kannada	mountain	109	mountain-B	beʈʈa		beʈʈa	b e ʈː a
1432	Kodava	mountain	110	mountain-C	kundə		kundə	k u n d ə
852	Telugu	mountain	110	mountain-C	konɖa		konɖa	k o n ɖ a
1656	Yeruva	mountain	110	mountain-C	kundə		kundə	k u n d ə
1862	Badga	mountain	248	mountain-D	male		male	m a l e
2527	Brahui	mountain	248	mountain-D	maʃ		maʃ	m a ʃ
218	Malayalam	mountain	248	mountain-D	mala		mala	m a l a
2196	Tamil	mountain	248	mountain-D	malai		malai	m a l a i
2633	Gondi	mountain	522	mountain-E	meʈʈa		meʈʈa	m e ʈː a
1227	Koya	mountain	522	mountain-E	meʈʈa		meʈʈa	m e ʈː a
1555	Malayalam	mountain	523	mountain-F	paɾʋatam	LOAN	paɾʋatam	p a ɾ ʋ a t a m
978	Telugu	mountain	523	mountain-F	paɾʋatamu	LOAN	paɾʋatamu	p a ɾ ʋ a t a m u
2066	Toda	mountain	526	mountain-G	tiʈʈə		tiʈʈə	t i ʈː ə
1964	Tulu	mountain	531	mountain-H	da:ɾi		da:ɾi	d aː ɾ i
3070	Malto	mountain	816	mountain-I	be:ɖo paha:ɖi		be:ɖo paha:ɖi	b eː ɖ o # p a h aː ɖ i
2420	Kurukh	mountain	817	mountain-J	paɾta		paɾta	p a ɾ t a
2739	Kolami	mountain	818	mountain-K	danɖime:ʈ		danɖime:ʈ	d a n ɖ i m eː ʈ
2842	Kota	mountain	819	mountain-L	ʋe:ʈume		ʋe:ʈume	ʋ eː ʈ u m e
3176	Ollari_Gadba	mountain	820	mountain-M	kappe		kappe	k a pː e
2269	Betta_Kurumba	mouth	111	mouth-A	ba:jə		ba:jə	b aː j ə
2482	Brahui	mouth	111	mouth-A	ba:		ba:	b aː
1289	Kannada	mouth	111	mouth-A	ba:ji		ba:ji	b aː j i
2218	Kodava	mouth	111	mouth-A	ba:ji		ba:ji	b aː j i
2798	Kota	mouth	111	mouth-A	ʋa:ji		ʋa:ji	ʋ aː j i
2377	Kurukh	mouth	111	mouth-A	baji		baji	b a j i
1510	Malayalam	mouth	111	mouth-A	ʋa:ja		ʋa:ja	ʋ aː j a
579	Parji	mouth	111	mouth-A	vāy		vāy	v aː y
2142	Tamil	mouth	111	mouth-A	ʋa:ji		ʋa:ji	ʋ aː j i
2143	Tamil	mouth	111	mouth-A	ʋa:		ʋa:	ʋ aː
2022	Toda	mouth	111	mouth-A	po:i		po:i	p oː i
1921	Tulu	mouth	111	mouth-A	ba:ji		ba:ji	b aː j i
1613	Yeruva	mouth	111	mouth-A	ba:ji		ba:ji	b aː j i
928	Telugu	mouth	112	mouth-B	no:ɾu		no:ɾu	n oː ɾ u
1178	Koya	mouth	368	mouth-C	pavu:ɾ		pavu:ɾ	p a v uː ɾ
1819	Badga	mouth	369	mouth-D	pe		pe	p e
2588	Gondi	mouth	691	mouth-E	toɖɖi		toɖɖi	t o ɖː i
3022	Malto	mouth	691	mouth-E	toɾo		toɾo	t o ɾ o
2694	Kolami	mouth	692	mouth-F	mu:ti		mu:ti	m uː t i
2905	Kuwi	mouth	693	mouth-G	guʈi		guʈi	g u ʈ i
3134	Ollari_Gadba	mouth	694	mouth-H	tʃa:lu		tʃa:lu	tʃ aː l u
1877	Badga	name	113	name-A	esaɾə		esaɾə	e s a ɾ ə
2330	Betta_Kurumba	name	113	name-A	pja:ɾə		pja:ɾə	p j aː ɾ ə
2542	Brahui	name	113	name-A	pin		pin	p i n
2650	Gondi	name	113	name-A	poɾol		poɾol	p o ɾ o l
1346	Kannada	name	113	name-A	hesaru		hesaru	h e s a r u
1447	Kodava	name	113	name-A	peda		peda	p e d a
2753	Kolami	name	113	name-A	pe:ɾ		pe:ɾ	p eː ɾ
2856	Kota	name	113	name-A	pe:ɾ		pe:ɾ	p eː ɾ
1244	Koya	name	113	name-A	pedeɾ		pedeɾ	p e d e ɾ
2969	Kuwi	name	113	name-A	doru		doru	d o r u
1569	Malayalam	name	113	name-A	peɾə		peɾə	p e ɾ ə
583	Parji	name	113	name-A	pidir		pidir	p i d i r
2217	Tamil	name	113	name-A	pe:ɾə		pe:ɾə	p eː ɾ ə
867	Telugu	name	113	name-A	pe:ɾu		pe:ɾu	p eː ɾ u
2080	Toda	name	113	name-A	pe:ɾ		pe:ɾ	p eː ɾ
1978	Tulu	name	113	name-A	pudaɾə		pudaɾə	p u d a ɾ ə
1670	Yeruva	name	113	name-A	pe:ɾu		pe:ɾu	p eː ɾ u
2435	Kurukh	name	566	name-B	na:me	LOAN	na:me	n aː m e
3089	Malto	name	566	name-B	na:mi	LOAN	na:mi	n aː m i
1826	Badga	neck	114	neck-A	katə		katə	k a t ə
2805	Kota	neck	114	neck-A	kaɖate:l		kaɖate:l	k a ɖ a t eː l
1517	Malayalam	neck	114	neck-A	kaɻutə		kaɻutə	k a ɻ u t ə
2154	Tamil	neck	114	neck-A	kaɭuttə		kaɭuttə	k a ɭ u tː ə
1186	Koya	neck	115	neck-B	meɖaka:ja		meɖaka:ja	m e ɖ a k aː j a
810	Telugu	neck	115	neck-B	meɖa		meɖa	m e ɖ a
2029	Toda	neck	115	neck-B	maɾ		maɾ	m a ɾ
2384	Kurukh	neck	251	neck-C	kʰesir		kʰesir	kʰ e s i r
3030	Malto	neck	251	neck-C	asaɾdu		asaɾdu	a s a ɾ d u
1296	Kannada	neck	306	neck-D	kuthige		kuthige	k u tʰ i g e
1396	Kodava	neck	307	neck-E	bo:ɭe		bo:ɭe	b oː ɭ e
1621	Yeruva	neck	307	neck-E	bo:ɭe		bo:ɭe	b oː ɭ e
1928	Tulu	neck	308	neck-F	kekkilə		kekkilə	k e kː i l ə
2276	Betta_Kurumba	neck	558	neck-G	kp:ma:ɭi		kp:ma:ɭi	k pː m aː ɭ i
2701	Kolami	neck	713	neck-H	mak		mak	m a k
2490	Brahui	neck	714	neck-I	lex		lex	l e x
3029	Malto	neck	715	neck-J	ɖo:nɖo		ɖo:nɖo	ɖ oː n ɖ o
3141	Ollari_Gadba	neck	716	neck-K	kanɖ		kanɖ	k a n ɖ
2595	Gondi	neck	717	neck-L	guɖunga		guɖunga	g u ɖ u n g a
1873	Badga	new	543	new-A	ostə		ostə	o s t ə
2749	Kolami	new	117	new-B	kota		kota	k o t a
1239	Koya	new	117	new-B	kottad		kottad	k o tː a d
862	Telugu	new	117	new-B	kotta		kotta	k o tː a
2538	Brahui	new	252	new-C	pu:skun		pu:skun	p uː s k u n
2646	Gondi	new	252	new-C	puna		puna	p u n a
1342	Kannada	new	252	new-C	hosadu		hosadu	h o s a d u
1443	Kodava	new	252	new-C	pudija		pudija	p u d i j a
2852	Kota	new	252	new-C	pudijadə		pudijadə	p u d i j a d ə
2431	Kurukh	new	252	new-C	pu:na		pu:na	p uː n a
2965	Kuwi	new	252	new-C	puni		puni	p u n i
1565	Malayalam	new	252	new-C	pudija		pudija	p u d i j a
3083	Malto	new	252	new-C	pu:na		pu:na	p uː n a
588	Parji	new	252	new-C	pun		pun	p u n
2210	Tamil	new	252	new-C	pudusə		pudusə	p u d u s ə
2211	Tamil	new	252	new-C	pudu		pudu	p u d u
2076	Toda	new	252	new-C	pudu:n		pudu:n	p u d uː n
1974	Tulu	new	252	new-C	posatta		posatta	p o s a tː a
1666	Yeruva	new	252	new-C	pudijai		pudijai	p u d i j a i
2326	Betta_Kurumba	new	544	new-D	pəjjmən		pəjjmən	p ə j j m ə n
3186	Ollari_Gadba	new	855	new-E	nia	LOAN	nia	n i a
1868	Badga	night	118	night-A	iɾə		iɾə	i ɾ ə
2848	Kota	night	118	night-A	e:lumaɾam		e:lumaɾam	eː l u m a ɾ a m
2204	Tamil	night	118	night-A	iɾa:ʋə		iɾa:ʋə	i ɾ aː ʋ ə
2205	Tamil	night	118	night-A	ɾa:ʋə		ɾa:ʋə	ɾ aː ʋ ə
239	Kannada	night	119	night-B	ɾa:tɾi	LOAN	ɾa:tɾi	ɾ aː t ɾ i
1561	Malayalam	night	119	night-B	ɾa:tɾi	LOAN	ɾa:tɾi	ɾ aː t ɾ i
3077	Malto	night	119	night-B	ɾa:ti	LOAN	ɾa:ti	ɾ aː t i
2203	Tamil	night	119	night-B	ɾa:tɾi	LOAN	ɾa:tɾi	ɾ aː t ɾ i
858	Telugu	night	119	night-B	ɾa:tɾi	LOAN	ɾa:tɾi	ɾ aː t ɾ i
1970	Tulu	night	119	night-B	ɾa:tɾe	LOAN	ɾa:tɾe	ɾ aː t ɾ e
2426	Kurukh	night	253	night-C	ma:ha		ma:ha	m aː h a
3078	Malto	night	253	night-C	ma:a:		ma:a:	m aː aː
1235	Koya	night	533	night-D	mulipe		mulipe	m u l i p e
1438	Kodava	night	536	night-E	bajiʈə		bajiʈə	b a j i ʈ ə
1662	Yeruva	night	537	night-F	andi		andi	a n d i
2322	Betta_Kurumba	night	538	night-G	ədlə		ədlə	ə d l ə
2072	Toda	night	539	night-H	ekka:ɖə		ekka:ɖə	e kː aː ɖ ə
2642	Gondi	night	846	night-I	naɾkaɖ		naɾkaɖ	n a ɾ k a ɖ
2533	Brahui	night	847	night-J	nam		nam	n a m
2961	Kuwi	night	847	night-J	la:n		la:n	l aː n
2745	Kolami	night	848	night-K	siɾbedin		siɾbedin	s i ɾ b e d i n
1818	Badga	nose	120	nose-A	mu:kə		mu:kə	m uː k ə
2268	Betta_Kurumba	nose	120	nose-A	mu:kkə		mu:kkə	m uː kː ə
1288	Kannada	nose	120	nose-A	mu:gə		mu:gə	m uː g ə
1389	Kodava	nose	120	nose-A	mu:kkə		mu:kkə	m uː kː ə
2693	Kolami	nose	120	nose-A	mu:kk		mu:kk	m uː kː
2797	Kota	nose	120	nose-A	mu:kə		mu:kə	m uː k ə
2376	Kurukh	nose	120	nose-A	mu:ji		mu:ji	m uː j i
2904	Kuwi	nose	120	nose-A	mungeli		mungeli	m u n g e l i
1509	Malayalam	nose	120	nose-A	mu:kə		mu:kə	m uː k ə
3133	Ollari_Gadba	nose	120	nose-A	mungan		mungan	m u n g a n
596	Parji	nose	120	nose-A	muvãḍ		muvãḍ	m u v ã ɖ
2141	Tamil	nose	120	nose-A	mu:kə		mu:kə	m uː k ə
801	Telugu	nose	120	nose-A	mukku		mukku	m u kː u
1920	Tulu	nose	120	nose-A	mu:gu		mu:gu	m uː g u
1612	Yeruva	nose	120	nose-A	mu:kkə		mu:kkə	m uː kː ə
2587	Gondi	nose	370	nose-B	mosoɾ		mosoɾ	m o s o ɾ
1177	Koya	nose	370	nose-B	mosso:ɾ		mosso:ɾ	m o sː oː ɾ
2021	Toda	nose	371	nose-C	mittu:p		mittu:p	m i tː uː p
3021	Malto	nose	687	nose-D	muso:		muso:	m u s oː
2481	Brahui	nose	690	nose-E	ba:mus		ba:mus	b aː m u s
2231	Betta_Kurumba	not	121	not-A	ila		ila	i l a
2550	Gondi	not	121	not-A	helle		helle	h e lː e
1354	Kodava	not	121	not-A	ille		ille	i lː e
2761	Kota	not	121	not-A	illa		illa	i lː a
1129	Koya	not	121	not-A	ille		ille	i lː e
1458	Malayalam	not	121	not-A	illa		illa	i lː a
2099	Tamil	not	121	not-A	ille		ille	i lː e
752	Telugu	not	121	not-A	le:du		le:du	l eː d u
1577	Yeruva	not	121	not-A	ille		ille	i lː e
2658	Kolami	not	569	not-B	ka:du		ka:du	k aː d u
2081	Telugu	not	569	not-B	ka:du		ka:du	k aː d u
2232	Betta_Kurumba	not	255	not-C	ala		ala	a l a
1252	Kannada	not	255	not-C	alla		alla	a lː a
1779	Badga	not	332	not-D	kulle		kulle	k u lː e
1986	Toda	not	333	not-E	a:ɖudi		a:ɖudi	aː ɖ u d i
1885	Tulu	not	333	not-E	a:tu		a:tu	aː t u
2339	Kurukh	not	559	not-F	mala		mala	m a l a
2980	Malto	not	559	not-F	mala:		mala:	m a l aː
2443	Brahui	not	570	not-G	a:xa		a:xa	aː x a
2444	Brahui	not	571	not-H	nƐ		nƐ	n ɛ
2981	Malto	not	572	not-I	hambija		hambija	h a m b i j a
1782	Badga	one	123	one-A	ondə		ondə	o n d ə
2235	Betta_Kurumba	one	123	one-A	ʋandə		ʋandə	ʋ a n d ə
2447	Brahui	one	123	one-A	asit		asit	a s i t
2554	Gondi	one	123	one-A	ondi		ondi	o n d i
1255	Kannada	one	123	one-A	ondu		ondu	o n d u
1357	Kodava	one	123	one-A	ondə		ondə	o n d ə
2661	Kolami	one	123	one-A	okko:t		okko:t	o kː oː t
2764	Kota	one	123	one-A	o:dit		o:dit	oː d i t
1135	Koya	one	123	one-A	oɾɾo:ʈ		oɾɾo:ʈ	o ɾ ɾ oː ʈ
2342	Kurukh	one	123	one-A	o:nd		o:nd	oː n d
2868	Kuwi	one	123	one-A	ranɖi		ranɖi	r a n ɖ i
1462	Malayalam	one	123	one-A	onnə		onnə	o nː ə
2986	Malto	one	123	one-A	o:nd		o:nd	oː n d
3100	Ollari_Gadba	one	123	one-A	okuʈi		okuʈi	o k u ʈ i
603	Parji	one	123	one-A	ok		ok	o k
2103	Tamil	one	123	one-A	onnə		onnə	o nː ə
757	Telugu	one	123	one-A	okaʈi		okaʈi	o k a ʈ i
1888	Tulu	one	123	one-A	ondʒi		ondʒi	o n dʒ i
1580	Yeruva	one	123	one-A	ondʒu		ondʒu	o n dʒ u
1989	Toda	one	348	one-B	uttə		uttə	u tː ə
1262	Kannada	person	124	person-A	manusa	LOAN	manusa	m a n u s a
1364	Kodava	person	124	person-A	manasa	LOAN	manasa	m a n a s a
2668	Kolami	person	124	person-A	maniʂa:n	LOAN	maniʂa:n	m a n i ʂ aː n
1144	Koya	person	124	person-A	mansu:ɳɖ	LOAN	mansu:ɳɖ	m a n s uː ɳ ɖ
1472	Malayalam	person	124	person-A	manuʂan	LOAN	manuʂan	m a n u ʂ a n
253	Tamil	person	124	person-A	maṉitaṉ	LOAN	maṉitaṉ	m a n̪ i t a n̪
2115	Tamil	person	124	person-A	manuʂan	LOAN	manuʂan	m a n u ʂ a n
767	Telugu	person	124	person-A	maniʂi	LOAN	maniʂi	m a n i ʂ i
1895	Tulu	person	124	person-A	manuʂe:	LOAN	manuʂe:	m a n u ʂ eː
1587	Yeruva	person	124	person-A	manutʃe	LOAN	manutʃe	m a n u tʃ e
1790	Badga	person	429	person-B	kanɖə		kanɖə	k a n ɖ ə
1996	Toda	person	430	person-C	kinnu:ɖə		kinnu:ɖə	k i nː uː ɖ ə
2242	Betta_Kurumba	person	556	person-D	a:ɭə ~ a:ɭu		a:ɭə	aː ɭ ə
2350	Kurukh	person	556	person-D	a:l		a:l	aː l
2561	Gondi	person	619	person-E	lokuɾ		lokuɾ	l o k u ɾ
2996	Malto	person	620	person-F	malah		malah	m a l a h
2454	Brahui	person	621	person-G	bandag		bandag	b a n d a g
1853	Badga	rain	125	rain-A	me		me	m e
2306	Betta_Kurumba	rain	125	rain-A	maɭi		maɭi	m a ɭ i
1323	Kannada	rain	125	rain-A	maɭe		maɭe	m a ɭ e
1423	Kodava	rain	125	rain-A	maɭe		maɭe	m a ɭ e
2833	Kota	rain	125	rain-A	mai		mai	m a i
1545	Malayalam	rain	125	rain-A	maɻa		maɻa	m a ɻ a
2187	Tamil	rain	125	rain-A	maɻai		maɻai	m a ɻ a i
2057	Toda	rain	125	rain-A	meɖutti		meɖutti	m e ɖ u tː i
1647	Yeruva	rain	125	rain-A	maɭe		maɭe	m a ɭ e
839	Telugu	rain	126	rain-B	ʋarʂam	LOAN	ʋarʂam	ʋ a r ʂ a m
1954	Tulu	rain	126	rain-B	baɾsa	LOAN	baɾsa	b a ɾ s a
2729	Kolami	rain	257	rain-C	ʋa:na		ʋa:na	ʋ aː n a
1217	Koya	rain	257	rain-C	ʋa:na		ʋa:na	ʋ aː n a
607	Parji	rain	257	rain-C	vāni		vāni	v aː n i
3191	Telugu	rain	257	rain-C	ʋa:na		ʋa:na	ʋ aː n a
2518	Brahui	rain	786	rain-D	pƐɾ		pƐɾ	p ɛ ɾ
2624	Gondi	rain	786	rain-D	piɾ		piɾ	p i ɾ
3061	Malto	rain	787	rain-E	dʒaɖa:		dʒaɖa:	dʒ a ɖ aː
2411	Kurukh	rain	788	rain-F	tʃe:p		tʃe:p	tʃ eː p
2938	Kuwi	rain	789	rain-G	bela		bela	b e l a
1863	Badga	red	127	red-A	keppə		keppə	k e pː ə
2528	Brahui	red	127	red-A	xi:sun		xi:sun	x iː s u n
1333	Kannada	red	127	red-A	kempu		kempu	k e m p u
1433	Kodava	red	127	red-A	tʃo:pə		tʃo:pə	tʃ oː p ə
2421	Kurukh	red	127	red-A	kheso		kheso	k h e s o
1556	Malayalam	red	127	red-A	tʃumappə		tʃumappə	tʃ u m a pː ə
3071	Malto	red	127	red-A	e:so		e:so	eː s o
608	Parji	red	127	red-A	key		key	k e y
261	Tamil	red	127	red-A	ce-m-		ce-m-	c e + m +
2197	Tamil	red	127	red-A	seʋappə		seʋappə	s e ʋ a pː ə
2198	Tamil	red	127	red-A	segappə		segappə	s e g a pː ə
2067	Toda	red	127	red-A	keppə		keppə	k e pː ə
1965	Tulu	red	127	red-A	kempu		kempu	k e m p u
1657	Yeruva	red	127	red-A	tʃo:pə		tʃo:pə	tʃ oː p ə
2634	Gondi	red	128	red-B	eɾɾag		eɾɾag	e ɾ ɾ a g
2635	Gondi	red	128	red-B	jeɾɾag		jeɾɾag	j e ɾ ɾ a g
2740	Kolami	red	128	red-B	jeruɖi		jeruɖi	j e r u ɖ i
1229	Koya	red	128	red-B	eɾɾa		eɾɾa	e ɾ ɾ a
853	Telugu	red	128	red-B	eɾupu		eɾupu	e ɾ u p u
2317	Betta_Kurumba	red	521	red-C	tissəgaɳɖa:ngi		tissəgaɳɖa:ngi	t i sː ə g a ɳ ɖ aː n g i
2843	Kota	red	821	red-D	netiɾ		netiɾ	n e t i ɾ
2950	Kuwi	red	821	red-D	netuɾi		netuɾi	n e t u ɾ i
2951	Kuwi	red	822	red-E	gaɖga		gaɖga	g a ɖ g a
1554	Malayalam	road	129	road-A	ʋaɻi		ʋaɻi	ʋ a ɻ i
265	Tamil	road	129	road-A	vaḻi		vaḻi	v a l̪ i
267	Kannada	road	130	road-B	mārga	LOAN	mārga	m aː r g a
2088	Telugu	road	130	road-B	ma:ɾgamu	LOAN	ma:ɾgamu	m aː ɾ g a m u
3069	Malto	road	259	road-C	pa:odu		pa:odu	p aː o d u
613	Parji	road	259	road-C	pāv		pāv	p aː v
1861	Badga	road	542	road-D	ta:ɾi		ta:ɾi	t aː ɾ i
2738	Kolami	road	542	road-D	daaɾ		daaɾ	d a a ɾ
2841	Kota	road	542	road-D	ta:ɾi		ta:ɾi	t aː ɾ i
2419	Kurukh	road	542	road-D	ɖahaɾe		ɖahaɾe	ɖ a h a ɾ e
851	Telugu	road	542	road-D	da:ɾi		da:ɾi	d aː ɾ i
2315	Betta_Kurumba	road	547	road-E	baʈʈi		baʈʈi	b a ʈː i
2331	Kodava	road	547	road-E	ba:te		ba:te	b aː t e
850	Telugu	road	547	road-E	ba:ʈa		ba:ʈa	b aː ʈ a
1331	Kannada	road	548	road-F	raste	LOAN	raste	r a s t e
1431	Kodava	road	548	road-F	ɾaste	LOAN	ɾaste	ɾ a s t e
3175	Ollari_Gadba	road	548	road-F	rasta		rasta	r a s t a
1655	Yeruva	road	548	road-F	raste	LOAN	raste	r a s t e
2065	Toda	road	549	road-G	a:laɾ		a:laɾ	aː l a ɾ
1963	Tulu	road	550	road-H	paɾvata		paɾvata	p a ɾ v a t a
2526	Brahui	road	813	road-I	saɖak	LOAN	saɖak	s a ɖ a k
2632	Gondi	road	814	road-J	haɾɾi		haɾɾi	h a ɾ ɾ i
1226	Koya	road	814	road-J	aɾɾi		aɾɾi	a ɾ ɾ i
2737	Kolami	road	815	road-K	ta:ʋu		ta:ʋu	t aː ʋ u
1798	Badga	root	131	root-A	pe:ɾə		pe:ɾə	p eː ɾ ə
2249	Betta_Kurumba	root	131	root-A	bja:ɾə		bja:ɾə	b j aː ɾ ə
1269	Kannada	root	131	root-A	be:ɾu		be:ɾu	b eː ɾ u
1371	Kodava	root	131	root-A	be:ɾə		be:ɾə	b eː ɾ ə
2675	Kolami	root	131	root-A	ʋe:ɾkam		ʋe:ɾkam	ʋ eː ɾ k a m
1151	Koya	root	131	root-A	ʋe:ɾ		ʋe:ɾ	ʋ eː ɾ
2886	Kuwi	root	131	root-A	ʋeɾ		ʋeɾ	ʋ e ɾ
1482	Malayalam	root	131	root-A	ʋe:ɾə		ʋe:ɾə	ʋ eː ɾ ə
617	Parji	root	131	root-A	vār		vār	v aː r
2122	Tamil	root	131	root-A	ʋe:ɾə		ʋe:ɾə	ʋ eː ɾ ə
777	Telugu	root	131	root-A	ʋe:ɾu		ʋe:ɾu	ʋ eː ɾ u
2003	Toda	root	131	root-A	ʋeɾ		ʋeɾ	ʋ e ɾ
1902	Tulu	root	131	root-A	be:ɾu		be:ɾu	b eː ɾ u
1594	Yeruva	root	131	root-A	be:ɾə		be:ɾə	b eː ɾ ə
2358	Kurukh	root	560	root-B	pa:da		pa:da	p aː d a
3114	Ollari_Gadba	root	636	root-C	kuɾe		kuɾe	k u ɾ e
3003	Malto	root	637	root-D	banda:		banda:	b a n d aː
2461	Brahui	root	638	root-E	ɾo:tƐ		ɾo:tƐ	ɾ oː t ɛ
2569	Gondi	root	639	root-F	hi:ɾ		hi:ɾ	h iː ɾ
275	Kannada	round	132	round-A	baṭṭa	LOAN	baṭṭa	b a ʈː a
2854	Kota	round	132	round-A	ʋaʈam	LOAN	ʋaʈam	ʋ a ʈ a m
274	Malayalam	round	132	round-A	vaṭṭa-	LOAN	vaṭṭa-	v a ʈː a +
2213	Tamil	round	132	round-A	ʋaʈʈam	LOAN	ʋaʈʈam	ʋ a ʈː a m
2648	Gondi	round	133	round-B	guɳɖɾal		guɳɖɾal	g u ɳ ɖ ɾ a l
1241	Koya	round	133	round-B	guɳɖɾa:n		guɳɖɾa:n	g u ɳ ɖ ɾ aː n
2433	Kurukh	round	133	round-B	guʈiɳɖa		guʈiɳɖa	g u ʈ i ɳ ɖ a
3086	Malto	round	133	round-B	guɖme		guɖme	g u ɖ m e
3087	Malto	round	133	round-B	guɖijo		guɖijo	g u ɖ i j o
864	Telugu	round	133	round-B	guɳɖɾani		guɳɖɾani	g u ɳ ɖ ɾ a n i
1344	Kannada	round	486	round-C	duɳɖane		duɳɖane	d u ɳ ɖ a n e
1445	Kodava	round	487	round-D	uɾuʈa		uɾuʈa	u ɾ u ʈ a
1567	Malayalam	round	487	round-D	uɾunɖa		uɾunɖa	u ɾ u n ɖ a
2214	Tamil	round	487	round-D	uɾunɖai		uɾunɖai	u ɾ u n ɖ a i
2078	Toda	round	487	round-D	uʈʈi		uʈʈi	u ʈː i
1976	Tulu	round	487	round-D	uɾuʈə		uɾuʈə	u ɾ u ʈ ə
1668	Yeruva	round	487	round-D	uɾuʈu		uɾuʈu	u ɾ u ʈ u
2328	Betta_Kurumba	round	488	round-E	bəjnsakɾangu:də		bəjnsakɾangu:də	b ə j n s a k ɾ a n g uː d ə
2540	Brahui	round	862	round-F	go:l peɾi	LOAN	go:l peɾi	g oː l # p e ɾ i
2751	Kolami	round	863	round-G	bubbaɾi		bubbaɾi	b u bː a ɾ i
2308	Betta_Kurumba	sand	134	sand-A	maɳalə		maɳalə	m a ɳ a l ə
1325	Kannada	sand	134	sand-A	maraɭu		maraɭu	m a r a ɭ u
1425	Kodava	sand	134	sand-A	maɳa		maɳa	m a ɳ a
1547	Malayalam	sand	134	sand-A	maɳal		maɳal	m a ɳ a l
3169	Ollari_Gadba	sand	134	sand-A	ma:n		ma:n	m aː n
618	Parji	sand	134	sand-A	man		man	m a n
2189	Tamil	sand	134	sand-A	maɳal		maɳal	m a ɳ a l
2059	Toda	sand	134	sand-A	manal		manal	m a n a l
1649	Yeruva	sand	134	sand-A	maɳə		maɳə	m a ɳ ə
2626	Gondi	sand	135	sand-B	uske		uske	u s k e
279	Kannada	sand	135	sand-B	usubu		usubu	u s u b u
2731	Kolami	sand	135	sand-B	usuka		usuka	u s u k a
1219	Koya	sand	135	sand-B	isike		isike	i s i k e
841	Telugu	sand	135	sand-B	isuka		isuka	i s u k a
1956	Tulu	sand	506	sand-C	pojja		pojja	p o j j a
1855	Badga	sand	507	sand-D	pakke		pakke	p a kː e
2520	Brahui	sand	795	sand-E	ɾe:k		ɾe:k	ɾ eː k
2413	Kurukh	sand	796	sand-F	tʃalkuɾu		tʃalkuɾu	tʃ a l k u ɾ u
2940	Kuwi	sand	796	sand-F	bali		bali	b a l i
3063	Malto	sand	797	sand-G	ba:li		ba:li	b aː l i
2180	Tamil	say	136	say-A	tʃollə		tʃollə	tʃ o lː ə
2181	Tamil	say	136	say-A	sollə		sollə	s o lː ə
282	Malayalam	say	137	say-B	paɾajuga		paɾajuga	p a ɾ a j u g a
1642	Yeruva	say	137	say-B	paɾe		paɾe	p a ɾ e
283	Kannada	say	138	say-C	heɭu		heɭu	h e ɭ u
959	Telugu	say	139	say-D	tʃeppu		tʃeppu	tʃ e pː u
2619	Gondi	say	263	say-E	in		in	i n
1418	Kodava	say	263	say-E	annə		annə	a nː ə
622	Parji	say	263	say-E	en-		en-	e n +
2301	Betta_Kurumba	say	472	say-F	pə:ɭ		pə:ɭ	p əː ɭ
1211	Koya	say	473	say-G	kella		kella	k e lː a
1847	Badga	say	474	say-H	egəʋə		egəʋə	e g ə ʋ ə
2052	Toda	say	475	say-I	a:ʋaɖə		a:ʋaɖə	aː ʋ a ɖ ə
1949	Tulu	say	476	say-J	paɳaɾa		paɳaɾa	p a ɳ a ɾ a
2513	Brahui	say	773	say-K	pa:ning		pa:ning	p aː n i n g
2406	Kurukh	say	774	say-L	bakʰna		bakʰna	b a kʰ n a
2826	Kota	say	775	say-M	paidu		paidu	p a i d u
3056	Malto	say	776	say-N	hauɖpo		hauɖpo	h a u ɖ p o
1525	Malayalam	see	140	see-A	ka:ɳuka		ka:ɳuka	k aː ɳ u k a
285	Tamil	see	140	see-A	kāṇ-		kāṇ-	k aː ɳ +
1833	Badga	see	141	see-B	no:ɖə		no:ɖə	n oː ɖ ə
2283	Betta_Kurumba	see	141	see-B	no:ɖ ~ najɾ		no:ɖ	n oː ɖ
1303	Kannada	see	141	see-B	no:ɖu		no:ɖu	n oː ɖ u
1404	Kodava	see	141	see-B	no:ʈə		no:ʈə	n oː ʈ ə
2812	Kota	see	141	see-B	no:ʈə		no:ʈə	n oː ʈ ə
2036	Toda	see	141	see-B	nu:ʈ		nu:ʈ	n uː ʈ
1628	Yeruva	see	141	see-B	no:ku		no:ku	n oː k u
2602	Gondi	see	326	see-C	huɖa		huɖa	h u ɖ a
3148	Ollari_Gadba	see	326	see-C	tʃu		tʃu	tʃ u
817	Telugu	see	326	see-C	tʃu:ɖu		tʃu:ɖu	tʃ uː ɖ u
1194	Koya	see	327	see-E	u:ɖa		u:ɖa	uː ɖ a
2162	Tamil	see	328	see-F	pa:ɾə		pa:ɾə	p aː ɾ ə
1935	Tulu	see	329	see-G	tuʋa:ɾa		tuʋa:ɾa	t u ʋ aː ɾ a
2391	Kurukh	see	741	see-H	je:ɾna		je:ɾna	j eː ɾ n a
2497	Brahui	see	742	see-I	unning		unning	u nː i n g
3038	Malto	see	743	see-J	ʈunɖpo		ʈunɖpo	ʈ u n ɖ p o
2709	Kolami	see	868	see-K	ta:na		ta:na	t aː n a
1796	Badga	seed	143	seed-A	pittə		pittə	p i tː ə
2247	Betta_Kurumba	seed	143	seed-A	bissə ~ bitʃtʃə		bissə	b i sː ə
2459	Brahui	seed	143	seed-A	bedʒdʒ		bedʒdʒ	b e dːʒ
2567	Gondi	seed	143	seed-A	vidʒdʒa"		vidʒdʒa"	v i dːʒ a
291	Kannada	seed	143	seed-A	bede		bede	b e d e
1267	Kannada	seed	143	seed-A	bi:dʒa		bi:dʒa	b iː dʒ a
2673	Kolami	seed	143	seed-A	ʋittanam		ʋittanam	ʋ i tː a n a m
2776	Kota	seed	143	seed-A	ʋitu		ʋitu	ʋ i t u
2356	Kurukh	seed	143	seed-A	bi:		bi:	b iː
290	Malayalam	seed	143	seed-A	vita		vita	v i t a
628	Parji	seed	143	seed-A	vittid		vittid	v i tː i d
2120	Tamil	seed	143	seed-A	ʋedə		ʋedə	ʋ e d ə
773	Telugu	seed	143	seed-A	ʋittanam		ʋittanam	ʋ i tː a n a m
774	Telugu	seed	143	seed-A	bi:dʒam		bi:dʒam	b iː dʒ a m
2001	Toda	seed	143	seed-A	pittə		pittə	p i tː ə
1900	Tulu	seed	143	seed-A	bi:dʒa		bi:dʒa	b iː dʒ a
775	Telugu	seed	443	seed-B	gindʒa		gindʒa	g i n dʒ a
2355	Kurukh	seed	266	seed-C	goʈa		goʈa	g o ʈ a
1369	Kodava	seed	300	seed-D	kuɾu		kuɾu	k u ɾ u
1592	Yeruva	seed	300	seed-D	kuɾu		kuɾu	k u ɾ u
2566	Gondi	seed	445	seed-F	peɖe		peɖe	p e ɖ e
1149	Koya	seed	445	seed-F	pe:ɳɖku		pe:ɳɖku	p eː ɳ ɖ k u
1480	Malayalam	seed	446	seed-G	paɾippə		paɾippə	p a ɾ i pː ə
2176	Tamil	sit	144	sit-A	ukka:ɾə		ukka:ɾə	u kː aː ɾ ə
294	Malayalam	sit	145	sit-B	iɾikkuga		iɾikkuga	i ɾ i kː u g a
2049	Toda	sit	145	sit-B	eɾakkaɾ		eɾakkaɾ	e ɾ a kː a ɾ
1639	Yeruva	sit	145	sit-B	iɾaiku		iɾaiku	i ɾ a i k u
1844	Badga	sit	146	sit-C	kuɭəʋə		kuɭəʋə	k u ɭ ə ʋ ə
295	Kannada	sit	146	sit-C	kuɭitiko		kuɭitiko	k u ɭ i t i k o
1946	Tulu	sit	146	sit-C	kullaɾa		kullaɾa	k u lː a ɾ a
2296	Betta_Kurumba	sit	147	sit-D	ku:ɾsu		ku:ɾsu	k uː ɾ s u
955	Telugu	sit	147	sit-D	ku:ɾtʃo		ku:ɾtʃo	k uː ɾ tʃ o
2403	Kurukh	sit	267	sit-E	okʰna		okʰna	o kʰ n a
3053	Malto	sit	267	sit-E	hokpo		hokpo	h o k p o
2297	Betta_Kurumba	sit	460	sit-F	ku:tnu i:ɾ		ku:tnu i:ɾ	k uː t n u # iː ɾ
1315	Kannada	sit	460	sit-F	ku:tuko		ku:tuko	k uː t u k o
1206	Koya	sit	460	sit-F	kudda:		kudda:	k u d d aː
1415	Kodava	sit	461	sit-G	aɭe		aɭe	a ɭ e
2616	Gondi	sit	769	sit-H	udda		udda	u d d a
2720	Kolami	sit	769	sit-H	udə		udə	u d ə
3159	Ollari_Gadba	sit	769	sit-H	undu		undu	u n d u
2508	Brahui	sit	770	sit-I	tu:ling		tu:ling	t uː l i n g
2509	Brahui	sit	771	sit-J	zunɖing		zunɖing	z u n ɖ i n g
1800	Badga	skin	148	skin-A	to:lə		to:lə	t oː l ə
2251	Betta_Kurumba	skin	148	skin-A	to:lə		to:lə	t oː l ə
2571	Gondi	skin	148	skin-A	to:l		to:l	t oː l
299	Kannada	skin	148	skin-A	togalu		togalu	t o g a l u
1373	Kodava	skin	148	skin-A	to:lə		to:lə	t oː l ə
2677	Kolami	skin	148	skin-A	to:l		to:l	t oː l
2780	Kota	skin	148	skin-A	to:lu		to:lu	t oː l u
1154	Koya	skin	148	skin-A	to:l		to:l	t oː l
1484	Malayalam	skin	148	skin-A	toli		toli	t o l i
3116	Ollari_Gadba	skin	148	skin-A	tal		tal	t a l
636	Parji	skin	148	skin-A	tōl		tōl	t oː l
2124	Tamil	skin	148	skin-A	to:lə		to:lə	t oː l ə
779	Telugu	skin	148	skin-A	to:lu		to:lu	t oː l u
2005	Toda	skin	148	skin-A	tu:ɾs		tu:ɾs	t uː ɾ s
1596	Yeruva	skin	148	skin-A	to:lu		to:lu	t oː l u
1271	Kannada	skin	301	skin-B	tʃaɾma	LOAN	tʃaɾma	tʃ a ɾ m a
1485	Malayalam	skin	301	skin-B	tʃeɾmam	LOAN	tʃeɾmam	tʃ e ɾ m a m
780	Telugu	skin	301	skin-B	tʃaɾmamu	LOAN	tʃaɾmamu	tʃ a ɾ m a m u
1904	Tulu	skin	301	skin-B	tʃeɾma	LOAN	tʃeɾma	tʃ e ɾ m a
2463	Brahui	skin	642	skin-C	sil		sil	s i l
3005	Malto	skin	643	skin-D	tʃa:na		tʃa:na	tʃ aː n a
2360	Kurukh	skin	644	skin-E	tʃapʈa		tʃapʈa	tʃ a p ʈ a
1836	Badga	sleep	149	sleep-A	oɾəgədə		oɾəgədə	o ɾ ə g ə d ə
2287	Betta_Kurumba	sleep	149	sleep-A	aɾgu ~ eɾgu		aɾgu	a ɾ g u
1407	Kodava	sleep	149	sleep-A	oɾa		oɾa	o ɾ a
2815	Kota	sleep	149	sleep-A	oɾəgə		oɾəgə	o ɾ ə g ə
302	Malayalam	sleep	149	sleep-A	uɾanguga		uɾanguga	u ɾ a n g u g a
301	Tamil	sleep	149	sleep-A	uṟaṅku-		uṟaṅku-	u r̪ a ŋ k u +
2039	Toda	sleep	149	sleep-A	oɾkʰə		oɾkʰə	o ɾ kʰ ə
1631	Yeruva	sleep	149	sleep-A	oɾa		oɾa	o ɾ a
303	Kannada	sleep	150	sleep-B	malagu-		malagu-	m a l a g u +
1306	Kannada	sleep	151	sleep-C	nidriso	LOAN	nidriso	n i d r i s o
820	Telugu	sleep	151	sleep-C	nidɾapoʋu	LOAN	nidɾapoʋu	n i d ɾ a p o ʋ u
2605	Gondi	sleep	269	sleep-D	mi:ɳɖa		mi:ɳɖa	m iː ɳ ɖ a
639	Parji	sleep	269	sleep-D	maḍ-		maḍ-	m a ɖ +
2394	Kurukh	sleep	270	sleep-E	khandaɾna		khandaɾna	k h a n d a ɾ n a
3045	Malto	sleep	270	sleep-E	andaɾpo ko:ɖa		andaɾpo ko:ɖa	a n d a ɾ p o # k oː ɖ a
2166	Tamil	sleep	374	sleep-F	tu:ngə		tu:ngə	t uː n g ə
1197	Koya	sleep	375	sleep-G	undʒaʈam		undʒaʈam	u n dʒ a ʈ a m
1938	Tulu	sleep	376	sleep-H	dʒippaɾa		dʒippaɾa	dʒ i pː a ɾ a
2712	Kolami	sleep	750	sleep-I	i:mangsati		i:mangsati	iː m a n g s a t i
2500	Brahui	sleep	751	sleep-J	xatʃing		xatʃing	x a tʃ i n g
3044	Malto	sleep	752	sleep-K	anəa		anəa	a n ə a
1361	Kodava	small	152	small-A	tʃeɾijadə		tʃeɾijadə	tʃ e ɾ i j a d ə
1467	Malayalam	small	152	small-A	tʃeɾija		tʃeɾija	tʃ e ɾ i j a
305	Tamil	small	152	small-A	ciṟiya		ciṟiya	c i r̪ i y a
1584	Yeruva	small	152	small-A	tʃeɾija		tʃeɾija	tʃ e ɾ i j a
1259	Kannada	small	153	small-B	tʃikkadu		tʃikkadu	tʃ i kː a d u
2451	Brahui	small	271	small-C	tʃunak		tʃunak	tʃ u n a k
2558	Gondi	small	271	small-C	tʃinna		tʃinna	tʃ i nː a
2665	Kolami	small	271	small-C	sinna		sinna	s i nː a
1139	Koya	small	271	small-C	tʃinnad		tʃinnad	tʃ i nː a d
2346	Kurukh	small	271	small-C	sanni		sanni	s a nː i
643	Parji	small	271	small-C	cin		cin	c i n
2109	Tamil	small	271	small-C	tʃinna		tʃinna	tʃ i nː a
761	Telugu	small	271	small-C	tʃinna		tʃinna	tʃ i nː a
1892	Tulu	small	271	small-C	kiɲa		kiɲa	k i ɲ a
1786	Badga	small	353	small-D	kunnadə		kunnadə	k u nː a d ə
1787	Badga	small	354	small-E	kiʈʈi:ʈ		kiʈʈi:ʈ	k i ʈː iː ʈ
2239	Betta_Kurumba	small	355	small-F	kiɾi		kiɾi	k i ɾ i
1993	Toda	small	355	small-F	ke:ɾu:ɖə		ke:ɾu:ɖə	k eː ɾ uː ɖ ə
2992	Malto	small	599	small-G	ɾikʋa:di		ɾikʋa:di	ɾ i k ʋ aː d i
2993	Malto	small	600	small-H	saɾʋe		saɾʋe	s a ɾ ʋ e
2768	Kota	small	601	small-I	guntə		guntə	g u n t ə
3104	Ollari_Gadba	small	865	small-J	kande:k		kande:k	k a n d eː k
1858	Badga	smoke	154	smoke-A	hoge		hoge	h o g e
2311	Betta_Kurumba	smoke	154	smoke-A	pəggi		pəggi	p ə gː i
2629	Gondi	smoke	154	smoke-A	poja		poja	p o j a
1328	Kannada	smoke	154	smoke-A	hoge		hoge	h o g e
1428	Kodava	smoke	154	smoke-A	poge		poge	p o g e
2734	Kolami	smoke	154	smoke-A	pog		pog	p o g
2838	Kota	smoke	154	smoke-A	pegu		pegu	p e g u
1550	Malayalam	smoke	154	smoke-A	puka		puka	p u k a
3172	Ollari_Gadba	smoke	154	smoke-A	poa:g		poa:g	p o aː g
309	Tamil	smoke	154	smoke-A	pukai		pukai	p u k a i
2192	Tamil	smoke	154	smoke-A	pugai		pugai	p u g a i
846	Telugu	smoke	154	smoke-A	poga		poga	p o g a
2062	Toda	smoke	154	smoke-A	pukuɖti		pukuɖti	p u k u ɖ t i
1959	Tulu	smoke	154	smoke-A	poga		poga	p o g a
1652	Yeruva	smoke	154	smoke-A	poge		poge	p o g e
1222	Koya	smoke	490	smoke-B	kumpo:ɖ		kumpo:ɖ	k u m p oː ɖ
2523	Brahui	smoke	273	smoke-C	mo:ʃ		mo:ʃ	m oː ʃ
2416	Kurukh	smoke	273	smoke-C	mosaga		mosaga	m o s a g a
3066	Malto	smoke	273	smoke-C	mo:ha		mo:ha	m oː h a
1845	Badga	stand	155	stand-A	nippə		nippə	n i pː ə
2617	Gondi	stand	155	stand-A	nil		nil	n i l
1316	Kannada	stand	155	stand-A	nintiko		nintiko	n i n t i k o
1416	Kodava	stand	155	stand-A	nində		nində	n i n d ə
2721	Kolami	stand	155	stand-A	ni:ma:n		ni:ma:n	n iː m aː n
2824	Kota	stand	155	stand-A	ninnatukə		ninnatukə	n i nː a t u k ə
1207	Koya	stand	155	stand-A	nilla		nilla	n i lː a
1208	Koya	stand	155	stand-A	nilliman		nilliman	n i lː i m a n
2404	Kurukh	stand	155	stand-A	idʒdʒna		idʒdʒna	i dːʒ n a
314	Malayalam	stand	155	stand-A	nilkuga		nilkuga	n i l k u g a
3054	Malto	stand	155	stand-A	hilpo		hilpo	h i l p o
650	Parji	stand	155	stand-A	nilp-		nilp-	n i l p +
2177	Tamil	stand	155	stand-A	nil		nil	n i l
830	Telugu	stand	155	stand-A	niltʃonu		niltʃonu	n i l tʃ o n u
829	Telugu	stand	155	stand-A	nilabaɖu		nilabaɖu	n i l a b a ɖ u
1640	Yeruva	stand	155	stand-A	nindʒo		nindʒo	n i n dʒ o
2298	Betta_Kurumba	stand	467	stand-C	ə:ɭ		ə:ɭ	əː ɭ
2299	Betta_Kurumba	stand	468	stand-D	əddənu i:ɾ		əddənu i:ɾ	ə d d ə n u # iː ɾ
2050	Toda	stand	469	stand-E	mukkaɖuɾil		mukkaɖuɾil	m u kː a ɖ u ɾ i l
1947	Tulu	stand	470	stand-F	untaɾa		untaɾa	u n t a ɾ a
2510	Brahui	stand	772	stand-G	saling		saling	s a l i n g
2511	Brahui	stand	772	stand-G	dʒe:k saling		dʒe:k saling	dʒ eː k # s a l i n g
2304	Betta_Kurumba	star	156	star-A	mi:nu		mi:nu	m iː n u
2409	Kurukh	star	156	star-A	bi:nko		bi:nko	b iː n k o
3059	Malto	star	156	star-A	bi:nka		bi:nka	b iː n k a
317	Tamil	star	156	star-A	mīṉ		mīṉ	m iː n̪
2516	Brahui	star	782	star-B	isʈa:ɾ	LOAN	isʈa:ɾ	i s ʈ aː ɾ
1850	Badga	star	158	star-C	natʃtʃatɾa	LOAN	natʃtʃatɾa	n a tːʃ a t ɾ a
320	Kannada	star	158	star-C	nakʂatɾ	LOAN	nakʂatɾ	n a k ʂ a t ɾ
1421	Kodava	star	158	star-C	nakʂatɾa	LOAN	nakʂatɾa	n a k ʂ a t ɾ a
2831	Kota	star	158	star-C	nakʂaʈiɾam	LOAN	nakʂaʈiɾam	n a k ʂ a ʈ i ɾ a m
1542	Malayalam	star	158	star-C	nakʂatɾam	LOAN	nakʂatɾam	n a k ʂ a t ɾ a m
2184	Tamil	star	158	star-C	natʃtʃatiɾam	LOAN	natʃtʃatiɾam	n a tːʃ a t i ɾ a m
836	Telugu	star	158	star-C	nakʂatɾamu	LOAN	nakʂatɾamu	n a k ʂ a t ɾ a m u
2055	Toda	star	158	star-C	naʈtʃatiɾam	LOAN	naʈtʃatiɾam	n a ʈ tʃ a t i ɾ a m
1952	Tulu	star	158	star-C	nakʂatɾe	LOAN	nakʂatɾe	n a k ʂ a t ɾ e
1645	Yeruva	star	158	star-C	natʃtʃatiɾa	LOAN	natʃtʃatiɾa	n a tːʃ a t i ɾ a
2622	Gondi	star	275	star-D	sukku		sukku	s u kː u
2727	Kolami	star	275	star-D	sukka		sukka	s u kː a
1215	Koya	star	275	star-D	ukka		ukka	u kː a
2936	Kuwi	star	275	star-D	huka		huka	h u k a
656	Parji	star	275	star-D	cukka		cukka	c u kː a
837	Telugu	star	275	star-D	tʃukka		tʃukka	tʃ u kː a
3165	Ollari_Gadba	star	783	star-E	puʈ		puʈ	p u ʈ
1851	Badga	star	386	star-F	pa:ndmi:nə		pa:ndmi:nə	p aː n d m iː n ə
1854	Badga	stone	159	stone-A	kallə		kallə	k a lː ə
2307	Betta_Kurumba	stone	159	stone-A	kallə		kallə	k a lː ə
2519	Brahui	stone	159	stone-A	xal		xal	x a l
323	Kannada	stone	159	stone-A	kallu		kallu	k a lː u
1324	Kannada	stone	159	stone-A	kallu		kallu	k a lː u
1424	Kodava	stone	159	stone-A	kallə		kallə	k a lː ə
2834	Kota	stone	159	stone-A	kal		kal	k a l
1546	Malayalam	stone	159	stone-A	kallə		kallə	k a lː ə
3168	Ollari_Gadba	stone	159	stone-A	kanɖ		kanɖ	k a n ɖ
660	Parji	stone	159	stone-A	kel		kel	k e l
2188	Tamil	stone	159	stone-A	kallə		kallə	k a lː ə
2058	Toda	stone	159	stone-A	kaɾs		kaɾs	k a ɾ s
1955	Tulu	stone	159	stone-A	kallu		kallu	k a lː u
1648	Yeruva	stone	159	stone-A	kallu		kallu	k a lː u
1218	Koya	stone	160	stone-B	ɾa:j		ɾa:j	ɾ aː j
840	Telugu	stone	160	stone-B	ɾa:ji		ɾa:ji	ɾ aː j i
2939	Kuwi	stone	790	stone-C	ʋali		ʋali	ʋ a l i
2625	Gondi	stone	791	stone-D	baɳɖa		baɳɖa	b a ɳ ɖ a
2730	Kolami	stone	792	stone-E	gunɖə		gunɖə	g u n ɖ ə
3062	Malto	stone	793	stone-F	guga		guga	g u g a
2412	Kurukh	stone	794	stone-G	pakʰna		pakʰna	p a kʰ n a
327	Kannada	sun	161	sun-A	su:rja	LOAN	su:rja	s uː r j a
1419	Kodava	sun	161	sun-A	su:ɾja	LOAN	su:ɾja	s uː ɾ j a
2724	Kolami	sun	161	sun-A	suɾija	LOAN	suɾija	s u ɾ i j a
2827	Kota	sun	161	sun-A	su:rijan	LOAN	su:rijan	s uː r i j a n
1540	Malayalam	sun	161	sun-A	su:ɾjan	LOAN	su:ɾjan	s uː ɾ j a n
2182	Tamil	sun	161	sun-A	su:ɾjan	LOAN	su:ɾjan	s uː ɾ j a n
834	Telugu	sun	161	sun-A	su:ɾjuɖu	LOAN	su:ɾjuɖu	s uː ɾ j u ɖ u
2053	Toda	sun	161	sun-A	su:ɾijan	LOAN	su:ɾijan	s uː ɾ i j a n
1950	Tulu	sun	161	sun-A	su:ɾje	LOAN	su:ɾje	s uː ɾ j e
1643	Yeruva	sun	161	sun-A	tʃu:rja	LOAN	tʃu:rja	tʃ uː r j a
2302	Betta_Kurumba	sun	278	sun-B	pottə		pottə	p o tː ə
2620	Gondi	sun	278	sun-B	poɾə		poɾə	p o ɾ ə
2725	Kolami	sun	278	sun-B	poddu		poddu	p o d d u
2828	Kota	sun	278	sun-B	poɖutə		poɖutə	p o ɖ u t ə
1212	Koya	sun	278	sun-B	poɖudu		poɖudu	p o ɖ u d u
3190	Telugu	sun	278	sun-B	poddu		poddu	p o d d u
2407	Kurukh	sun	279	sun-C	bi:ɖi		bi:ɖi	b iː ɖ i
3057	Malto	sun	279	sun-C	be:ɾdu		be:ɾdu	b eː ɾ d u
1848	Badga	sun	382	sun-D	ottə		ottə	o tː ə
2514	Brahui	sun	777	sun-E	de		de	d e
2934	Kuwi	sun	778	sun-F	ʋeda		ʋeda	ʋ e d a
3163	Ollari_Gadba	sun	778	sun-F	ʋele		ʋele	ʋ e l e
1839	Badga	swim	162	swim-A	ni:ndə		ni:ndə	n iː n d ə
2290	Betta_Kurumba	swim	162	swim-A	ni:nɖʒu		ni:nɖʒu	n iː n ɖ ʒ u
331	Kannada	swim	162	swim-A	i:dʒo		i:dʒo	iː dʒ o
2818	Kota	swim	162	swim-A	ni:tʃal		ni:tʃal	n iː tʃ a l
1200	Koya	swim	162	swim-A	i:ta		i:ta	iː t a
330	Malayalam	swim	162	swim-A	neentuga		neentuga	n e e n t u g a
2170	Tamil	swim	162	swim-A	neentə		neentə	n e e n t ə
823	Telugu	swim	162	swim-A	i:du		i:du	iː d u
2042	Toda	swim	162	swim-A	ni:tʃal		ni:tʃal	n iː tʃ a l
2397	Kurukh	swim	280	swim-B	o:gna		o:gna	oː g n a
3048	Malto	swim	280	swim-B	ho:gpo		ho:gpo	h oː g p o
1410	Kodava	swim	448	swim-C	mi:ɾodu		mi:ɾodu	m iː ɾ o d u
1634	Yeruva	swim	449	swim-D	maɳa		maɳa	m a ɳ a
1941	Tulu	swim	450	swim-E	mi:ndaɾa		mi:ndaɾa	m iː n d a ɾ a
2715	Kolami	swim	758	swim-F	po:nim		po:nim	p oː n i m
2609	Gondi	swim	759	swim-G	pohem		pohem	p o h e m
2610	Gondi	swim	760	swim-H	naɾi		naɾi	n a ɾ i
2503	Brahui	swim	761	swim-I	beʂoling		beʂoling	b e ʂ o l i n g
1810	Badga	tail	163	tail-A	pa:lə		pa:lə	p aː l ə
2260	Betta_Kurumba	tail	163	tail-A	ba:lə		ba:lə	b aː l ə
1280	Kannada	tail	163	tail-A	ba:la		ba:la	b aː l a
1381	Kodava	tail	163	tail-A	ba:lə		ba:lə	b aː l ə
2789	Kota	tail	163	tail-A	ʋa:lə		ʋa:lə	ʋ aː l ə
1498	Malayalam	tail	163	tail-A	ʋa:lə		ʋa:lə	ʋ aː l ə
2132	Tamil	tail	163	tail-A	ʋa:lə		ʋa:lə	ʋ aː l ə
336	Telugu	tail	163	tail-A	vālamu		vālamu	v aː l a m u
2013	Toda	tail	163	tail-A	po:ɾsam		po:ɾsam	p oː ɾ s a m
1604	Yeruva	tail	163	tail-A	ba:lu		ba:lu	b aː l u
2579	Gondi	tail	281	tail-B	tokoɾ		tokoɾ	t o k o ɾ
2685	Kolami	tail	281	tail-B	to:ka		to:ka	t oː k a
1167	Koya	tail	281	tail-B	toka:ɾ		toka:ɾ	t o k aː ɾ
669	Parji	tail	281	tail-B	tōka		tōka	t oː k a
918	Telugu	tail	281	tail-B	to:ka		to:ka	t oː k a
2368	Kurukh	tail	282	tail-C	kʰola		kʰola	kʰ o l a
3013	Malto	tail	282	tail-C	oli		oli	o l i
1912	Tulu	tail	392	tail-D	bi:la		bi:la	b iː l a
2472	Brahui	tail	667	tail-E	liʈʈik		liʈʈik	l i ʈː i k
3124	Ollari_Gadba	tail	668	tail-F	kindiɾ		kindiɾ	k i n d i ɾ
1776	Badga	that	164	that-A	adə		adə	a d ə
2228	Betta_Kurumba	that	164	that-A	adə		adə	a d ə
2547	Gondi	that	164	that-A	adu		adu	a d u
339	Kannada	that	164	that-A	ā		ā	aː
1249	Kannada	that	164	that-A	adhu		adhu	a dʱ u
1351	Kodava	that	164	that-A	adə		adə	a d ə
2655	Kolami	that	164	that-A	ad		ad	a d
2758	Kota	that	164	that-A	adhə		adhə	a dʱ ə
1125	Koya	that	164	that-A	addu		addu	a d d u
2336	Kurukh	that	164	that-A	hu:		hu:	h uː
1455	Malayalam	that	164	that-A	a:		a:	aː
1454	Malayalam	that	164	that-A	adə		adə	a d ə
2975	Malto	that	164	that-A	a:du		a:du	aː d u
2976	Malto	that	164	that-A	ha:d		ha:d	h aː d
3094	Ollari_Gadba	that	164	that-A	adə		adə	a d ə
674	Parji	that	164	that-A	ā		ā	aː
337	Tamil	that	164	that-A	anta		anta	a n t a
2095	Tamil	that	164	that-A	adhə		adhə	a dʱ ə
340	Telugu	that	164	that-A	ā		ā	aː
747	Telugu	that	164	that-A	adi		adi	a d i
1983	Toda	that	164	that-A	adə		adə	a d ə
1882	Tulu	that	164	that-A	aʋu		aʋu	a ʋ u
1574	Yeruva	that	164	that-A	aʋe:		aʋe:	a ʋ eː
2440	Brahui	that	283	that-B	ae		ae	a e
2862	Kuwi	that	283	that-B	et		et	e t
1775	Badga	this	165	this-A	idə		idə	i d ə
2227	Betta_Kurumba	this	165	this-A	idə		idə	i d ə
2546	Gondi	this	165	this-A	id		id	i d
1248	Kannada	this	165	this-A	idhu		idhu	i dʱ u
1350	Kodava	this	165	this-A	idə		idə	i d ə
2654	Kolami	this	165	this-A	id		id	i d
2757	Kota	this	165	this-A	idhə		idhə	i dʱ ə
1124	Koya	this	165	this-A	iddu		iddu	i d d u
2335	Kurukh	this	165	this-A	i:d		i:d	iː d
2861	Kuwi	this	165	this-A	idu		idu	i d u
1453	Malayalam	this	165	this-A	i:		i:	iː
1452	Malayalam	this	165	this-A	idə		idə	i d ə
2974	Malto	this	165	this-A	i:du		i:du	iː d u
3093	Ollari_Gadba	this	165	this-A	idə		idə	i d ə
680	Parji	this	165	this-A	ī		ī	iː
341	Tamil	this	165	this-A	inta		inta	i n t a
2094	Tamil	this	165	this-A	idhə		idhə	i dʱ ə
344	Telugu	this	165	this-A	ī		ī	iː
746	Telugu	this	165	this-A	idi		idi	i d i
1982	Toda	this	165	this-A	idə		idə	i d ə
1573	Yeruva	this	165	this-A	iʋe:		iʋe:	i ʋ eː
1881	Tulu	this	546	this-B	undu		undu	u n d u
2439	Brahui	this	567	this-C	da:		da:	d aː
1773	Badga	thou	166	thou-A	ni		ni	n i
2224	Betta_Kurumba	thou	166	thou-A	ni:jə		ni:jə	n iː j ə
2437	Brahui	thou	166	thou-A	ni:		ni:	n iː
2544	Gondi	thou	166	thou-A	nimme		nimme	n i mː e
1246	Kannada	thou	166	thou-A	ni:nu		ni:nu	n iː n u
1348	Kodava	thou	166	thou-A	ni:nə		ni:nə	n iː n ə
2652	Kolami	thou	166	thou-A	ni:nu		ni:nu	n iː n u
2755	Kota	thou	166	thou-A	ni:ja		ni:ja	n iː j a
1121	Koya	thou	166	thou-A	nimma		nimma	n i mː a
2333	Kurukh	thou	166	thou-A	ni:n		ni:n	n iː n
2859	Kuwi	thou	166	thou-A	ninu		ninu	n i n u
1449	Malayalam	thou	166	thou-A	ni		ni	n i
2971	Malto	thou	166	thou-A	ni:n		ni:n	n iː n
2972	Malto	thou	166	thou-A	ni:nu		ni:nu	n iː n u
3091	Ollari_Gadba	thou	166	thou-A	in		in	i n
686	Parji	thou	166	thou-A	īn		īn	iː n
2091	Tamil	thou	166	thou-A	ni		ni	n i
743	Telugu	thou	166	thou-A	ni:ʋu		ni:ʋu	n iː ʋ u
742	Telugu	thou	166	thou-A	nuʋʋu		nuʋʋu	n u ʋː u
1980	Toda	thou	166	thou-A	ni		ni	n i
1879	Tulu	thou	166	thou-A	i		i	i
1571	Yeruva	thou	166	thou-A	ni		ni	n i
1821	Badga	tongue	167	tongue-A	na:lange		na:lange	n aː l a n g e
2271	Betta_Kurumba	tongue	167	tongue-A	nelgi		nelgi	n e l g i
1291	Kannada	tongue	167	tongue-A	na:lige		na:lige	n aː l i g e
1391	Kodava	tongue	167	tongue-A	na:ʋu		na:ʋu	n aː ʋ u
2696	Kolami	tongue	167	tongue-A	na:lka		na:lka	n aː l k a
2800	Kota	tongue	167	tongue-A	na:lgə		na:lgə	n aː l g ə
1180	Koya	tongue	167	tongue-A	na:like		na:like	n aː l i k e
1512	Malayalam	tongue	167	tongue-A	na:kə		na:kə	n aː k ə
3136	Ollari_Gadba	tongue	167	tongue-A	na:ng		na:ng	n aː n g
692	Parji	tongue	167	tongue-A	nevãḍ		nevãḍ	n e v ã ɖ
2145	Tamil	tongue	167	tongue-A	na:kkə		na:kkə	n aː kː ə
804	Telugu	tongue	167	tongue-A	na:luka		na:luka	n aː l u k a
2024	Toda	tongue	167	tongue-A	no:f		no:f	n oː f
1923	Tulu	tongue	167	tongue-A	na:la:ji		na:la:ji	n aː l aː j i
1615	Yeruva	tongue	167	tongue-A	na:ʋu		na:ʋu	n aː ʋ u
2379	Kurukh	tongue	366	tongue-B	takkha		takkha	t a kː h a
3024	Malto	tongue	366	tongue-B	taɖta		taɖta	t a ɖ t a
2590	Gondi	tongue	696	tongue-C	ʋendʒeɾ		ʋendʒeɾ	ʋ e n dʒ e ɾ
2907	Kuwi	tongue	696	tongue-C	ʋenɖa:ɾu		ʋenɖa:ɾu	ʋ e n ɖ aː ɾ u
2485	Brahui	tongue	697	tongue-D	duʋi:		duʋi:	d u ʋ iː
1820	Badga	tooth	168	tooth-A	hallə		hallə	h a lː ə
2270	Betta_Kurumba	tooth	168	tooth-A	pallə		pallə	p a lː ə
2589	Gondi	tooth	168	tooth-A	pal		pal	p a l
1290	Kannada	tooth	168	tooth-A	hallu		hallu	h a lː u
1390	Kodava	tooth	168	tooth-A	pallə		pallə	p a lː ə
2695	Kolami	tooth	168	tooth-A	palku		palku	p a l k u
2799	Kota	tooth	168	tooth-A	pal		pal	p a l
1179	Koya	tooth	168	tooth-A	palk		palk	p a l k
2378	Kurukh	tooth	168	tooth-A	pall		pall	p a lː
2906	Kuwi	tooth	168	tooth-A	palu		palu	p a l u
1511	Malayalam	tooth	168	tooth-A	pallə		pallə	p a lː ə
3023	Malto	tooth	168	tooth-A	pa:ldu		pa:ldu	p aː l d u
3135	Ollari_Gadba	tooth	168	tooth-A	pa:lkill		pa:lkill	p aː l k i lː
696	Parji	tooth	168	tooth-A	pel		pel	p e l
2144	Tamil	tooth	168	tooth-A	pallə		pallə	p a lː ə
929	Telugu	tooth	168	tooth-A	pannu		pannu	p a nː u
2023	Toda	tooth	168	tooth-A	paɾse		paɾse	p a ɾ s e
1614	Yeruva	tooth	168	tooth-A	pallu		pallu	p a lː u
1922	Tulu	tooth	367	tooth-B	ku:li		ku:li	k uː l i
2483	Brahui	tooth	695	tooth-C	danda:n	LOAN	danda:n	d a n d aː n
2484	Brahui	tooth	695	tooth-C	danta:n	LOAN	danta:n	d a n t aː n
1795	Badga	tree	169	tree-A	moɾa		moɾa	m o ɾ a
2246	Betta_Kurumba	tree	169	tree-A	meɾi		meɾi	m e ɾ i
2565	Gondi	tree	169	tree-A	maɾa		maɾa	m a ɾ a
1266	Kannada	tree	169	tree-A	mara		mara	m a r a
1368	Kodava	tree	169	tree-A	maɾa		maɾa	m a ɾ a
2672	Kolami	tree	169	tree-A	ma:k		ma:k	m aː k
2775	Kota	tree	169	tree-A	maɾam		maɾam	m a ɾ a m
1148	Koya	tree	169	tree-A	ma:ɾa		ma:ɾa	m aː ɾ a
2354	Kurukh	tree	169	tree-A	mann		mann	m a nː
1479	Malayalam	tree	169	tree-A	maɾam		maɾam	m a ɾ a m
701	Parji	tree	169	tree-A	meri		meri	m e r i
2119	Tamil	tree	169	tree-A	maɾam		maɾam	m a ɾ a m
2000	Toda	tree	169	tree-A	me:n		me:n	m eː n
1899	Tulu	tree	169	tree-A	maɾa		maɾa	m a ɾ a
1591	Yeruva	tree	169	tree-A	maɾa		maɾa	m a ɾ a
772	Telugu	tree	170	tree-B	tʃeʈʈu		tʃeʈʈu	tʃ e ʈː u
1478	Malayalam	tree	442	tree-C	vrukʂam	LOAN	vrukʂam	v r u k ʂ a m
2458	Brahui	tree	630	tree-D	dɾahkʰt		dɾahkʰt	d ɾ a h kʰ t
2883	Kuwi	tree	631	tree-E	paʈa		paʈa	p a ʈ a
1783	Badga	two	171	two-A	eɾaɖə		eɾaɖə	e ɾ a ɖ ə
2236	Betta_Kurumba	two	171	two-A	əddu		əddu	ə d d u
2448	Brahui	two	171	two-A	iɾat		iɾat	i ɾ a t
2555	Gondi	two	171	two-A	ɾeɳɖu		ɾeɳɖu	ɾ e ɳ ɖ u
1256	Kannada	two	171	two-A	jeɾaɖu		jeɾaɖu	j e ɾ a ɖ u
1358	Kodava	two	171	two-A	daɳɖə		daɳɖə	d a ɳ ɖ ə
2765	Kota	two	171	two-A	eɖu		eɖu	e ɖ u
1136	Koya	two	171	two-A	ɾeɳɖ		ɾeɳɖ	ɾ e ɳ ɖ
2343	Kurukh	two	171	two-A	i:rəb		i:rəb	iː r ə b
2869	Kuwi	two	171	two-A	rinɖa		rinɖa	r i n ɖ a
1463	Malayalam	two	171	two-A	ɾendə		ɾendə	ɾ e n d ə
3101	Ollari_Gadba	two	171	two-A	iɾuɖu		iɾuɖu	i ɾ u ɖ u
706	Parji	two	171	two-A	ir(ḍu)		ir	i r
2104	Tamil	two	171	two-A	ɾenɖə		ɾenɖə	ɾ e n ɖ ə
758	Telugu	two	171	two-A	ɾeɳɖu		ɾeɳɖu	ɾ e ɳ ɖ u
1990	Toda	two	171	two-A	e:ɖə		e:ɖə	eː ɖ ə
1889	Tulu	two	171	two-A	ɾaɖɖu		ɾaɖɖu	ɾ a ɖː u
1581	Yeruva	two	171	two-A	iɾandə		iɾandə	i ɾ a n d ə
2987	Malto	two	588	two-B	pa:nɖa		pa:nɖa	p aː n ɖ a
2988	Malto	two	589	two-C	maksa		maksa	m a k s a
2989	Malto	two	590	two-D	dʒo:ɖsa		dʒo:ɖsa	dʒ oː ɖ s a
2662	Kolami	two	591	two-E	duɖə		duɖə	d u ɖ ə
1841	Badga	walk	172	walk-A	naɖəʋadə		naɖəʋadə	n a ɖ ə ʋ a d ə
2292	Betta_Kurumba	walk	172	walk-A	naɖi		naɖi	n a ɖ i
367	Kannada	walk	172	walk-A	naɖə		naɖə	n a ɖ ə
1412	Kodava	walk	172	walk-A	naɖa		naɖa	n a ɖ a
2820	Kota	walk	172	walk-A	naɖʋu		naɖʋu	n a ɖ ʋ u
1202	Koya	walk	172	walk-A	naɖam		naɖam	n a ɖ a m
366	Malayalam	walk	172	walk-A	naɖakkuga		naɖakkuga	n a ɖ a kː u g a
2172	Tamil	walk	172	walk-A	naɖə		naɖə	n a ɖ ə
825	Telugu	walk	172	walk-A	naɖutʃu		naɖutʃu	n a ɖ u tʃ u
2044	Toda	walk	172	walk-A	naɖaɾɾə		naɖaɾɾə	n a ɖ a ɾ ɾ ə
2045	Toda	walk	172	walk-A	naɖandə		naɖandə	n a ɖ a n d ə
1943	Tulu	walk	172	walk-A	naɖapaɾa		naɖapaɾa	n a ɖ a p a ɾ a
1636	Yeruva	walk	172	walk-A	naɖa		naɖa	n a ɖ a
2717	Kolami	walk	291	walk-B	naɖus		naɖus	n a ɖ u s
2399	Kurukh	walk	292	walk-C	e:kʰna		e:kʰna	eː kʰ n a
3050	Malto	walk	292	walk-C	he:kpo		he:kpo	h eː k p o
2612	Gondi	walk	765	walk-D	taka		taka	t a k a
2505	Brahui	walk	766	walk-E	tʃeɾɾing		tʃeɾɾing	tʃ e ɾ ɾ i n g
2534	Brahui	warm	173	warm-A	ba:sun		ba:sun	b aː s u n
1339	Kannada	warm	173	warm-A	betʃtʃage		betʃtʃage	b e tːʃ a g e
1439	Kodava	warm	173	warm-A	bekke		bekke	b e kː e
2746	Kolami	warm	173	warm-A	ʋekka		ʋekka	ʋ e kː a
1236	Koya	warm	173	warm-A	ʋe:ɖ		ʋe:ɖ	ʋ eː ɖ
3183	Ollari_Gadba	warm	173	warm-A	ʋeʈal		ʋeʈal	ʋ e ʈ a l
2206	Tamil	warm	173	warm-A	ʋedəʋedəppə		ʋedəʋedəppə	ʋ e d ə ʋ e d ə pː ə
859	Telugu	warm	173	warm-A	ʋetʃtʃa		ʋetʃtʃa	ʋ e tːʃ a
1971	Tulu	warm	173	warm-A	betʃtʃa		betʃtʃa	b e tːʃ a
1663	Yeruva	warm	173	warm-A	bekki		bekki	b e kː i
372	Malayalam	warm	174	warm-B	uṣṇa-	LOAN	uṣṇa-	u ʂ ɳ a +
2323	Betta_Kurumba	warm	480	warm-C	su:ɖə		su:ɖə	s uː ɖ ə
2207	Tamil	warm	480	warm-C	su:ɖə		su:ɖə	s uː ɖ ə
1869	Badga	warm	517	warm-D	uppekke		uppekke	u pː e kː e
1870	Badga	warm	517	warm-D	uppe		uppe	u pː e
2073	Toda	warm	518	warm-E	kortilije		kortilije	k o r t i l i j e
1562	Malayalam	warm	519	warm-F	tʃeɾətʃu:ɖə		tʃeɾətʃu:ɖə	tʃ e ɾ ə tʃ uː ɖ ə
3079	Malto	warm	564	warm-G	kuɖni		kuɖni	k u ɖ n i
2643	Gondi	warm	849	warm-H	ka:sta		ka:sta	k aː s t a
2427	Kurukh	warm	850	warm-I	udum		udum	u d u m
2428	Kurukh	warm	851	warm-J	o:ɾtʃka		o:ɾtʃka	oː ɾ tʃ k a
2185	Tamil	water	175	water-A	taɳɳi		taɳɳi	t a ɳ ɳ i
1544	Malayalam	water	176	water-B	ʋellam		ʋellam	ʋ e lː a m
1543	Malayalam	water	527	water-C	jalam	LOAN	jalam	j a l a m
2410	Kurukh	water	294	water-D	amm		amm	a mː
3060	Malto	water	294	water-D	hamdu		hamdu	h a m d u
1852	Badga	water	520	water-E	ni:ɾə		ni:ɾə	n iː ɾ ə
2305	Betta_Kurumba	water	520	water-E	ni:ɾə		ni:ɾə	n iː ɾ ə
2517	Brahui	water	520	water-E	di:r		di:r	d iː r
1322	Kannada	water	520	water-E	ni:ɾu		ni:ɾu	n iː ɾ u
1422	Kodava	water	520	water-E	ni:ɾə		ni:ɾə	n iː ɾ ə
2728	Kolami	water	520	water-E	i:ɾ		i:ɾ	iː ɾ
2832	Kota	water	520	water-E	ni:ɾ		ni:ɾ	n iː ɾ
1216	Koya	water	520	water-E	e:ɾu		e:ɾu	eː ɾ u
3166	Ollari_Gadba	water	520	water-E	ni:r		ni:r	n iː r
715	Parji	water	520	water-E	nīr		nīr	n iː r
2186	Tamil	water	520	water-E	ni:ɾə		ni:ɾə	n iː ɾ ə
838	Telugu	water	520	water-E	ni:ɾu		ni:ɾu	n iː ɾ u
2085	Telugu	water	520	water-E	ni:ɭɭu		ni:ɭɭu	n iː ɭː u
2056	Toda	water	520	water-E	ni:ɾ		ni:ɾ	n iː ɾ
1953	Tulu	water	520	water-E	ni:ɾə		ni:ɾə	n iː ɾ ə
1646	Yeruva	water	520	water-E	ni:ɾu		ni:ɾu	n iː ɾ u
2937	Kuwi	water	784	water-F	eju		eju	e j u
2623	Gondi	water	785	water-G	jeɾ		jeɾ	j e ɾ
1774	Badga	we	177	we-A	nanga		nanga	n a n g a
2438	Brahui	we	177	we-A	nan		nan	n a n
1247	Kannada	we	177	we-A	na:ʋu		na:ʋu	n aː ʋ u
1349	Kodava	we	177	we-A	nanga		nanga	n a n g a
1123	Koya	we	177	we-A	mana:ɖu		mana:ɖu	m a n aː ɖ u
2334	Kurukh	we	177	we-A	na:m		na:m	n aː m
1450	Malayalam	we	177	we-A	na:m		na:m	n aː m
2973	Malto	we	177	we-A	na:mu		na:mu	n aː m u
2092	Tamil	we	177	we-A	na:m		na:m	n aː m
745	Telugu	we	177	we-A	manamu		manamu	m a n a m u
1572	Yeruva	we	177	we-A	nanga		nanga	n a n g a
2225	Betta_Kurumba	we	295	we-B	naɳgə		naɳgə	n a ɳ g ə
2226	Betta_Kurumba	we	295	we-B	jaɳgə		jaɳgə	j a ɳ g ə
2545	Gondi	we	295	we-B	mammoʈ		mammoʈ	m a mː o ʈ
2653	Kolami	we	295	we-B	amdə		amdə	a m d ə
2756	Kota	we	295	we-B	amme		amme	a mː e
1122	Koya	we	295	we-B	mamma		mamma	m a mː a
2860	Kuwi	we	295	we-B	mambu		mambu	m a m b u
1451	Malayalam	we	295	we-B	nammal		nammal	n a mː a l
3092	Ollari_Gadba	we	295	we-B	a:m		a:m	aː m
720	Parji	we	295	we-B	ām		ām	aː m
[truncated: 115 more rows]
