# Supplementary material for: A Bayesian phylogenetic study of the Dravidian language family
Source: R Soc Open Sci. 2018 Mar 21;5(3):171504. doi: 10.1098/rsos.171504 (PMC5882685; doi:10.1098/rsos.171504)
Supplement: SI_robustness_cognate_coding.zip [file rsos171504supp4.zip › 2018_02_26_lingpy_analyses_for_RSOS_SI/DravLex-2017-04-23.csv]

cc_alias	cc_id	language	lexeme	lexeme_id	status
I-B	237	Badga	na	1772
I-B	237	Betta_Kurumba	na:ʋə	2223
I-B	237	Brahui	i:	2436
I-B	237	Gondi	nanna	2543
I-B	237	Kannada	na:nu	1245
I-B	237	Kodava	na:nə	1347
I-B	237	Kolami	ne:nu	2651
I-B	237	Kota	a:n	2754
I-B	237	Koya	nanna	1120
I-B	237	Kurukh	ae:n	2332
I-B	237	Kuwi	na:nu	2857
I-B	237	Kuwi	mu	2858
I-B	237	Malayalam	ɲa:n	1448
I-B	237	Malto	he:nu	2970
I-B	237	Ollari_Gadba	a:n	3090
I-B	237	Parji	ān	548
I-B	237	Tamil	na:n	2090
I-B	237	Telugu	ne:nu	741
I-B	237	Toda	o:n	1979
I-B	237	Tulu	ja:nu	1878
I-B	237	Yeruva	na:n	1570
all-A	1	Badga	ella	1780
all-A	1	Kannada	ella	1253
all-A	1	Kodava	ella	1355
all-A	1	Kota	ella:m	2762
all-A	1	Malayalam	ella	1459
all-A	1	Tamil	ella:m	2100
all-B	2	Koya	anta:	1131
all-B	2	Telugu	anta	4
all-C	335	Koya	mottam	1132
all-C	335	Telugu	mottamu	755
all-D	336	Toda	oʋʋoɖimo	1987
all-E	337	Telugu	anni	754
all-F	338	Yeruva	nanga:ɭə	1578
all-G	339	Tulu	Ma:ta	1886
all-H	551	Betta_Kurumba	o:ʈəja	2233
all-I	573	Kuwi	hara	2866
all-J	574	Brahui	kull	2445
all-K	575	Malto	go:ʈahi:	2982
all-L	576	Malto	gi:ʈeni:	2983
all-M	577	Kurukh	majin	2340
all-N	578	Kolami	ma:k	2659
all-O	579	Gondi	bottig	2551
ashes-A	3	Malayalam	tʃa:mbal	1552
ashes-A	3	Malayalam	tʃa:ɾam	1551
ashes-A	3	Tamil	sa:mbal	2193
ashes-B	4	Badga	kolabu:di	1859
ashes-B	4	Betta_Kurumba	pi:di	2312
ashes-B	4	Kannada	bu:di	1329
ashes-B	4	Kodava	bu:di	1429
ashes-B	4	Kota	po:du atukə	2839
ashes-B	4	Koya	bu:ɖida	1223
ashes-B	4	Telugu	bu:ɖida	847
ashes-B	4	Toda	pu:di	2063
ashes-B	4	Yeruva	bu:di	1653
ashes-C	557	Tulu	tʃu:nja	1960
ashes-C	557	Tulu	tʃo:nja	1961
ashes-D	187	Gondi	ni:ɾ	2630
ashes-D	187	Ollari_Gadba	niɖ	3173
ashes-D	187	Parji	nīd	403
ashes-F	805	Brahui	his	2524
ashes-G	806	Kolami	buggi	2735
ashes-H	807	Kurukh	tʃind	2417
bark-A	6	Badga	paʈʈe	1799
bark-A	6	Kodava	aʈʈe	2222
bark-A	6	Malayalam	paṭṭa	10
bark-A	6	Tamil	paʈʈe	2123
bark-A	6	Telugu	paṭṭa	11
bark-B	7	Kannada	nāru	12
bark-C	188	Kurukh	o:ɖak	2359
bark-D	302	Koya	beɾaɖu	1153
bark-D	302	Telugu	beɾaɖu	778
bark-E	428	Kodava	tʃekke	1372
bark-F	431	Koya	danʈi	1152
bark-G	432	Kannada	togaʈi	1270
bark-H	433	Toda	puʈkoɾi	2004
bark-I	434	Tulu	ketta	1903
bark-J	435	Gondi	to:l	2570
bark-J	435	Yeruva	to:lu	1595
bark-K	436	Betta_Kurumba	meɾto:lə	2250
bark-K	436	Malayalam	maɾattoli	1483
bark-L	640	Brahui	bund	2462
bark-M	641	Kolami	ɖanɖi maɖɖa	2676
bark-N	866	Kota	kollutʃo	2779
belly-A	8	Malayalam	ʋajaɾə	1516
belly-A	8	Tamil	vayiṟu	13
belly-A	8	Toda	piɾ	2028
belly-A	8	Tulu	bandʒi	1927
belly-A	8	Yeruva	baiɾu	1619
belly-A	8	Yeruva	ba:ɾə	1620
belly-B	9	Badga	oʈʈe	1825
belly-B	9	Betta_Kurumba	poʈʈi	2275
belly-B	9	Kannada	hoṭṭe	15
belly-B	9	Kannada	hoʈʈa	1295
belly-B	9	Kodava	poʈʈe	1395
belly-B	9	Malto	puɖa:	3028
belly-B	9	Parji	poṭṭa	408
belly-B	9	Telugu	poʈʈa	809
belly-C	10	Telugu	kaɖupu	2083
belly-D	359	Koya	ɖokka	1185
belly-E	356	Tamil	tonti	2153
belly-F	360	Tamil	toppai	2152
belly-G	708	Kurukh	ku:l	2383
belly-H	709	Brahui	peɖʰ	2489
belly-H	709	Gondi	pi:ɾ	2594
belly-H	709	Ollari_Gadba	pudug	3140
belly-I	710	Kuwi	banɖi	2911
belly-J	711	Kolami	ʈeʈʈe	2700
belly-K	712	Kota	naɖpe:ʈgu	2804
big-A	11	Gondi	pedda	2556
big-A	11	Koya	beɾɾa	1137
big-A	11	Kuwi	be:ɾ	2870
big-A	11	Malto	be:ɖo	2990
big-A	11	Parji	berto	412
big-A	11	Tamil	peɾija	2105
big-A	11	Tamil	perəsə	2106
big-A	11	Telugu	pedda	759
big-B	12	Kodava	baljadə	1359
big-B	12	Malayalam	ʋaludə	1464
big-B	12	Yeruva	baleji	1582
big-C	13	Badga	doɖɖadə	1784
big-C	13	Kannada	doɖɖadu	1257
big-D	350	Tulu	malla	1890
big-E	351	Toda	ittu:ɖə	1991
big-F	554	Betta_Kurumba	dappu	2237
big-G	592	Brahui	ballun	2449
big-H	593	Kurukh	koha	2344
big-I	594	Ollari_Gadba	muɾe	3102
big-J	595	Kota	toɖut	2766
bird-A	14	Tamil	paɾaʋai	2116
bird-A	14	Toda	paɾaʋai	1997
bird-B	15	Betta_Kurumba	pikki	2243	LOAN
bird-B	15	Kannada	hakki	23	LOAN
bird-B	15	Kannada	pakʂi	1263	LOAN
bird-B	15	Kodava	pakʂi	1365	LOAN
bird-B	15	Kota	pakkigaɭ	2772	LOAN
bird-B	15	Malayalam	pakʂi	1473	LOAN
bird-B	15	Telugu	pakʂi	768	LOAN
bird-B	15	Tulu	pakki	1896	LOAN
bird-B	15	Yeruva	paktʃi	1588	LOAN
bird-C	191	Gondi	piʈʈə	2562
bird-C	191	Kolami	piʈʈa	2669
bird-C	191	Koya	piʈʈe:ku	1145
bird-C	191	Telugu	pitta	769
bird-D	437	Malayalam	kili	1474
bird-E	622	Kuwi	minu	2880	EXCLUDE
bird-F	623	Malto	pudʒudu	2997
bird-G	624	Brahui	tʃok	2455
bird-H	625	Kurukh	oɖa	2351
bird-I	626	Ollari_Gadba	titə	3108
bite-A	16	Betta_Kurumba	kaɖi ~ kajɾi	2282
bite-A	16	Brahui	kaat kanning	2496
bite-A	16	Kannada	kaḍi-	27
bite-A	16	Kodava	kaɖi	1403
bite-A	16	Kota	kaɖə	2811
bite-A	16	Malayalam	kadikkuga	1524
bite-A	16	Tamil	kaɖi	2161
bite-A	16	Yeruva	kaɖi	1627
bite-B	324	Toda	paɾtʃiʈtʃi	2035
bite-C	739	Kolami	atekaʂin	2708
bite-D	193	Koya	koɾaka	1192
bite-D	193	Parji	kork-	418
bite-D	193	Telugu	koɾuku	816
bite-F	323	Badga	katʃtʃə	1832
bite-F	323	Gondi	kask	2601
bite-F	323	Kannada	katʃtʃu	1302
bite-F	323	Koya	katʃtʃa:	1193
bite-F	323	Kurukh	kʰatʃtʃna	2390
bite-F	323	Kuwi	katʃine	2918
bite-G	325	Tulu	tina:ɾa	1934
bite-H	740	Malto	ko:hi	3037
black-A	18	Badga	kappə	1867
black-A	18	Betta_Kurumba	kaɾtənu ipədə	2321
black-A	18	Gondi	kaɾə	2641
black-A	18	Kannada	kappu	1337
black-A	18	Kodava	kaɾtadə	1437
black-A	18	Kota	kaɾuppə	2847
black-A	18	Koya	ka:ʈe	1234
black-A	18	Malayalam	kaɾuppə	1560
black-A	18	Tamil	kaɾəppə	2202
black-A	18	Toda	kappə	2071
black-A	18	Tulu	kappu	1969
black-A	18	Yeruva	kaɾtaji	1661
black-B	19	Koya	nalla	1233
black-B	19	Telugu	nalupu	857
black-B	19	Telugu	nalla	2089
black-C	843	Kuwi	kadia	2960
black-D	196	Brahui	ma:on	2532
black-D	196	Kurukh	mokʰaɾo	2425
black-E	545	Kannada	karu-	31
black-F	844	Malto	maɖhaɾo	3076
black-G	845	Kolami	ɖa:ɾiate	2744
blood-A	20	Badga	rattə	1803	LOAN
blood-A	20	Kannada	ɾakta	1273	LOAN
blood-A	20	Malayalam	ɾektam	1489	LOAN
blood-A	20	Tamil	ɾattam	2126	LOAN
blood-A	20	Telugu	ɾaktamu	782	LOAN
blood-B	197	Badga	nettuɾu	1804
blood-B	197	Betta_Kurumba	nəttəɾə	2253
blood-B	197	Brahui	ditaɾ	2465
blood-B	197	Gondi	nettuɾ	2573
blood-B	197	Kolami	nettuɾ	2679
blood-B	197	Kota	ne:tuɾu	2783
blood-B	197	Koya	nettuɾ	1156
blood-B	197	Kuwi	nettir	2890
blood-B	197	Ollari_Gadba	nettiɾ	3118
blood-B	197	Parji	netir	427
blood-B	197	Telugu	nettuɾu	783
blood-B	197	Tulu	nettarə	1906
blood-C	198	Kurukh	kʰe:ns	2362
blood-D	406	Kodava	tʃo:ɾə	1375
blood-D	406	Malayalam	tʃo:ɾa	1490
blood-D	406	Yeruva	tʃo:ɾe	1598
blood-E	407	Toda	po:kʰə	2007
blood-F	650	Malto	ɾasadu	3007
bone-A	21	Badga	ilə	1805
bone-A	21	Betta_Kurumba	jaləʋə	2254
bone-A	21	Kannada	jelubu	1274
bone-A	21	Kota	jeluʋə	2784
bone-A	21	Malayalam	ellə	1492
bone-A	21	Tamil	elumbə	2127
bone-A	21	Telugu	jemuka	784
bone-A	21	Toda	elf	2008
bone-A	21	Tulu	ellə	1907
bone-B	199	Gondi	bokka	2574
bone-B	199	Kolami	bokka	2680
bone-B	199	Koya	bu:la:	1157
bone-B	199	Koya	bu:lk	1158
bone-B	199	Parji	būla	433
bone-B	199	Telugu	bokka	2220
bone-C	200	Malto	o:tʃuldi:	3008
bone-D	403	Kannada	mu:ɭe	2221
bone-D	403	Kodava	mu:ɭe	1376
bone-D	403	Yeruva	mu:ɭe	1599
bone-E	405	Malayalam	asti	1491
bone-F	651	Kurukh	kʰotʃol	2363
bone-G	652	Brahui	aɖɖə	2466
breast-A	22	Badga	ma:ɾə	1827
breast-A	22	Malayalam	māṟu	42
breast-A	22	Tamil	ma:ɾbə	2155
breast-A	22	Tamil	ma:ɾə	2156
breast-B	23	Kannada	ede	43
breast-B	23	Koya	eddam	1187
breast-B	23	Parji	edram	439
breast-C	24	Telugu	gunde	44
breast-E	311	Toda	nidʒikuɖi	2030
breast-F	309	Kodava	mele	1397
breast-F	309	Kota	me:l	2806
breast-F	309	Malayalam	mula	1519
breast-F	309	Yeruva	mele	1622
breast-G	310	Kannada	stʰana	1297
breast-G	310	Malayalam	stanam	1518
breast-G	310	Telugu	stʰanamu	811
breast-H	312	Tulu	tigala	1929
breast-I	462	Betta_Kurumba	kujndigi	2277
breast-J	718	Brahui	xad	2491
breast-K	719	Malto	daibuku	3031
breast-L	720	Kurukh	jeʋakʰ	2385
breast-M	721	Kolami	sa:tti	2702
breast-N	722	Gondi	dudo	2596
breast-O	723	Ollari_Gadba	palgil	3142
breast-P	724	Kuwi	sipadaki	2913
burn-A	540	Betta_Kurumba	bja:ɭ ~ ben	2314
burn-B	532	Telugu	ka:lu	848
burn-C	203	Kannada	suɖu	1330
burn-C	203	Kodava	tʃu:ɖə	1430
burn-C	203	Yeruva	tʃu:ɖə	1654
burn-D	528	Tamil	eɾi	2194
burn-E	530	Badga	kitʃi:kdə	1860
burn-E	530	Betta_Kurumba	kattu ~ kettu	2313
burn-E	530	Kota	ka:to	2840
burn-E	530	Malayalam	katikkuga	1553
burn-E	530	Toda	ti:kku ka:ttiti	2064
burn-F	534	Koya	maɳɖu	1225
burn-F	534	Telugu	maɳɖu	849
burn-G	535	Tulu	pottaʋaɾa	1962
burn-H	808	Brahui	xa:xaɾ tinning	2525
burn-I	809	Gondi	niɾus	2631
burn-J	810	Malto	me:da	3068
burn-K	811	Kurukh	olna	2418
burn-L	812	Kolami	gonɖka	2736
claw-A	27	Malayalam	nakʰam	1508	LOAN
claw-A	27	Tamil	nagam	2140	LOAN
claw-B	28	Badga	ugilə	1817
claw-B	28	Brahui	hoɾ ad	2479
claw-B	28	Gondi	goɾk	2586
claw-B	28	Kannada	ugaɾu	51
claw-B	28	Kodava	ʋoji	1388
claw-B	28	Kolami	go:ɾ	2692
claw-B	28	Koya	go:ɾk	1176
claw-B	28	Kurukh	oɾokʰ	2375
claw-B	28	Kuwi	gaɾka	2903
claw-B	28	Malto	oɾugdu	3020
claw-B	28	Parji	gēri	444
claw-B	28	Telugu	go:ɾu	800
claw-B	28	Toda	ju:r	2020
claw-B	28	Tulu	uguɾu	1919
claw-C	372	Yeruva	ummi	1611
claw-D	501	Betta_Kurumba	ki:jəggəɾə	2267
claw-D	501	Kota	kaijo:ɾu	2796
claw-E	685	Brahui	zeel	2480
claw-F	686	Ollari_Gadba	kaʂʋanɖe	3132
cloud-A	29	Kannada	mēgha	55	LOAN
cloud-A	29	Kota	me:gam	2837	LOAN
cloud-A	29	Malayalam	mekʰam	1549	LOAN
cloud-A	29	Tamil	me:gam	2191	LOAN
cloud-A	29	Telugu	me:gʰamu	2086	LOAN
cloud-A	29	Toda	me:gam	2061	LOAN
cloud-B	206	Parji	malgur	448
cloud-C	491	Gondi	mabbu	2628
cloud-C	491	Koya	mabbu	1221
cloud-C	491	Telugu	mabbu	845
cloud-D	492	Betta_Kurumba	mo:ɖə	2310
cloud-D	492	Kannada	mo:ɖa	1327
cloud-D	492	Kodava	mo:ɖa	1427
cloud-D	492	Telugu	mo:ɖamu	2087
cloud-D	492	Tulu	mo:ɖa	1958
cloud-D	492	Yeruva	mo:ɖa	1651
cloud-E	493	Badga	mandʒu	1857
cloud-F	800	Kurukh	bada:li	2415	LOAN
cloud-F	800	Malto	badli:	3065	LOAN
cloud-G	801	Brahui	dʒammaɾ	2522
cloud-H	802	Kolami	a:bar	2733
cloud-I	803	Kuwi	ha:gu	2943
cloud-J	804	Kuwi	dunɖaɾa	2944
cold-A	30	Kannada	taɳɳige	1340
cold-A	30	Kodava	talindʒadə	1441
cold-A	30	Malayalam	taɳuppə	1563
cold-A	30	Yeruva	taɳidʒe	1664
cold-B	31	Tamil	kuɭiɾtʃi	2208
cold-C	32	Gondi	sallag	2644
cold-C	32	Koya	salla:	1237
cold-C	32	Telugu	tʃalla	860
cold-C	32	Tulu	tʃappa	1972
cold-D	207	Kolami	pani	2747
cold-D	207	Malto	panija:	3080
cold-D	207	Parji	pañil	451
cold-E	510	Kodava	ko:ʈa	1440
cold-E	510	Toda	koɾti	2074
cold-F	511	Betta_Kurumba	səjlijə	2324
cold-G	512	Badga	koɾuʋə	1871
cold-G	512	Kota	koɾʋə	2850
cold-H	852	Kurukh	ki:ɾna	2429
cold-H	852	Malto	kiʋa	3081
cold-I	853	Brahui	jakʰ	2535
cold-I	853	Brahui	jax	2536
come-A	33	Badga	pappa	1842
come-A	33	Betta_Kurumba	ba:ɾ ~ ban ~ bu	2293
come-A	33	Brahui	banning	2506
come-A	33	Gondi	ʋa	2613
come-A	33	Kannada	baru-	63
come-A	33	Kannada	ba:	1312
come-A	33	Kodava	ba:	1413
come-A	33	Kolami	ʋa	2718
come-A	33	Koya	ʋa	1203
come-A	33	Koya	ʋa:daɖam	1204
come-A	33	Kurukh	baɾna	2400
come-A	33	Malayalam	ʋaɾuga	62
come-A	33	Malto	baɾəa:	3051
come-A	33	Ollari_Gadba	ʋa	3157
come-A	33	Parji	ver-	456
come-A	33	Tamil	ʋa:	2173
come-A	33	Telugu	ʋatʃtʃu	826
come-A	33	Telugu	ɾa	953
come-A	33	Toda	pa:ɾti	2046
come-A	33	Tulu	baɾaɾa	1944
come-A	33	Yeruva	ba:	1637
die-A	34	Badga	sa:ʋadə	1837
die-A	34	Brahui	kahing	2501
die-A	34	Gondi	ha:	2606
die-A	34	Kannada	sa:ji	66
die-A	34	Kodava	tʃ:ɭa	1408
die-A	34	Kurukh	kʰena	2395
die-A	34	Malto	keəa:na:keəida:h	3046
die-A	34	Parji	cay-	461
die-A	34	Tamil	tʃa:	2167
die-A	34	Tamil	sattə po	2168
die-A	34	Telugu	tʃatʃtʃipo:ʋu	821
die-A	34	Tulu	sajjaɾa	1939
die-A	34	Yeruva	tʃa:ɭa	1632
die-B	35	Betta_Kurumba	maɾdo:g	2288	LOAN
die-B	35	Malayalam	maɾikkuga	68	LOAN
die-C	387	Koya	ɖollatam	1198
die-D	388	Toda	keɖuoisi	2040
die-E	753	Kolami	tigte:n	2713
die-F	754	Kota	ta:ʋə	2816
dog-A	36	Badga	ne	1792
dog-A	36	Betta_Kurumba	na:jə	2244
dog-A	36	Gondi	nej	2563
dog-A	36	Kannada	na:ji	1264
dog-A	36	Kodava	na:ji	1366
dog-A	36	Kolami	a:te	2670
dog-A	36	Kota	na:ji	2773
dog-A	36	Koya	nej	1146
dog-A	36	Malayalam	na:ja	1475
dog-A	36	Ollari_Gadba	ne	3109
dog-A	36	Parji	netta	467
dog-A	36	Tamil	na:ji	2117
dog-A	36	Toda	noi	1998
dog-A	36	Tulu	na:ji	1897
dog-A	36	Yeruva	na:ji	1589
dog-B	37	Telugu	kukka	770	EXCLUDE
dog-C	438	Malayalam	paʈʈi	1476
dog-D	211	Kurukh	alla	2352
dog-E	627	Brahui	kutʃak	2456
dog-E	627	Malto	kutʃtʃo	2998
drink-A	38	Badga	kuɖapə	1830
drink-A	38	Betta_Kurumba	kuɖi ~ kujɾi	2280
drink-A	38	Kannada	kuḍi-	75
drink-A	38	Kannada	kudijo:du	1300
drink-A	38	Kodava	kuɖipa	1401
drink-A	38	Malayalam	kuṭi-	74
drink-A	38	Malayalam	kudikkuga	1522
drink-A	38	Tamil	kuɖi	2159
drink-A	38	Yeruva	kuɖipə	1625
drink-B	39	Telugu	ta:gu	814
drink-C	212	Brahui	kuning	2494
drink-C	212	Gondi	un	2599
drink-C	212	Kota	unatukə	2809
drink-C	212	Koya	unnu	1190
drink-C	212	Kurukh	onna	2388
drink-C	212	Malto	ho:na:	3034
drink-C	212	Ollari_Gadba	un	3145
drink-C	212	Parji	un-	472
drink-C	212	Toda	uʈʈudi	2033
drink-D	319	Tulu	paɾijaɾa	1932
drink-F	732	Kolami	aniɾusa:t	2706
dry-A	40	Tamil	ularnta	77
dry-B	484	Yeruva	unaku	1669
dry-C	42	Telugu	eɳɖu	866
dry-D	213	Kota	kanʈiko	2855
dry-D	213	Kurukh	kʰajka	2434
dry-D	213	Malto	a:ika:	3088
dry-D	213	Tamil	kaindadə	2215
dry-D	213	Tamil	ka:ndʒə	2216
dry-E	214	Brahui	ba:ɾun	2541
dry-E	214	Gondi	ʋaʈʈa	2649
dry-E	214	Kannada	battida	79
dry-E	214	Koya	aɾta:d	1243
dry-E	214	Malayalam	varaṇṭa	78
dry-F	482	Badga	oɳikiladə	1876
dry-F	482	Kannada	oɳagidu	1345
dry-F	482	Kodava	oɳangina	1446
dry-F	482	Malayalam	uɳangija	1568
dry-F	482	Toda	oɳikisi	2079
dry-F	482	Tulu	nunguduna	1977
dry-G	483	Koya	poɖi	1242
dry-G	483	Telugu	poɖi	865
dry-H	485	Betta_Kurumba	ajngənu ipədə	2329
dry-I	864	Kolami	a:tiɾ	2752
ear-A	43	Badga	kiʋi	1815
ear-A	43	Betta_Kurumba	kiʋija	2265
ear-A	43	Brahui	xaf	2477
ear-A	43	Gondi	keʋu	2584
ear-A	43	Kannada	kiʋi	1285
ear-A	43	Kodava	kemi	1386
ear-A	43	Kolami	keʋ	2690
ear-A	43	Kota	keʋə	2794
ear-A	43	Koya	keʋ	1173
ear-A	43	Koya	keʋk	1174
ear-A	43	Kurukh	kʰebda	2373
ear-A	43	Kuwi	kiɾiju	2901
ear-A	43	Malayalam	tʃeʋi	1505
ear-A	43	Ollari_Gadba	kekal	3130
ear-A	43	Parji	kekol	482
ear-A	43	Telugu	tʃeʋi	798
ear-A	43	Toda	kili	2018
ear-A	43	Tulu	kebi	1917
ear-A	43	Yeruva	kemi	1609
ear-B	44	Malayalam	kātu	84
ear-B	44	Tamil	ka:də	2138
ear-C	683	Malto	daɾti:	3018
earth-A	45	Gondi	mannə	2627
earth-A	45	Kannada	maɳɳu	1326
earth-A	45	Kodava	mannə	1426
earth-A	45	Malayalam	mannə	1548
earth-A	45	Tamil	mannə	2190
earth-A	45	Telugu	mannu	843
earth-A	45	Tulu	mannə	1957
earth-B	216	Ollari_Gadba	tukud	3170
earth-B	216	Parji	tūk	488
earth-C	217	Kurukh	kʰekʰel	2414
earth-D	503	Toda	koɖə	2060
earth-E	504	Koya	maʈʈi	1220
earth-E	504	Telugu	maʈʈi	844
earth-F	509	Betta_Kurumba	bu:mi	2309	LOAN
earth-F	509	Kolami	bʰu:mi	2732	LOAN
earth-F	509	Kota	bʰulo:gam	2836
earth-F	509	Kuwi	bʰumi	2941	LOAN
earth-F	509	Malto	bʰumi	3064	LOAN
earth-G	798	Kuwi	iɾa:	2942
earth-H	799	Brahui	ɖaga:ɾ	2521
eat-A	46	Badga	timbə	1831
eat-A	46	Betta_Kurumba	tinn	2281
eat-A	46	Kannada	tinnu	1301
eat-A	46	Kodava	tinə	1402
eat-A	46	Kota	tin atej	2810
eat-A	46	Koya	tinnu	1191
eat-A	46	Kuwi	tinu	2917
eat-A	46	Malayalam	tinnuga	1523
eat-A	46	Ollari_Gadba	tin	3146
eat-A	46	Parji	tin-	492
eat-A	46	Telugu	tinu	815
eat-A	46	Yeruva	tinno:	1626
eat-B	47	Tamil	sa:pədə	2160
eat-C	321	Tulu	uɳa:ɾa	1933
eat-D	219	Kurukh	mokʰna	2389
eat-E	322	Toda	toɾtin	2034
eat-F	733	Brahui	kuning	2495
eat-G	734	Malto	dʒa:go:lpah	3035
eat-G	734	Malto	lapah	3036
eat-J	737	Kolami	a:ntisatun	2707
eat-K	738	Gondi	dʒeʋi	2600
egg-A	48	Badga	moʈʈe	1808
egg-A	48	Kannada	moʈʈe	1277
egg-A	48	Kodava	muʈʈe	1379
egg-A	48	Kota	mooʈə	2787
egg-A	48	Malayalam	muʈʈa	1496
egg-A	48	Tamil	muʈʈe	2130
egg-A	48	Toda	muʈʈe	2011
egg-A	48	Yeruva	muʈʈe	1602
egg-B	49	Telugu	guɖɖu	790
egg-C	395	Kannada	tatti	1278
egg-C	395	Tulu	ketti	1910
egg-D	396	Koya	gaɾbam	1163
egg-D	396	Ollari_Gadba	kaɾbə	3122
egg-E	498	Betta_Kurumba	mujɾgi	2258
egg-F	658	Brahui	xuahae	2469
egg-G	659	Brahui	baƐdƐ	2470
egg-H	660	Malto	ɾaɾapa:ndu	3011
egg-I	661	Kurukh	bi:	2366
egg-J	662	Kolami	sanku	2683
egg-K	663	Gondi	mi:ndʒ	2577
egg-L	664	Kuwi	tala	2894
eye-A	50	Badga	kaɳɳə	1816
eye-A	50	Betta_Kurumba	kaɳɳu	2266
eye-A	50	Brahui	xan	2478
eye-A	50	Kannada	kaɳɳə	1286
eye-A	50	Kodava	kaɳɳə	1387
eye-A	50	Kolami	kan	2691
eye-A	50	Kota	kaɳɳə	2795
eye-A	50	Koya	koɳɖ	1175
eye-A	50	Kurukh	kʰann	2374
eye-A	50	Kuwi	kanu	2902
eye-A	50	Malayalam	kaɳɳə	1507
eye-A	50	Malto	a:ndu	3019
eye-A	50	Ollari_Gadba	kaɳul	3131
eye-A	50	Parji	kan	497
eye-A	50	Tamil	kaɳɳə	2139
eye-A	50	Telugu	kannu	799
eye-A	50	Toda	kaɳ	2019
eye-A	50	Tulu	kaɳɳu	1918
eye-A	50	Yeruva	kaɳɳə	1610
eye-B	373	Malayalam	ne:tɾam	1506	LOAN
eye-C	684	Gondi	kəɖə	2585
fat-A	51	Badga	koɭəppə	1806
fat-A	51	Gondi	koɾondʒ	2575
fat-A	51	Kannada	kobbu	1275
fat-A	51	Kota	koɭupu	2785
fat-A	51	Koya	kodoʋo:s	1159
fat-A	51	Malayalam	koɻuppə	1493
fat-A	51	Parji	koṛukuḍ	503
fat-A	51	Tamil	koɻuppə	2128
fat-A	51	Telugu	koʋʋu (noun)	785
fat-A	51	Toda	koɻəppə	2009
fat-B	397	Koya	la:ʋ	1160
fat-B	397	Telugu	la:ʋu(adjective)	912
fat-C	222	Kurukh	neʈa	2364
fat-D	402	Brahui	tʃaɾpi:	2467
fat-D	402	Kodava	tʃeɾabi	1377
fat-D	402	Tulu	tʃeɾabi	1908
fat-D	402	Yeruva	tʃiɾabi	1600
fat-E	496	Betta_Kurumba	tanniʋi	2255
fat-F	497	Betta_Kurumba	teɾija	2256
fat-G	653	Malto	nedʒdʒa	3009
fat-H	867	Ollari_Gadba	me:n	3120
feather-A	52	Badga	ɾakke	1811
feather-A	52	Kota	ɾe:kə	2790
feather-A	52	Tamil	ɾekke	2133
feather-A	52	Toda	iɾakke	2014
feather-B	53	Malayalam	tu:ʋalə	1499
feather-C	54	Kannada	gari	107
feather-D	55	Telugu	i:ka	793
feather-E	303	Kannada	tupaʈa	1281
feather-E	303	Kodava	topaʈa	1382
feather-E	303	Yeruva	to:pəʈa:	1605
feather-F	304	Koya	geɾk	1168
feather-G	305	Tulu	huʋi	1913
feather-H	499	Betta_Kurumba	tiʋija	2261
feather-I	669	Gondi	buɾa	2580
feather-I	669	Kolami	bull	2686
feather-J	670	Brahui	paɾɾƐ	2473
feather-K	671	Malto	paki:	3014
feather-L	672	Kurukh	pentʃo	2369
fire-A	56	Tamil	neruppu	109
fire-A	56	Telugu	nippu	787
fire-B	57	Betta_Kurumba	tissə ~ titʃtʃa	2257
fire-B	57	Kota	nippu	2786
fire-B	57	Malayalam	te:	1495
fire-B	57	Tamil	te:	2129
fire-B	57	Yeruva	ti:	1601
fire-C	58	Kannada	benki	1276
fire-D	398	Telugu	maɳʈa	789
fire-E	223	Badga	kitʃtʃə	1807
fire-E	223	Kodava	titta	1378
fire-E	223	Kolami	kiss	2682
fire-E	223	Koya	kis	1161
fire-E	223	Kurukh	tʃitʃtʃ	2365
fire-E	223	Malto	tʃitʃadu	3010
fire-E	223	Parji	kic	508
fire-E	223	Toda	ti:ttə	2010
fire-F	399	Malayalam	agni	1494	LOAN
fire-F	399	Telugu	aggi	788	LOAN
fire-G	400	Tulu	tuʋu	1909
fire-H	401	Koya	neggaɖ	1162
fire-I	654	Brahui	xa:xaɾ	2468
fire-J	656	Gondi	taɖmi	2576
fire-K	657	Kuwi	dankeɾe	2893
fish-A	60	Badga	mi:nə	1812
fish-A	60	Betta_Kurumba	mi:nu	2262
fish-A	60	Gondi	mi:n	2581
fish-A	60	Kannada	mi:nə	1282
fish-A	60	Kodava	mi:nə	1383
fish-A	60	Kota	mi:nə	2791
fish-A	60	Malayalam	mi:n	1501
fish-A	60	Malto	mi:ndu	3015
fish-A	60	Ollari_Gadba	mi:n	3126
fish-A	60	Tamil	mi:nə	2134
fish-A	60	Toda	mi:n	2015
fish-A	60	Tulu	mi:nə	1914
fish-A	60	Yeruva	mi:nə	1606
fish-B	61	Koya	ki:ke	1169
fish-B	61	Parji	key	513
fish-B	61	Telugu	tʃe:pa	794
fish-C	62	Kannada	matsya	116	LOAN
fish-C	62	Malayalam	malsjam	1500	LOAN
fish-D	673	Brahui	matʃtʃi:	2474	LOAN
fish-E	674	Kolami	guɖɖi	2687	EXCLUDE
fish-F	675	Kurukh	indʒo	2370
fly-A	63	Badga	paɾappə	1840
fly-A	63	Betta_Kurumba	pa:ɾ ~ pe:ɾ	2291
fly-A	63	Gondi	paɾi	2611
fly-A	63	Kannada	ha:ɾu	119
fly-A	63	Kodava	pa:ɾa	1411
fly-A	63	Kota	pa:ɾʋu	2819
fly-A	63	Malayalam	paɾakkuga	118
fly-A	63	Tamil	paɾə	2171
fly-A	63	Toda	po:ɾtʃ	2043
fly-A	63	Tulu	ɾa:paɾa	1942
fly-B	64	Telugu	eguɾu	824
fly-C	451	Koya	tulla	1201
fly-D	452	Yeruva	mannə	1635
fly-E	762	Kurukh	uɖijaɾna	2398
fly-E	762	Malto	uɖa:ɾi	3049
fly-F	763	Kolami	tulsa:d	2716
fly-G	764	Brahui	ba:l kanning	2504
foot-A	65	Kannada	aḍi	123
foot-A	65	Koya	aɖugu	2219
foot-A	65	Malayalam	aṭi	122
foot-A	65	Tamil	aɖi	2148
foot-A	65	Telugu	aɖugu	806
foot-B	66	Kannada	pa:da	1292
foot-B	66	Kuwi	pa:dami	2908
foot-B	66	Malayalam	pa:dam	1513
foot-B	66	Ollari_Gadba	pa:dam	3137
foot-B	66	Tamil	pa:dam	2146
foot-B	66	Telugu	pa:damu	805	LOAN
foot-C	225	Betta_Kurumba	ka:lə	2272
foot-C	225	Gondi	ka:l	2591
foot-C	225	Tamil	kaalə	2147
foot-C	225	Toda	ko:l	2025
foot-C	225	Tulu	ka:lə	1924
foot-C	225	Yeruva	ka:lə	1616
foot-D	226	Kurukh	kʰeɖ	2380
foot-E	365	Badga	anga:lə	1822
foot-E	365	Kodava	anga:l	1392
foot-F	698	Brahui	nat	2486
foot-G	699	Malto	ɾaɖadu	3025
foot-H	700	Kolami	dʒeʈʈa	2697
foot-I	702	Kota	tapaɖ	2801
full-A	513	Toda	so:kkaije	2075
full-B	68	Badga	tʰumbe	1872
full-B	68	Kannada	tumbidu	1341
full-B	68	Kodava	dumba	1442
full-B	68	Yeruva	dumba	1665
full-C	227	Gondi	niɳɖ	2645
full-C	227	Kolami	ninɖu	2748
full-C	227	Koya	ninɖa:	1238
full-C	227	Kurukh	nindka	2430
full-C	227	Malayalam	niɾaɲa	1564
full-C	227	Malto	nindpa:	3082
full-C	227	Tamil	niṟainta	125
full-C	227	Telugu	ninɖu	861
full-D	514	Tamil	muɭu	2209
full-E	515	Tulu	dindʒidunɖu	1973
full-F	516	Betta_Kurumba	fullə	2325
full-G	854	Brahui	puɾ	2537
full-G	854	Ollari_Gadba	puneʈ	3185
full-H	872	Kuwi	guɾa	2964
give-A	69	Badga	koɖu	1846
give-A	69	Betta_Kurumba	koɖ	2300
give-A	69	Kannada	koɖu	131
give-A	69	Kodava	koɖi	1417
give-A	69	Malayalam	koɖukkuga	130
give-A	69	Tamil	kuɖə	2179
give-A	69	Tulu	koɾo	1948
give-A	69	Yeruva	koɖu	1641
give-B	471	Brahui	tinning	2512
give-B	471	Kota	tej	2825
give-B	471	Kuwi	taa	2932
give-B	471	Tamil	ta:	2178
give-C	228	Gondi	hi	2618
give-C	228	Kolami	si:ta:n	2722
give-C	228	Koya	i:m	1209
give-C	228	Koya	i:datam	1210
give-C	228	Kurukh	tʃihna	2405
give-C	228	Malto	tʃiba:h	3055
give-C	228	Ollari_Gadba	tʃi	3161
give-C	228	Parji	cī-	524
give-C	228	Telugu	itʃtʃu	831
give-C	228	Telugu	iʋʋaɖam	832
give-C	228	Toda	ittʃadta	2051
good-A	71	Betta_Kurumba	nall	2327
good-A	71	Kodava	nalla	1444
good-A	71	Malayalam	nalla	1566
good-A	71	Tamil	nalla	2212
good-A	71	Yeruva	nallə	1667
good-B	72	Badga	oɭɭajadə	1874
good-B	72	Kannada	oɭɭijadu	1343
good-B	72	Kota	oludə	2853
good-C	73	Koya	mantʃid	1240
good-C	73	Telugu	mantʃi	863
good-D	489	Tulu	eɖɖedana	1975
good-E	508	Toda	ulti	2077
good-F	565	Malto	he:ɖu	3084
good-G	856	Brahui	dʒua:n	2539
good-H	857	Malto	ɾaɖu	3085
good-I	858	Kurukh	da:ʋ	2432
good-J	859	Kolami	sobhatan	2750
good-K	860	Gondi	assal	2647
good-L	861	Kuwi	nejun	2966
green-A	74	Badga	patʃtʃe	1864
green-A	74	Betta_Kurumba	passla:ngi ~ patʃtʃəla:ngi	2318
green-A	74	Gondi	patʃtʃad	2636
green-A	74	Kannada	hasiru	1334
green-A	74	Kodava	patʃtʃe	1434
green-A	74	Kota	patʃtʃə	2844
green-A	74	Koya	patʃtʃa	1230
green-A	74	Kuwi	a:kupatʃtʃa	2952
green-A	74	Malayalam	patʃtʃa	1557
green-A	74	Parji	pay	528
green-A	74	Tamil	patʃtʃə	2199
green-A	74	Telugu	patʃtʃa	854
green-A	74	Toda	patʃtʃai	2068
green-A	74	Tulu	patʃtʃe	1966
green-A	74	Yeruva	patʃtʃe	1658
green-B	823	Kurukh	haɾija:ɾ	2422	LOAN
green-C	824	Brahui	guanakki	2529
green-D	825	Malto	ɾanalo	3072
green-E	826	Kolami	niguɾ	2741
green-F	827	Gondi	hi:	2637
green-G	828	Kuwi	nilia	2953
green-H	829	Kuwi	kasuli	2954
hair-A	380	Malayalam	muɖi	1502
hair-A	380	Tamil	muɖi	2135
hair-B	76	Kannada	kūdalu	142
hair-B	76	Kannada	ku:dalu	1283
hair-B	76	Tulu	ku:dʒal	1915
hair-C	77	Telugu	veɳʈɾukalu	795
hair-D	78	Badga	oɾame	1813	LOAN
hair-D	78	Malayalam	rōmam	144	LOAN
hair-E	379	Kota	manɖə mi:ɾə	2792
hair-E	379	Tamil	maiɾə	2136
hair-E	379	Toda	mi:ɾs	2016
hair-F	381	Kodava	telami	1384
hair-F	381	Malto	ta:li	3016
hair-F	381	Yeruva	tilami	1607
hair-G	383	Koya	dʒuʈʈul	1171
hair-G	383	Kurukh	tʃuʈʈi	2371
hair-G	383	Telugu	dʒuʈʈu	796
hair-H	676	Gondi	kel	2582
hair-H	676	Koya	kelk	1170
hair-I	677	Brahui	puʒʒƐ	2475
hair-J	500	Betta_Kurumba	ta:kəɾə	2263
hair-K	678	Kolami	ti:ɾu	2688
hair-L	679	Ollari_Gadba	tʃendi	3127
hair-L	679	Ollari_Gadba	taltʃenʈi	3128
hair-M	680	Kuwi	bana	2899
hand-A	79	Badga	kaj	1824
hand-A	79	Betta_Kurumba	ki:ja	2274
hand-A	79	Gondi	kaj	2593
hand-A	79	Kannada	kaj	1294
hand-A	79	Kodava	kaj	1394
hand-A	79	Kolami	keju	2699
hand-A	79	Kota	kaij	2803
hand-A	79	Koya	kaj	1184
hand-A	79	Kurukh	kʰekkʰa	2382
hand-A	79	Kuwi	keju	2910
hand-A	79	Malayalam	kaj	1515
hand-A	79	Ollari_Gadba	ki:	3139
hand-A	79	Parji	key	530
hand-A	79	Tamil	kaj	2151
hand-A	79	Telugu	tʃejji	808
hand-A	79	Toda	koi	2027
hand-A	79	Tulu	kai	1926
hand-A	79	Yeruva	kaj	1618
hand-B	706	Brahui	ɖu:	2488
hand-C	707	Malto	ʈeʈu	3027
head-A	80	Gondi	talla	2583
head-A	80	Kannada	tale	151
head-A	80	Kannada	tale	1284
head-A	80	Kolami	tal	2689
head-A	80	Koya	talaka:j	1172
head-A	80	Kuwi	tɾajun	2900
head-A	80	Malayalam	tala	1504
head-A	80	Ollari_Gadba	ta:l	3129
head-A	80	Parji	tel	535
head-A	80	Tamil	talə	2137
head-A	80	Telugu	tala	797
head-A	80	Yeruva	tile	1608
head-B	377	Badga	manɖe	1814
head-B	377	Betta_Kurumba	maɳɖi	2264
head-B	377	Kodava	maɳɖe	1385
head-B	377	Kota	manɖə	2793
head-B	377	Toda	maʈʈə	2017
head-B	377	Tulu	manɖa	1916
head-C	232	Kurukh	kuk	2372
head-C	232	Malto	kukudu	3017
head-D	681	Malayalam	ʂiɾasə	1503	LOAN
head-E	682	Brahui	ka:ʈum	2476
hear-A	81	Badga	ke:pə	1834
hear-A	81	Betta_Kurumba	kə:ɭ	2284
hear-A	81	Gondi	kendʒ	2603
hear-A	81	Kannada	ke:ɭu	1304
hear-A	81	Kodava	ke:ɭə	1405
hear-A	81	Kota	ke:lə	2813
hear-A	81	Malayalam	kelkuga	1526
hear-A	81	Tamil	ke:ɭə	2163
hear-A	81	Toda	ke:l	2037
hear-A	81	Tulu	keɳaɾa	1936
hear-A	81	Yeruva	ke:ɭu	1629
hear-C	233	Koya	ke:dʒa	1195
hear-D	234	Brahui	bining	2498
hear-D	234	Kolami	ʋinti	2710
hear-D	234	Kurukh	menna	2392
hear-D	234	Malto	me:na	3039
hear-D	234	Malto	me:npo	3040
hear-D	234	Parji	ven-	541
hear-D	234	Telugu	ʋinu	818
heart-A	83	Kannada	hrudaya	1298	LOAN
heart-A	83	Kodava	hrudaja	1398	LOAN
heart-A	83	Malayalam	hɾudajam	1520	LOAN
heart-A	83	Tamil	idajam	2157	LOAN
heart-A	83	Telugu	hɾudajamu	2084	LOAN
heart-B	313	Gondi	guɳɖe	2597
heart-B	313	Kolami	gunɖe	2704
heart-B	313	Koya	guɳɖeka:ja	1188
heart-B	313	Telugu	guɳɖa	812
heart-C	314	Kota	nendʒu	2807
heart-C	314	Yeruva	nendʒi	1623
heart-D	315	Toda	manasə	2031
heart-E	463	Betta_Kurumba	jaddi	2278
heart-F	561	Malto	hugli:	3032
heart-G	725	Kolami	pa:nam	2703	LOAN
heart-H	726	Brahui	ust	2492
heart-I	727	Kurukh	buka	2386
heart-J	728	Ollari_Gadba	dʒibe	3143
horn-A	84	Badga	kombə	1809
horn-A	84	Betta_Kurumba	kombbə	2259
horn-A	84	Kannada	kombu	1279
horn-A	84	Kodava	kombə	1380
horn-A	84	Kolami	kommu	2684
horn-A	84	Koya	komm	1164
horn-A	84	Malayalam	kompə	1497
horn-A	84	Tamil	kombə	2131
horn-A	84	Telugu	kommu	791
horn-A	84	Tulu	kombu	1911
horn-A	84	Yeruva	kombə	1603
horn-B	393	Toda	ku:ɾ	2012
horn-C	236	Brahui	maɾgʰ	2471
horn-C	236	Kurukh	maɾag	2367
horn-C	236	Malto	maɾgadu	3012
horn-D	394	Koya	ko:kku	1166
horn-E	666	Gondi	koɾ	2578
horn-E	666	Ollari_Gadba	kaɾ gutʃul	3123
kill-A	86	Kannada	kollu	171
kill-A	86	Kodava	kollə	1409
kill-A	86	Malayalam	kolluga	170
kill-A	86	Tamil	kollə	2169
kill-A	86	Yeruva	kollə	1633
kill-B	87	Brahui	kasfing	2502
kill-B	87	Telugu	tʃampu	822
kill-C	389	Toda	keɖukisti	2041
kill-C	389	Tulu	keɾijaɾa	1940
kill-D	390	Badga	koppə	1838
kill-E	391	Gondi	haʋka	2607
kill-E	391	Koya	aʋaka:	1199
kill-F	466	Betta_Kurumba	kenga:ɭ	2289
kill-G	562	Malto	badʒpo	3047
kill-H	755	Kota	ta:ʋiɾ	2817
kill-I	756	Kolami	alangʈa:n	2714
kill-J	757	Kurukh	eɖabna	2396
kill-K	869	Gondi	kʰatamki	2608	LOAN
knee-A	88	Kannada	muṇakālo	175
knee-A	88	Kota	mo:ga:l	2802
knee-A	88	Koya	mo:ka:l	1182
knee-A	88	Kurukh	muka	2381
knee-A	88	Malayalam	muḻaṅkāl	174
knee-A	88	Malto	mu:ka	3026
knee-A	88	Tamil	muḻaṅkāl	173
knee-A	88	Telugu	mo:ka:lu	807
knee-A	88	Yeruva	mu:leka:lə	1617
knee-B	361	Kannada	maɳɖi	1293
knee-B	361	Kodava	maɳɖi	1393
knee-B	361	Kuwi	mendaja	2909
knee-C	362	Badga	muʈʈi	1823
knee-C	362	Kolami	muɖsu	2698
knee-C	362	Malayalam	muʈʈə	1514
knee-C	362	Tamil	muʈʈi	2149
knee-C	362	Tamil	mu:ʈə	2150
knee-C	362	Toda	muʈʈi	2026
knee-D	363	Koya	boʈmiɳɖa:	1183
knee-E	364	Tulu	meɳaka:ləganʈu	1925
knee-F	502	Betta_Kurumba	mannga:lə	2273
knee-G	703	Gondi	tongɾa	2592
knee-H	704	Ollari_Gadba	ʋangul	3138
knee-I	705	Brahui	go:ɖ	2487
know-A	89	Badga	aɾaʋə	1835
know-A	89	Kannada	ari-	179
know-A	89	Kodava	aɾi	1406
know-A	89	Malayalam	aɾajuga	1527
know-A	89	Tamil	aṟi-	177
know-A	89	Telugu	eṟāgu-	180
know-A	89	Toda	aɾspini	2038
know-A	89	Yeruva	aɾiʋo	1630
know-B	240	Parji	pun-	557
know-C	241	Kurukh	akʰna	2393
know-C	241	Malto	ha:hpo	3041
know-D	330	Kannada	telidiko	1305
know-D	330	Koya	teluse:	1196
know-D	330	Telugu	telusuko	945
know-D	330	Telugu	telusukonu	819
know-E	331	Brahui	tʃa:ing	2499
know-E	331	Tamil	teɾijum	2164
know-E	331	Tamil	terindʒuko	2165
know-E	331	Tulu	teɾijaɾa	1937
know-F	465	Betta_Kurumba	gott(ə) uɳɖi	2285
know-F	465	Betta_Kurumba	gotta:g	2286
know-G	744	Kota	asu:bej	2814
know-H	745	Malto	baɖeminpo	3042
know-I	746	Malto	sika:ɾpo	3043
know-J	747	Kolami	uɾtanɖa:t	2711
know-K	748	Ollari_Gadba	sun	3150
know-L	749	Gondi	jeɾpaʈ	2604
leaf-A	90	Badga	elə	1797
leaf-A	90	Betta_Kurumba	jali	2248
leaf-A	90	Kannada	jele	1268
leaf-A	90	Kodava	elakaɳɖa	1370
leaf-A	90	Kota	e:lu	2777
leaf-A	90	Malayalam	ila	1481
leaf-A	90	Tamil	ele	2121
leaf-A	90	Toda	eɾs	2002
leaf-A	90	Tulu	iɾa	1901
leaf-A	90	Yeruva	ele	1593
leaf-B	91	Gondi	a:ki	2568
leaf-B	91	Kolami	a:k	2674
leaf-B	91	Koya	a:ki:	1150
leaf-B	91	Telugu	a:ku	776
leaf-C	242	Parji	ev	562
leaf-D	243	Kurukh	atkʰa	2357
leaf-E	632	Ollari_Gadba	ʈunɖe	3113
leaf-F	633	Malto	ha:tʰa	3002
leaf-G	634	Brahui	pann	2460
leaf-H	635	Kuwi	patɾa	2885	LOAN
lie-A	92	Malayalam	kiɖakkuga	186
lie-A	92	Malto	ko:ɖpo	3052
lie-A	92	Tamil	keɖə	2174
lie-B	93	Kannada	malagu	187
lie-C	244	Gondi	miɳɖsi	2615
lie-C	244	Kolami	laba:ɖ muɖsati	2719
lie-C	244	Parji	maḍ-	566
lie-D	454	Koya	undʒa	1205
lie-E	455	Badga	haɖaʋə	1843
lie-F	456	Toda	poaʈtʃi:	2048
lie-G	457	Telugu	paɖukonu	827
lie-H	458	Toda	pokkum	2047	EXCLUDE
lie-I	459	Betta_Kurumba	ba:ɖ	2294
lie-I	459	Betta_Kurumba	ba:ʈɳu i:ɾ	2295
lie-I	459	Kodava	budda	1414
lie-I	459	Tamil	paɖə	2175
lie-I	459	Tulu	buɾo:naɾa	1945
lie-I	459	Yeruva	bi:ndo	1638
lie-J	767	Brahui	dɾogʰ taɖing	2507
lie-K	768	Kurukh	paiha	2401
lie-L	870	Kurukh	fasija:r	2402
lie-M	871	Gondi	dolsi	2614
liver-A	94	Kannada	hīri	191
liver-A	94	Kota	i:ru	2808
liver-A	94	Malayalam	īral	190
liver-A	94	Tamil	i:ɾaɭ	2158
liver-B	95	Kolami	kaleja	2705
liver-B	95	Koya	ka:dʒam	1189
liver-B	95	Telugu	ka:lejamu	813
liver-C	245	Gondi	taɾki	2598
liver-C	245	Ollari_Gadba	taɖing	3144
liver-C	245	Parji	taruṅg	568
liver-D	316	Malayalam	kaɾaɭə	1521
liver-D	316	Toda	kuɖa:l	2032
liver-E	317	Kodava	tombe	1400
liver-E	317	Yeruva	tombe	1624
liver-F	318	Kannada	medadʒi:ɾika	1299
liver-G	464	Betta_Kurumba	tədlə	2279
liver-H	729	Brahui	dʒagaɾ	2493
liver-I	730	Malto	tʃedɾo	3033
liver-J	731	Kurukh	umbalkʰo	2387
long-A	96	Kota	ni:tam	2767
long-A	96	Malayalam	ni:nɖa	1465
long-A	96	Malayalam	ni:lamuɭɭa	1466
long-A	96	Tamil	nīṇṭa	193
long-A	96	Tamil	ni:ɭam	2107
long-A	96	Tamil	ni:ɭama:na	2108
long-A	96	Yeruva	ni:ʈa	1583
long-B	97	Badga	utta	1785
long-B	97	Betta_Kurumba	uddu	2238
long-B	97	Kannada	udda	1258
long-B	97	Kodava	uddə	1360
long-B	97	Tulu	uda	1891
long-C	98	Kolami	poɖa:m	2664
long-C	98	Koya	poɖaʋuʈa:du	1138
long-C	98	Telugu	poɖaʋu	760
long-D	352	Toda	neɾti	1992
long-E	596	Brahui	muɾgun	2450
long-F	597	Kurukh	diga:h	2345
long-F	597	Malto	digaɖo	2991
long-G	598	Gondi	la:m	2557
louse-A	99	Betta_Kurumba	pja:nu	2245
louse-A	99	Kannada	he:nu	1265
louse-A	99	Kodava	pe:nə	1367
louse-A	99	Kolami	pa:nu	2671
louse-A	99	Kurukh	pe:n	2353
louse-A	99	Malayalam	pe:n	1477
louse-A	99	Parji	pēni	571
louse-A	99	Tamil	pe:nə	2118
louse-A	99	Telugu	pe:nu	771
louse-A	99	Tulu	pe:n	1898
louse-A	99	Yeruva	pe:nə	1590
louse-B	439	Toda	iɾs	1999
louse-C	440	Gondi	poɾki	2564
louse-C	440	Koya	poɾiki	1147
louse-D	441	Badga	ili	1793
louse-D	441	Badga	kili	1794
louse-E	628	Brahui	bo:dʰ	2457
louse-F	629	Kota	paiji	2774
man-A	100	Kodava	a:naaɭə	1363
man-A	100	Malayalam	a:ɳə	1470
man-A	100	Tamil	a:ɳə	2112
man-A	100	Tamil	a:ɳ	2113
man-B	101	Kannada	puruṣa	203	LOAN
man-B	101	Malayalam	puɾuʂan	1471	LOAN
man-B	101	Telugu	puɾuʂuɖu	766	LOAN
man-C	416	Betta_Kurumba	gəɳɖaɭə	2241
man-C	416	Kannada	ganɖasu	1261
man-C	416	Kota	ganmagu	2770
man-D	420	Koya	magaʋa:ɳɖ	1142
man-D	420	Telugu	magaʋa:ɖu	765
man-E	421	Koya	pe:ka:l	1143
man-F	422	Badga	kanɖumuga	1789
man-G	423	Yeruva	panija	1586
man-H	611	Kuwi	kakasi	2878
man-I	425	Tamil	a:mbɭe	2114
man-J	426	Toda	a:lom	1995
man-K	427	Tulu	a:ndʒʋu	1894
man-L	612	Brahui	naɾeenə	2453
man-M	613	Malto	muɖsa:	2995
man-N	614	Kurukh	me:t	2349
man-O	615	Kolami	maniʂa:n	2667
man-P	616	Gondi	mankal	2560
man-Q	617	Kuwi	ɖola	2876
man-R	618	Kuwi	kodomi	2877
many-A	102	Kannada	halaʋu	1254
many-A	102	Malayalam	pala	1460
many-A	102	Tamil	palə	2101
many-B	103	Telugu	nānā	208
many-C	340	Kodava	dumba	1356
many-C	340	Yeruva	tumba	1579
many-D	341	Koya	tʃa:la	1133
many-D	341	Telugu	tʃa:la	756
many-E	342	Koya	betʃtʃo:ko	1134
many-F	343	Badga	appaɾa	1781
many-G	344	Malayalam	ottiɾi	1461
many-H	345	Tamil	neɾija	2102
many-I	346	Toda	uppu:m	1988
many-J	347	Tulu	ba:ɾi	1887
many-K	552	Betta_Kurumba	kajɾijə	2234
many-L	580	Kolami	peɾe	2660
many-M	581	Brahui	ba:z	2446
many-N	582	Malto	di:kehi	2984
many-O	583	Malto	ga:ɖehi	2985
many-P	584	Kurukh	bagge	2341
many-Q	585	Gondi	dʒa:sta	2552
many-R	586	Gondi	ʋellen	2553
many-S	587	Kota	i:dʒo:ɖ	2763
meat-A	104	Kodava	eɾatʃi	1374
meat-A	104	Malayalam	iɾatʃi	1488
meat-A	104	Tamil	iṟaicci	209
meat-A	104	Yeruva	iɾatʃi	1597
meat-B	105	Kannada	bāḍu	210
meat-C	106	Kannada	ma:msa	1272	LOAN
meat-C	106	Malayalam	ma:msam	1487	LOAN
meat-C	106	Telugu	ma:msamu	781	LOAN
meat-C	106	Tulu	ma:sa	1905	LOAN
meat-D	408	Tamil	kaɾi	2125
meat-E	417	Kota	podu	2781
meat-E	417	Toda	pi:t	2006
meat-F	418	Badga	pa:ɖə	1801
meat-F	418	Badga	pa:gə	1802
meat-G	419	Koya	angi:	1155
meat-H	494	Betta_Kurumba	/əɾsi/[wəɾsi]	2252
meat-I	645	Brahui	su:	2464
meat-I	645	Gondi	haʋʋi	2572
meat-J	646	Kolami	muɾija	2678
meat-K	647	Malto	ma:kɖu	3006
meat-L	648	Kurukh	ahɖa:	2361
meat-M	649	Kota	keteɾi	2782
moon-A	107	Badga	tinguʋa	1849	LOAN
moon-A	107	Kannada	candra	215	LOAN
moon-A	107	Kannada	tʃendɾa	1320	LOAN
moon-A	107	Kodava	tʃendɾa	1420	LOAN
moon-A	107	Koya	sanɖama:ma	1213	LOAN
moon-A	107	Kurukh	tʃando	2408	LOAN
moon-A	107	Malayalam	tʃendɾan	1541	LOAN
moon-A	107	Tamil	cantiraṉ	213	LOAN
moon-A	107	Telugu	tʃendɾuɖu	835	LOAN
moon-A	107	Tulu	tʃendɾe	1951	LOAN
moon-B	247	Kolami	nela	2726
moon-B	247	Kota	nelavə	2829
moon-B	247	Koya	nella	1214
moon-B	247	Kuwi	lendʒu	2935
moon-B	247	Ollari_Gadba	neling	3164
moon-B	247	Parji	neliñ	575
moon-B	247	Tamil	nila	2183
moon-B	247	Toda	nila	2054
moon-B	247	Yeruva	nilatʃi	1644
moon-C	477	Betta_Kurumba	pəɾi	2303
moon-D	563	Malto	bilpdu	3058
moon-E	779	Brahui	ʈu:be	2515
moon-F	780	Gondi	dʒango	2621
moon-G	781	Kota	una:ʋə	2830
mountain-A	529	Koya	gubal	1228
mountain-B	109	Betta_Kurumba	bəʈʈə	2316
mountain-B	109	Kannada	beʈʈa	219
mountain-C	110	Kodava	kundə	1432
mountain-C	110	Telugu	konɖa	852
mountain-C	110	Yeruva	kundə	1656
mountain-D	248	Badga	male	1862
mountain-D	248	Brahui	maʃ	2527
mountain-D	248	Malayalam	mala	218
mountain-D	248	Tamil	malai	2196
mountain-E	522	Gondi	meʈʈa	2633
mountain-E	522	Koya	meʈʈa	1227
mountain-F	523	Malayalam	paɾʋatam	1555	LOAN
mountain-F	523	Telugu	paɾʋatamu	978	LOAN
mountain-G	526	Toda	tiʈʈə	2066
mountain-H	531	Tulu	da:ɾi	1964
mountain-I	816	Malto	be:ɖo paha:ɖi	3070
mountain-J	817	Kurukh	paɾta	2420
mountain-K	818	Kolami	danɖime:ʈ	2739
mountain-L	819	Kota	ʋe:ʈume	2842
mountain-M	820	Ollari_Gadba	kappe	3176
mouth-A	111	Betta_Kurumba	ba:jə	2269
mouth-A	111	Brahui	ba:	2482
mouth-A	111	Kannada	ba:ji	1289
mouth-A	111	Kodava	ba:ji	2218
mouth-A	111	Kota	ʋa:ji	2798
mouth-A	111	Kurukh	baji	2377
mouth-A	111	Malayalam	ʋa:ja	1510
mouth-A	111	Parji	vāy	579
mouth-A	111	Tamil	ʋa:ji	2142
mouth-A	111	Tamil	ʋa:	2143
mouth-A	111	Toda	po:i	2022
mouth-A	111	Tulu	ba:ji	1921
mouth-A	111	Yeruva	ba:ji	1613
mouth-B	112	Telugu	no:ɾu	928
mouth-C	368	Koya	pavu:ɾ	1178
mouth-D	369	Badga	pe	1819
mouth-E	691	Gondi	toɖɖi	2588
mouth-E	691	Malto	toɾo	3022
mouth-F	692	Kolami	mu:ti	2694
mouth-G	693	Kuwi	guʈi	2905
mouth-H	694	Ollari_Gadba	tʃa:lu	3134
name-A	113	Badga	esaɾə	1877
name-A	113	Betta_Kurumba	pja:ɾə	2330
name-A	113	Brahui	pin	2542
name-A	113	Gondi	poɾol	2650
name-A	113	Kannada	hesaru	1346
name-A	113	Kodava	peda	1447
name-A	113	Kolami	pe:ɾ	2753
name-A	113	Kota	pe:ɾ	2856
name-A	113	Koya	pedeɾ	1244
name-A	113	Kuwi	doru	2969
name-A	113	Malayalam	peɾə	1569
name-A	113	Parji	pidir	583
name-A	113	Tamil	pe:ɾə	2217
name-A	113	Telugu	pe:ɾu	867
name-A	113	Toda	pe:ɾ	2080
name-A	113	Tulu	pudaɾə	1978
name-A	113	Yeruva	pe:ɾu	1670
name-B	566	Kurukh	na:me	2435	LOAN
name-B	566	Malto	na:mi	3089	LOAN
neck-A	114	Badga	katə	1826
neck-A	114	Kota	kaɖate:l	2805
neck-A	114	Malayalam	kaɻutə	1517
neck-A	114	Tamil	kaɭuttə	2154
neck-B	115	Koya	meɖaka:ja	1186
neck-B	115	Telugu	meɖa	810
neck-B	115	Toda	maɾ	2029
neck-C	251	Kurukh	kʰesir	2384
neck-C	251	Malto	asaɾdu	3030
neck-D	306	Kannada	kuthige	1296
neck-E	307	Kodava	bo:ɭe	1396
neck-E	307	Yeruva	bo:ɭe	1621
neck-F	308	Tulu	kekkilə	1928
neck-G	558	Betta_Kurumba	kp:ma:ɭi	2276
neck-H	713	Kolami	mak	2701
neck-I	714	Brahui	lex	2490
neck-J	715	Malto	ɖo:nɖo	3029
neck-K	716	Ollari_Gadba	kanɖ	3141
neck-L	717	Gondi	guɖunga	2595
new-A	543	Badga	ostə	1873
new-B	117	Kolami	kota	2749
new-B	117	Koya	kottad	1239
new-B	117	Telugu	kotta	862
new-C	252	Brahui	pu:skun	2538
new-C	252	Gondi	puna	2646
new-C	252	Kannada	hosadu	1342
new-C	252	Kodava	pudija	1443
new-C	252	Kota	pudijadə	2852
new-C	252	Kurukh	pu:na	2431
new-C	252	Kuwi	puni	2965
new-C	252	Malayalam	pudija	1565
new-C	252	Malto	pu:na	3083
new-C	252	Parji	pun	588
new-C	252	Tamil	pudusə	2210
new-C	252	Tamil	pudu	2211
new-C	252	Toda	pudu:n	2076
new-C	252	Tulu	posatta	1974
new-C	252	Yeruva	pudijai	1666
new-D	544	Betta_Kurumba	pəjjmən	2326
new-E	855	Ollari_Gadba	nia	3186	LOAN
night-A	118	Badga	iɾə	1868
night-A	118	Kota	e:lumaɾam	2848
night-A	118	Tamil	iɾa:ʋə	2204
night-A	118	Tamil	ɾa:ʋə	2205
night-B	119	Kannada	ɾa:tɾi	239	LOAN
night-B	119	Malayalam	ɾa:tɾi	1561	LOAN
night-B	119	Malto	ɾa:ti	3077	LOAN
night-B	119	Tamil	ɾa:tɾi	2203	LOAN
night-B	119	Telugu	ɾa:tɾi	858	LOAN
night-B	119	Tulu	ɾa:tɾe	1970	LOAN
night-C	253	Kurukh	ma:ha	2426
night-C	253	Malto	ma:a:	3078
night-D	533	Koya	mulipe	1235
night-E	536	Kodava	bajiʈə	1438
night-F	537	Yeruva	andi	1662
night-G	538	Betta_Kurumba	ədlə	2322
night-H	539	Toda	ekka:ɖə	2072
night-I	846	Gondi	naɾkaɖ	2642
night-J	847	Brahui	nam	2533
night-J	847	Kuwi	la:n	2961
night-K	848	Kolami	siɾbedin	2745
nose-A	120	Badga	mu:kə	1818
nose-A	120	Betta_Kurumba	mu:kkə	2268
nose-A	120	Kannada	mu:gə	1288
nose-A	120	Kodava	mu:kkə	1389
nose-A	120	Kolami	mu:kk	2693
nose-A	120	Kota	mu:kə	2797
nose-A	120	Kurukh	mu:ji	2376
nose-A	120	Kuwi	mungeli	2904
nose-A	120	Malayalam	mu:kə	1509
nose-A	120	Ollari_Gadba	mungan	3133
nose-A	120	Parji	muvãḍ	596
nose-A	120	Tamil	mu:kə	2141
nose-A	120	Telugu	mukku	801
nose-A	120	Tulu	mu:gu	1920
nose-A	120	Yeruva	mu:kkə	1612
nose-B	370	Gondi	mosoɾ	2587
nose-B	370	Koya	mosso:ɾ	1177
nose-C	371	Toda	mittu:p	2021
nose-D	687	Malto	muso:	3021
nose-E	690	Brahui	ba:mus	2481
not-A	121	Betta_Kurumba	ila	2231
not-A	121	Gondi	helle	2550
not-A	121	Kodava	ille	1354
not-A	121	Kota	illa	2761
not-A	121	Koya	ille	1129
not-A	121	Malayalam	illa	1458
not-A	121	Tamil	ille	2099
not-A	121	Telugu	le:du	752
not-A	121	Yeruva	ille	1577
not-B	569	Kolami	ka:du	2658
not-B	569	Telugu	ka:du	2081
not-C	255	Betta_Kurumba	ala	2232
not-C	255	Kannada	alla	1252
not-D	332	Badga	kulle	1779
not-E	333	Toda	a:ɖudi	1986
not-E	333	Tulu	a:tu	1885
not-F	559	Kurukh	mala	2339
not-F	559	Malto	mala:	2980
not-G	570	Brahui	a:xa	2443
not-H	571	Brahui	nƐ	2444
not-I	572	Malto	hambija	2981
one-A	123	Badga	ondə	1782
one-A	123	Betta_Kurumba	ʋandə	2235
one-A	123	Brahui	asit	2447
one-A	123	Gondi	ondi	2554
one-A	123	Kannada	ondu	1255
one-A	123	Kodava	ondə	1357
one-A	123	Kolami	okko:t	2661
one-A	123	Kota	o:dit	2764
one-A	123	Koya	oɾɾo:ʈ	1135
one-A	123	Kurukh	o:nd	2342
one-A	123	Kuwi	ranɖi	2868
one-A	123	Malayalam	onnə	1462
one-A	123	Malto	o:nd	2986
one-A	123	Ollari_Gadba	okuʈi	3100
one-A	123	Parji	ok	603
one-A	123	Tamil	onnə	2103
one-A	123	Telugu	okaʈi	757
one-A	123	Tulu	ondʒi	1888
one-A	123	Yeruva	ondʒu	1580
one-B	348	Toda	uttə	1989
person-A	124	Kannada	manusa	1262	LOAN
person-A	124	Kodava	manasa	1364	LOAN
person-A	124	Kolami	maniʂa:n	2668	LOAN
person-A	124	Koya	mansu:ɳɖ	1144	LOAN
person-A	124	Malayalam	manuʂan	1472	LOAN
person-A	124	Tamil	maṉitaṉ	253	LOAN
person-A	124	Tamil	manuʂan	2115	LOAN
person-A	124	Telugu	maniʂi	767	LOAN
person-A	124	Tulu	manuʂe:	1895	LOAN
person-A	124	Yeruva	manutʃe	1587	LOAN
person-B	429	Badga	kanɖə	1790
person-C	430	Toda	kinnu:ɖə	1996
person-D	556	Betta_Kurumba	a:ɭə ~ a:ɭu	2242
person-D	556	Kurukh	a:l	2350
person-E	619	Gondi	lokuɾ	2561
person-F	620	Malto	malah	2996
person-G	621	Brahui	bandag	2454
rain-A	125	Badga	me	1853
rain-A	125	Betta_Kurumba	maɭi	2306
rain-A	125	Kannada	maɭe	1323
rain-A	125	Kodava	maɭe	1423
rain-A	125	Kota	mai	2833
rain-A	125	Malayalam	maɻa	1545
rain-A	125	Tamil	maɻai	2187
rain-A	125	Toda	meɖutti	2057
rain-A	125	Yeruva	maɭe	1647
rain-B	126	Telugu	ʋarʂam	839	LOAN
rain-B	126	Tulu	baɾsa	1954	LOAN
rain-C	257	Kolami	ʋa:na	2729
rain-C	257	Koya	ʋa:na	1217
rain-C	257	Parji	vāni	607
rain-C	257	Telugu	ʋa:na	3191
rain-D	786	Brahui	pƐɾ	2518
rain-D	786	Gondi	piɾ	2624
rain-E	787	Malto	dʒaɖa:	3061
rain-F	788	Kurukh	tʃe:p	2411
rain-G	789	Kuwi	bela	2938
red-A	127	Badga	keppə	1863
red-A	127	Brahui	xi:sun	2528
red-A	127	Kannada	kempu	1333
red-A	127	Kodava	tʃo:pə	1433
red-A	127	Kurukh	kheso	2421
red-A	127	Malayalam	tʃumappə	1556
red-A	127	Malto	e:so	3071
red-A	127	Parji	key	608
red-A	127	Tamil	ce-m-	261
red-A	127	Tamil	seʋappə	2197
red-A	127	Tamil	segappə	2198
red-A	127	Toda	keppə	2067
red-A	127	Tulu	kempu	1965
red-A	127	Yeruva	tʃo:pə	1657
red-B	128	Gondi	eɾɾag	2634
red-B	128	Gondi	jeɾɾag	2635
red-B	128	Kolami	jeruɖi	2740
red-B	128	Koya	eɾɾa	1229
red-B	128	Telugu	eɾupu	853
red-C	521	Betta_Kurumba	tissəgaɳɖa:ngi	2317
red-D	821	Kota	netiɾ	2843
red-D	821	Kuwi	netuɾi	2950
red-E	822	Kuwi	gaɖga	2951
road-A	129	Malayalam	ʋaɻi	1554
road-A	129	Tamil	vaḻi	265
road-B	130	Kannada	mārga	267	LOAN
road-B	130	Telugu	ma:ɾgamu	2088	LOAN
road-C	259	Malto	pa:odu	3069
road-C	259	Parji	pāv	613
road-D	542	Badga	ta:ɾi	1861
road-D	542	Kolami	daaɾ	2738
road-D	542	Kota	ta:ɾi	2841
road-D	542	Kurukh	ɖahaɾe	2419
road-D	542	Telugu	da:ɾi	851
road-E	547	Betta_Kurumba	baʈʈi	2315
road-E	547	Kodava	ba:te	2331
road-E	547	Telugu	ba:ʈa	850
road-F	548	Kannada	raste	1331	LOAN
road-F	548	Kodava	ɾaste	1431	LOAN
road-F	548	Ollari_Gadba	rasta	3175
road-F	548	Yeruva	raste	1655	LOAN
road-G	549	Toda	a:laɾ	2065
road-H	550	Tulu	paɾvata	1963
road-I	813	Brahui	saɖak	2526	LOAN
road-J	814	Gondi	haɾɾi	2632
road-J	814	Koya	aɾɾi	1226
road-K	815	Kolami	ta:ʋu	2737
root-A	131	Badga	pe:ɾə	1798
root-A	131	Betta_Kurumba	bja:ɾə	2249
root-A	131	Kannada	be:ɾu	1269
root-A	131	Kodava	be:ɾə	1371
root-A	131	Kolami	ʋe:ɾkam	2675
root-A	131	Koya	ʋe:ɾ	1151
root-A	131	Kuwi	ʋeɾ	2886
root-A	131	Malayalam	ʋe:ɾə	1482
root-A	131	Parji	vār	617
root-A	131	Tamil	ʋe:ɾə	2122
root-A	131	Telugu	ʋe:ɾu	777
root-A	131	Toda	ʋeɾ	2003
root-A	131	Tulu	be:ɾu	1902
root-A	131	Yeruva	be:ɾə	1594
root-B	560	Kurukh	pa:da	2358
root-C	636	Ollari_Gadba	kuɾe	3114
root-D	637	Malto	banda:	3003
root-E	638	Brahui	ɾo:tƐ	2461
root-F	639	Gondi	hi:ɾ	2569
round-A	132	Kannada	baṭṭa	275	LOAN
round-A	132	Kota	ʋaʈam	2854	LOAN
round-A	132	Malayalam	vaṭṭa-	274	LOAN
round-A	132	Tamil	ʋaʈʈam	2213	LOAN
round-B	133	Gondi	guɳɖɾal	2648
round-B	133	Koya	guɳɖɾa:n	1241
round-B	133	Kurukh	guʈiɳɖa	2433
round-B	133	Malto	guɖme	3086
round-B	133	Malto	guɖijo	3087
round-B	133	Telugu	guɳɖɾani	864
round-C	486	Kannada	duɳɖane	1344
round-D	487	Kodava	uɾuʈa	1445
round-D	487	Malayalam	uɾunɖa	1567
round-D	487	Tamil	uɾunɖai	2214
round-D	487	Toda	uʈʈi	2078
round-D	487	Tulu	uɾuʈə	1976
round-D	487	Yeruva	uɾuʈu	1668
round-E	488	Betta_Kurumba	bəjnsakɾangu:də	2328
round-F	862	Brahui	go:l peɾi	2540	LOAN
round-G	863	Kolami	bubbaɾi	2751
sand-A	134	Betta_Kurumba	maɳalə	2308
sand-A	134	Kannada	maraɭu	1325
sand-A	134	Kodava	maɳa	1425
sand-A	134	Malayalam	maɳal	1547
sand-A	134	Ollari_Gadba	ma:n	3169
sand-A	134	Parji	man	618
sand-A	134	Tamil	maɳal	2189
sand-A	134	Toda	manal	2059
sand-A	134	Yeruva	maɳə	1649
sand-B	135	Gondi	uske	2626
sand-B	135	Kannada	usubu	279
sand-B	135	Kolami	usuka	2731
sand-B	135	Koya	isike	1219
sand-B	135	Telugu	isuka	841
sand-C	506	Tulu	pojja	1956
sand-D	507	Badga	pakke	1855
sand-E	795	Brahui	ɾe:k	2520
sand-F	796	Kurukh	tʃalkuɾu	2413
sand-F	796	Kuwi	bali	2940
sand-G	797	Malto	ba:li	3063
say-A	136	Tamil	tʃollə	2180
say-A	136	Tamil	sollə	2181
say-B	137	Malayalam	paɾajuga	282
say-B	137	Yeruva	paɾe	1642
say-C	138	Kannada	heɭu	283
say-D	139	Telugu	tʃeppu	959
say-E	263	Gondi	in	2619
say-E	263	Kodava	annə	1418
say-E	263	Parji	en-	622
say-F	472	Betta_Kurumba	pə:ɭ	2301
say-G	473	Koya	kella	1211
say-H	474	Badga	egəʋə	1847
say-I	475	Toda	a:ʋaɖə	2052
say-J	476	Tulu	paɳaɾa	1949
say-K	773	Brahui	pa:ning	2513
say-L	774	Kurukh	bakʰna	2406
say-M	775	Kota	paidu	2826
say-N	776	Malto	hauɖpo	3056
see-A	140	Malayalam	ka:ɳuka	1525
see-A	140	Tamil	kāṇ-	285
see-B	141	Badga	no:ɖə	1833
see-B	141	Betta_Kurumba	no:ɖ ~ najɾ	2283
see-B	141	Kannada	no:ɖu	1303
see-B	141	Kodava	no:ʈə	1404
see-B	141	Kota	no:ʈə	2812
see-B	141	Toda	nu:ʈ	2036
see-B	141	Yeruva	no:ku	1628
see-C	326	Gondi	huɖa	2602
see-C	326	Ollari_Gadba	tʃu	3148
see-C	326	Telugu	tʃu:ɖu	817
see-E	327	Koya	u:ɖa	1194
see-F	328	Tamil	pa:ɾə	2162
see-G	329	Tulu	tuʋa:ɾa	1935
see-H	741	Kurukh	je:ɾna	2391
see-I	742	Brahui	unning	2497
see-J	743	Malto	ʈunɖpo	3038
see-K	868	Kolami	ta:na	2709
seed-A	143	Badga	pittə	1796
seed-A	143	Betta_Kurumba	bissə ~ bitʃtʃə	2247
seed-A	143	Brahui	bedʒdʒ	2459
seed-A	143	Gondi	vidʒdʒa"	2567
seed-A	143	Kannada	bede	291
seed-A	143	Kannada	bi:dʒa	1267
seed-A	143	Kolami	ʋittanam	2673
seed-A	143	Kota	ʋitu	2776
seed-A	143	Kurukh	bi:	2356
seed-A	143	Malayalam	vita	290
seed-A	143	Parji	vittid	628
seed-A	143	Tamil	ʋedə	2120
seed-A	143	Telugu	ʋittanam	773
seed-A	143	Telugu	bi:dʒam	774
seed-A	143	Toda	pittə	2001
seed-A	143	Tulu	bi:dʒa	1900
seed-B	443	Telugu	gindʒa	775
seed-C	266	Kurukh	goʈa	2355
seed-D	300	Kodava	kuɾu	1369
seed-D	300	Yeruva	kuɾu	1592
seed-F	445	Gondi	peɖe	2566
seed-F	445	Koya	pe:ɳɖku	1149
seed-G	446	Malayalam	paɾippə	1480
sit-A	144	Tamil	ukka:ɾə	2176
sit-B	145	Malayalam	iɾikkuga	294
sit-B	145	Toda	eɾakkaɾ	2049
sit-B	145	Yeruva	iɾaiku	1639
sit-C	146	Badga	kuɭəʋə	1844
sit-C	146	Kannada	kuɭitiko	295
sit-C	146	Tulu	kullaɾa	1946
sit-D	147	Betta_Kurumba	ku:ɾsu	2296
sit-D	147	Telugu	ku:ɾtʃo	955
sit-E	267	Kurukh	okʰna	2403
sit-E	267	Malto	hokpo	3053
sit-F	460	Betta_Kurumba	ku:tnu i:ɾ	2297
sit-F	460	Kannada	ku:tuko	1315
sit-F	460	Koya	kudda:	1206
sit-G	461	Kodava	aɭe	1415
sit-H	769	Gondi	udda	2616
sit-H	769	Kolami	udə	2720
sit-H	769	Ollari_Gadba	undu	3159
sit-I	770	Brahui	tu:ling	2508
sit-J	771	Brahui	zunɖing	2509
skin-A	148	Badga	to:lə	1800
skin-A	148	Betta_Kurumba	to:lə	2251
skin-A	148	Gondi	to:l	2571
skin-A	148	Kannada	togalu	299
skin-A	148	Kodava	to:lə	1373
skin-A	148	Kolami	to:l	2677
skin-A	148	Kota	to:lu	2780
skin-A	148	Koya	to:l	1154
skin-A	148	Malayalam	toli	1484
skin-A	148	Ollari_Gadba	tal	3116
skin-A	148	Parji	tōl	636
skin-A	148	Tamil	to:lə	2124
skin-A	148	Telugu	to:lu	779
skin-A	148	Toda	tu:ɾs	2005
skin-A	148	Yeruva	to:lu	1596
skin-B	301	Kannada	tʃaɾma	1271	LOAN
skin-B	301	Malayalam	tʃeɾmam	1485	LOAN
skin-B	301	Telugu	tʃaɾmamu	780	LOAN
skin-B	301	Tulu	tʃeɾma	1904	LOAN
skin-C	642	Brahui	sil	2463
skin-D	643	Malto	tʃa:na	3005
skin-E	644	Kurukh	tʃapʈa	2360
sleep-A	149	Badga	oɾəgədə	1836
sleep-A	149	Betta_Kurumba	aɾgu ~ eɾgu	2287
sleep-A	149	Kodava	oɾa	1407
sleep-A	149	Kota	oɾəgə	2815
sleep-A	149	Malayalam	uɾanguga	302
sleep-A	149	Tamil	uṟaṅku-	301
sleep-A	149	Toda	oɾkʰə	2039
sleep-A	149	Yeruva	oɾa	1631
sleep-B	150	Kannada	malagu-	303
sleep-C	151	Kannada	nidriso	1306	LOAN
sleep-C	151	Telugu	nidɾapoʋu	820	LOAN
sleep-D	269	Gondi	mi:ɳɖa	2605
sleep-D	269	Parji	maḍ-	639
sleep-E	270	Kurukh	khandaɾna	2394
sleep-E	270	Malto	andaɾpo ko:ɖa	3045
sleep-F	374	Tamil	tu:ngə	2166
sleep-G	375	Koya	undʒaʈam	1197
sleep-H	376	Tulu	dʒippaɾa	1938
sleep-I	750	Kolami	i:mangsati	2712
sleep-J	751	Brahui	xatʃing	2500
sleep-K	752	Malto	anəa	3044
small-A	152	Kodava	tʃeɾijadə	1361
small-A	152	Malayalam	tʃeɾija	1467
small-A	152	Tamil	ciṟiya	305
small-A	152	Yeruva	tʃeɾija	1584
small-B	153	Kannada	tʃikkadu	1259
small-C	271	Brahui	tʃunak	2451
small-C	271	Gondi	tʃinna	2558
small-C	271	Kolami	sinna	2665
small-C	271	Koya	tʃinnad	1139
small-C	271	Kurukh	sanni	2346
small-C	271	Parji	cin	643
small-C	271	Tamil	tʃinna	2109
small-C	271	Telugu	tʃinna	761
small-C	271	Tulu	kiɲa	1892
small-D	353	Badga	kunnadə	1786
small-E	354	Badga	kiʈʈi:ʈ	1787
small-F	355	Betta_Kurumba	kiɾi	2239
small-F	355	Toda	ke:ɾu:ɖə	1993
small-G	599	Malto	ɾikʋa:di	2992
small-H	600	Malto	saɾʋe	2993
small-I	601	Kota	guntə	2768
small-J	865	Ollari_Gadba	kande:k	3104
smoke-A	154	Badga	hoge	1858
smoke-A	154	Betta_Kurumba	pəggi	2311
smoke-A	154	Gondi	poja	2629
smoke-A	154	Kannada	hoge	1328
smoke-A	154	Kodava	poge	1428
smoke-A	154	Kolami	pog	2734
smoke-A	154	Kota	pegu	2838
smoke-A	154	Malayalam	puka	1550
smoke-A	154	Ollari_Gadba	poa:g	3172
smoke-A	154	Tamil	pukai	309
smoke-A	154	Tamil	pugai	2192
smoke-A	154	Telugu	poga	846
smoke-A	154	Toda	pukuɖti	2062
smoke-A	154	Tulu	poga	1959
smoke-A	154	Yeruva	poge	1652
smoke-B	490	Koya	kumpo:ɖ	1222
smoke-C	273	Brahui	mo:ʃ	2523
smoke-C	273	Kurukh	mosaga	2416
smoke-C	273	Malto	mo:ha	3066
stand-A	155	Badga	nippə	1845
stand-A	155	Gondi	nil	2617
stand-A	155	Kannada	nintiko	1316
stand-A	155	Kodava	nində	1416
stand-A	155	Kolami	ni:ma:n	2721
stand-A	155	Kota	ninnatukə	2824
stand-A	155	Koya	nilla	1207
stand-A	155	Koya	nilliman	1208
stand-A	155	Kurukh	idʒdʒna	2404
stand-A	155	Malayalam	nilkuga	314
stand-A	155	Malto	hilpo	3054
stand-A	155	Parji	nilp-	650
stand-A	155	Tamil	nil	2177
stand-A	155	Telugu	niltʃonu	830
stand-A	155	Telugu	nilabaɖu	829
stand-A	155	Yeruva	nindʒo	1640
stand-C	467	Betta_Kurumba	ə:ɭ	2298
stand-D	468	Betta_Kurumba	əddənu i:ɾ	2299
stand-E	469	Toda	mukkaɖuɾil	2050
stand-F	470	Tulu	untaɾa	1947
stand-G	772	Brahui	saling	2510
stand-G	772	Brahui	dʒe:k saling	2511
star-A	156	Betta_Kurumba	mi:nu	2304
star-A	156	Kurukh	bi:nko	2409
star-A	156	Malto	bi:nka	3059
star-A	156	Tamil	mīṉ	317
star-B	782	Brahui	isʈa:ɾ	2516	LOAN
star-C	158	Badga	natʃtʃatɾa	1850	LOAN
star-C	158	Kannada	nakʂatɾ	320	LOAN
star-C	158	Kodava	nakʂatɾa	1421	LOAN
star-C	158	Kota	nakʂaʈiɾam	2831	LOAN
star-C	158	Malayalam	nakʂatɾam	1542	LOAN
star-C	158	Tamil	natʃtʃatiɾam	2184	LOAN
star-C	158	Telugu	nakʂatɾamu	836	LOAN
star-C	158	Toda	naʈtʃatiɾam	2055	LOAN
star-C	158	Tulu	nakʂatɾe	1952	LOAN
star-C	158	Yeruva	natʃtʃatiɾa	1645	LOAN
star-D	275	Gondi	sukku	2622
star-D	275	Kolami	sukka	2727
star-D	275	Koya	ukka	1215
star-D	275	Kuwi	huka	2936
star-D	275	Parji	cukka	656
star-D	275	Telugu	tʃukka	837
star-E	783	Ollari_Gadba	puʈ	3165
star-F	386	Badga	pa:ndmi:nə	1851
stone-A	159	Badga	kallə	1854
stone-A	159	Betta_Kurumba	kallə	2307
stone-A	159	Brahui	xal	2519
stone-A	159	Kannada	kallu	323
stone-A	159	Kannada	kallu	1324
stone-A	159	Kodava	kallə	1424
stone-A	159	Kota	kal	2834
stone-A	159	Malayalam	kallə	1546
stone-A	159	Ollari_Gadba	kanɖ	3168
stone-A	159	Parji	kel	660
stone-A	159	Tamil	kallə	2188
stone-A	159	Toda	kaɾs	2058
stone-A	159	Tulu	kallu	1955
stone-A	159	Yeruva	kallu	1648
stone-B	160	Koya	ɾa:j	1218
stone-B	160	Telugu	ɾa:ji	840
stone-C	790	Kuwi	ʋali	2939
stone-D	791	Gondi	baɳɖa	2625
stone-E	792	Kolami	gunɖə	2730
stone-F	793	Malto	guga	3062
stone-G	794	Kurukh	pakʰna	2412
sun-A	161	Kannada	su:rja	327	LOAN
sun-A	161	Kodava	su:ɾja	1419	LOAN
sun-A	161	Kolami	suɾija	2724	LOAN
sun-A	161	Kota	su:rijan	2827	LOAN
sun-A	161	Malayalam	su:ɾjan	1540	LOAN
sun-A	161	Tamil	su:ɾjan	2182	LOAN
sun-A	161	Telugu	su:ɾjuɖu	834	LOAN
sun-A	161	Toda	su:ɾijan	2053	LOAN
sun-A	161	Tulu	su:ɾje	1950	LOAN
sun-A	161	Yeruva	tʃu:rja	1643	LOAN
sun-B	278	Betta_Kurumba	pottə	2302
sun-B	278	Gondi	poɾə	2620
sun-B	278	Kolami	poddu	2725
sun-B	278	Kota	poɖutə	2828
sun-B	278	Koya	poɖudu	1212
sun-B	278	Telugu	poddu	3190
sun-C	279	Kurukh	bi:ɖi	2407
sun-C	279	Malto	be:ɾdu	3057
sun-D	382	Badga	ottə	1848
sun-E	777	Brahui	de	2514
sun-F	778	Kuwi	ʋeda	2934
sun-F	778	Ollari_Gadba	ʋele	3163
swim-A	162	Badga	ni:ndə	1839
swim-A	162	Betta_Kurumba	ni:nɖʒu	2290
swim-A	162	Kannada	i:dʒo	331
swim-A	162	Kota	ni:tʃal	2818
swim-A	162	Koya	i:ta	1200
swim-A	162	Malayalam	neentuga	330
swim-A	162	Tamil	neentə	2170
swim-A	162	Telugu	i:du	823
swim-A	162	Toda	ni:tʃal	2042
swim-B	280	Kurukh	o:gna	2397
swim-B	280	Malto	ho:gpo	3048
swim-C	448	Kodava	mi:ɾodu	1410
swim-D	449	Yeruva	maɳa	1634
swim-E	450	Tulu	mi:ndaɾa	1941
swim-F	758	Kolami	po:nim	2715
swim-G	759	Gondi	pohem	2609
swim-H	760	Gondi	naɾi	2610
swim-I	761	Brahui	beʂoling	2503
tail-A	163	Badga	pa:lə	1810
tail-A	163	Betta_Kurumba	ba:lə	2260
tail-A	163	Kannada	ba:la	1280
tail-A	163	Kodava	ba:lə	1381
tail-A	163	Kota	ʋa:lə	2789
tail-A	163	Malayalam	ʋa:lə	1498
tail-A	163	Tamil	ʋa:lə	2132
tail-A	163	Telugu	vālamu	336
tail-A	163	Toda	po:ɾsam	2013
tail-A	163	Yeruva	ba:lu	1604
tail-B	281	Gondi	tokoɾ	2579
tail-B	281	Kolami	to:ka	2685
tail-B	281	Koya	toka:ɾ	1167
tail-B	281	Parji	tōka	669
tail-B	281	Telugu	to:ka	918
tail-C	282	Kurukh	kʰola	2368
tail-C	282	Malto	oli	3013
tail-D	392	Tulu	bi:la	1912
tail-E	667	Brahui	liʈʈik	2472
tail-F	668	Ollari_Gadba	kindiɾ	3124
that-A	164	Badga	adə	1776
that-A	164	Betta_Kurumba	adə	2228
that-A	164	Gondi	adu	2547
that-A	164	Kannada	ā	339
that-A	164	Kannada	adhu	1249
that-A	164	Kodava	adə	1351
that-A	164	Kolami	ad	2655
that-A	164	Kota	adhə	2758
that-A	164	Koya	addu	1125
that-A	164	Kurukh	hu:	2336
that-A	164	Malayalam	a:	1455
that-A	164	Malayalam	adə	1454
that-A	164	Malto	a:du	2975
that-A	164	Malto	ha:d	2976
that-A	164	Ollari_Gadba	adə	3094
that-A	164	Parji	ā	674
that-A	164	Tamil	anta	337
that-A	164	Tamil	adhə	2095
that-A	164	Telugu	ā	340
that-A	164	Telugu	adi	747
that-A	164	Toda	adə	1983
that-A	164	Tulu	aʋu	1882
that-A	164	Yeruva	aʋe:	1574
that-B	283	Brahui	ae	2440
that-B	283	Kuwi	et	2862
this-A	165	Badga	idə	1775
this-A	165	Betta_Kurumba	idə	2227
this-A	165	Gondi	id	2546
this-A	165	Kannada	idhu	1248
this-A	165	Kodava	idə	1350
this-A	165	Kolami	id	2654
this-A	165	Kota	idhə	2757
this-A	165	Koya	iddu	1124
this-A	165	Kurukh	i:d	2335
this-A	165	Kuwi	idu	2861
this-A	165	Malayalam	i:	1453
this-A	165	Malayalam	idə	1452
this-A	165	Malto	i:du	2974
this-A	165	Ollari_Gadba	idə	3093
this-A	165	Parji	ī	680
this-A	165	Tamil	inta	341
this-A	165	Tamil	idhə	2094
this-A	165	Telugu	ī	344
this-A	165	Telugu	idi	746
this-A	165	Toda	idə	1982
this-A	165	Yeruva	iʋe:	1573
this-B	546	Tulu	undu	1881
this-C	567	Brahui	da:	2439
thou-A	166	Badga	ni	1773
thou-A	166	Betta_Kurumba	ni:jə	2224
thou-A	166	Brahui	ni:	2437
thou-A	166	Gondi	nimme	2544
thou-A	166	Kannada	ni:nu	1246
thou-A	166	Kodava	ni:nə	1348
thou-A	166	Kolami	ni:nu	2652
thou-A	166	Kota	ni:ja	2755
thou-A	166	Koya	nimma	1121
thou-A	166	Kurukh	ni:n	2333
thou-A	166	Kuwi	ninu	2859
thou-A	166	Malayalam	ni	1449
thou-A	166	Malto	ni:n	2971
thou-A	166	Malto	ni:nu	2972
thou-A	166	Ollari_Gadba	in	3091
thou-A	166	Parji	īn	686
thou-A	166	Tamil	ni	2091
thou-A	166	Telugu	ni:ʋu	743
thou-A	166	Telugu	nuʋʋu	742
thou-A	166	Toda	ni	1980
thou-A	166	Tulu	i	1879
thou-A	166	Yeruva	ni	1571
tongue-A	167	Badga	na:lange	1821
tongue-A	167	Betta_Kurumba	nelgi	2271
tongue-A	167	Kannada	na:lige	1291
tongue-A	167	Kodava	na:ʋu	1391
tongue-A	167	Kolami	na:lka	2696
tongue-A	167	Kota	na:lgə	2800
tongue-A	167	Koya	na:like	1180
tongue-A	167	Malayalam	na:kə	1512
tongue-A	167	Ollari_Gadba	na:ng	3136
tongue-A	167	Parji	nevãḍ	692
tongue-A	167	Tamil	na:kkə	2145
tongue-A	167	Telugu	na:luka	804
tongue-A	167	Toda	no:f	2024
tongue-A	167	Tulu	na:la:ji	1923
tongue-A	167	Yeruva	na:ʋu	1615
tongue-B	366	Kurukh	takkha	2379
tongue-B	366	Malto	taɖta	3024
tongue-C	696	Gondi	ʋendʒeɾ	2590
tongue-C	696	Kuwi	ʋenɖa:ɾu	2907
tongue-D	697	Brahui	duʋi:	2485
tooth-A	168	Badga	hallə	1820
tooth-A	168	Betta_Kurumba	pallə	2270
tooth-A	168	Gondi	pal	2589
tooth-A	168	Kannada	hallu	1290
tooth-A	168	Kodava	pallə	1390
tooth-A	168	Kolami	palku	2695
tooth-A	168	Kota	pal	2799
tooth-A	168	Koya	palk	1179
tooth-A	168	Kurukh	pall	2378
tooth-A	168	Kuwi	palu	2906
tooth-A	168	Malayalam	pallə	1511
tooth-A	168	Malto	pa:ldu	3023
tooth-A	168	Ollari_Gadba	pa:lkill	3135
tooth-A	168	Parji	pel	696
tooth-A	168	Tamil	pallə	2144
tooth-A	168	Telugu	pannu	929
tooth-A	168	Toda	paɾse	2023
tooth-A	168	Yeruva	pallu	1614
tooth-B	367	Tulu	ku:li	1922
tooth-C	695	Brahui	danda:n	2483	LOAN
tooth-C	695	Brahui	danta:n	2484	LOAN
tree-A	169	Badga	moɾa	1795
tree-A	169	Betta_Kurumba	meɾi	2246
tree-A	169	Gondi	maɾa	2565
tree-A	169	Kannada	mara	1266
tree-A	169	Kodava	maɾa	1368
tree-A	169	Kolami	ma:k	2672
tree-A	169	Kota	maɾam	2775
tree-A	169	Koya	ma:ɾa	1148
tree-A	169	Kurukh	mann	2354
tree-A	169	Malayalam	maɾam	1479
tree-A	169	Parji	meri	701
tree-A	169	Tamil	maɾam	2119
tree-A	169	Toda	me:n	2000
tree-A	169	Tulu	maɾa	1899
tree-A	169	Yeruva	maɾa	1591
tree-B	170	Telugu	tʃeʈʈu	772
tree-C	442	Malayalam	vrukʂam	1478	LOAN
tree-D	630	Brahui	dɾahkʰt	2458
tree-E	631	Kuwi	paʈa	2883
two-A	171	Badga	eɾaɖə	1783
two-A	171	Betta_Kurumba	əddu	2236
two-A	171	Brahui	iɾat	2448
two-A	171	Gondi	ɾeɳɖu	2555
two-A	171	Kannada	jeɾaɖu	1256
two-A	171	Kodava	daɳɖə	1358
two-A	171	Kota	eɖu	2765
two-A	171	Koya	ɾeɳɖ	1136
two-A	171	Kurukh	i:rəb	2343
two-A	171	Kuwi	rinɖa	2869
two-A	171	Malayalam	ɾendə	1463
two-A	171	Ollari_Gadba	iɾuɖu	3101
two-A	171	Parji	ir(ḍu)	706
two-A	171	Tamil	ɾenɖə	2104
two-A	171	Telugu	ɾeɳɖu	758
two-A	171	Toda	e:ɖə	1990
two-A	171	Tulu	ɾaɖɖu	1889
two-A	171	Yeruva	iɾandə	1581
two-B	588	Malto	pa:nɖa	2987
two-C	589	Malto	maksa	2988
two-D	590	Malto	dʒo:ɖsa	2989
two-E	591	Kolami	duɖə	2662
walk-A	172	Badga	naɖəʋadə	1841
walk-A	172	Betta_Kurumba	naɖi	2292
walk-A	172	Kannada	naɖə	367
walk-A	172	Kodava	naɖa	1412
walk-A	172	Kota	naɖʋu	2820
walk-A	172	Koya	naɖam	1202
walk-A	172	Malayalam	naɖakkuga	366
walk-A	172	Tamil	naɖə	2172
walk-A	172	Telugu	naɖutʃu	825
walk-A	172	Toda	naɖaɾɾə	2044
walk-A	172	Toda	naɖandə	2045
walk-A	172	Tulu	naɖapaɾa	1943
walk-A	172	Yeruva	naɖa	1636
walk-B	291	Kolami	naɖus	2717
walk-C	292	Kurukh	e:kʰna	2399
walk-C	292	Malto	he:kpo	3050
walk-D	765	Gondi	taka	2612
walk-E	766	Brahui	tʃeɾɾing	2505
warm-A	173	Brahui	ba:sun	2534
warm-A	173	Kannada	betʃtʃage	1339
warm-A	173	Kodava	bekke	1439
warm-A	173	Kolami	ʋekka	2746
warm-A	173	Koya	ʋe:ɖ	1236
warm-A	173	Ollari_Gadba	ʋeʈal	3183
warm-A	173	Tamil	ʋedəʋedəppə	2206
warm-A	173	Telugu	ʋetʃtʃa	859
warm-A	173	Tulu	betʃtʃa	1971
warm-A	173	Yeruva	bekki	1663
warm-B	174	Malayalam	uṣṇa-	372	LOAN
warm-C	480	Betta_Kurumba	su:ɖə	2323
warm-C	480	Tamil	su:ɖə	2207
warm-D	517	Badga	uppekke	1869
warm-D	517	Badga	uppe	1870
warm-E	518	Toda	kortilije	2073
warm-F	519	Malayalam	tʃeɾətʃu:ɖə	1562
warm-G	564	Malto	kuɖni	3079
warm-H	849	Gondi	ka:sta	2643
warm-I	850	Kurukh	udum	2427
warm-J	851	Kurukh	o:ɾtʃka	2428
water-A	175	Tamil	taɳɳi	2185
water-B	176	Malayalam	ʋellam	1544
water-C	527	Malayalam	jalam	1543	LOAN
water-D	294	Kurukh	amm	2410
water-D	294	Malto	hamdu	3060
water-E	520	Badga	ni:ɾə	1852
water-E	520	Betta_Kurumba	ni:ɾə	2305
water-E	520	Brahui	di:r	2517
water-E	520	Kannada	ni:ɾu	1322
water-E	520	Kodava	ni:ɾə	1422
water-E	520	Kolami	i:ɾ	2728
water-E	520	Kota	ni:ɾ	2832
water-E	520	Koya	e:ɾu	1216
water-E	520	Ollari_Gadba	ni:r	3166
water-E	520	Parji	nīr	715
water-E	520	Tamil	ni:ɾə	2186
water-E	520	Telugu	ni:ɾu	838
water-E	520	Telugu	ni:ɭɭu	2085
water-E	520	Toda	ni:ɾ	2056
water-E	520	Tulu	ni:ɾə	1953
water-E	520	Yeruva	ni:ɾu	1646
water-F	784	Kuwi	eju	2937
water-G	785	Gondi	jeɾ	2623
we-A	177	Badga	nanga	1774
we-A	177	Brahui	nan	2438
we-A	177	Kannada	na:ʋu	1247
we-A	177	Kodava	nanga	1349
we-A	177	Koya	mana:ɖu	1123
we-A	177	Kurukh	na:m	2334
we-A	177	Malayalam	na:m	1450
we-A	177	Malto	na:mu	2973
we-A	177	Tamil	na:m	2092
we-A	177	Telugu	manamu	745
we-A	177	Yeruva	nanga	1572
we-B	295	Betta_Kurumba	naɳgə	2225
we-B	295	Betta_Kurumba	jaɳgə	2226
we-B	295	Gondi	mammoʈ	2545
we-B	295	Kolami	amdə	2653
we-B	295	Kota	amme	2756
we-B	295	Koya	mamma	1122
we-B	295	Kuwi	mambu	2860
we-B	295	Malayalam	nammal	1451
we-B	295	Ollari_Gadba	a:m	3092
we-B	295	Parji	ām	720
[truncated: 115 more rows]
