# Supplementary material for: A Bayesian phylogenetic study of the Dravidian language family
Source: R Soc Open Sci. 2018 Mar 21;5(3):171504. doi: 10.1098/rsos.171504 (PMC5882685; doi:10.1098/rsos.171504)
Supplement: SI_robustness_cognate_coding.zip [file rsos171504supp4.zip › 2018_02_26_lingpy_analyses_for_RSOS_SI/profile.tsv]

Grapheme	FREQUENCY	IPA	UNICODE
a:		aː
e:		eː
i:		iː
o:		oː
u:		uː
ə:		əː
tʃː		tːʃ
tʃ:		tːʃ
eː		eː
pː		pː
p:		pː
tʃtʃ		tːʃ
dʒdʒ		dːʒ
gott(ə)		g o tː
tʃ		tʃ
dh		dʱ
th		tʰ
dʒ		dʒ
dz		dz
ʋʋ		ʋː
ts		ts
tsts		tːs
tt		tː
ss		sː
kk		kː
mm		mː
nn		nː
ll		lː
ɖɖ		ɖː
ʈʈ		ʈː
ɭɭ		ɭː
ṭṭ		ʈː
ḍḍ		ɖː
pp		pː
ɽ		ɽ
M		m
bb		bː
gʰ		gʱ
bʰ		bʱ
gg		gː
/əɾsi/[wəɾsi]		ə ɾ s i
dʰ		dʱ
bo:dʰ		b oː dʱ
vidʒdʒa"		v i dːʒ a
piva:ʰd		p i v aː dʱ
ɖʰ		ɖʰ
ṛ		ɽ
kʰ		kʰ
tʰ		tʰ
ū	3	uː	U+016b
z	3	z	U+007a
ō	3	oː	U+014d
ṉ	4	n̪	U+1e49
ɲ	4	ɲ	U+0272
ṅ	4	ŋ	U+1e45
ē	4	eː	U+0113
ṇ	5	ɳ	U+1e47
f	6	f	U+0066
Ɛ	7	ɛ	U+0190
ɻ	7	ɻ	U+027b
ṟ	8	r̪	U+1e5f
ḍ	9	ɖ	U+1e0d
y	10	y	U+0079
ī	11	iː	U+012b
c	11	c	U+0063
x	14	x	U+0078
ṭ	16	ʈ	U+1e6d
ā	23	aː	U+0101
ʂ	24	ʂ	U+0282
v	27	v	U+0076
-	27	+	U+002d
ɭ	58	ɭ	U+026d
r	65	r	U+0072
ʒ	70	ʒ	U+0292
h	91	h	U+0068
ɳ	91	ɳ	U+0273
ʋ	139	ʋ	U+028b
s	151	s	U+0073
ʈ	156	ʈ	U+0288
j	165	j	U+006a
ʃ	172	ʃ	U+0283
b	192	b	U+0062
g	225	g	U+0067
ɖ	257	ɖ	U+0256
o	370	o	U+006f
p	377	p	U+0070
d	380	d	U+0064
ə	390	ə	U+0259
l	419	l	U+006c
ɾ	451	ɾ	U+027e
m	459	m	U+006d
e	520	e	U+0065
t	546	t	U+0074
k	596	k	U+006b
n	753	n	U+006e
u	773	u	U+0075
i	784	i	U+0069
a	1697	a	U+0061
_	8491	_	U+005f
ḻ	3	l̪	U+1e3b
ñ	2	ɲ	U+00f1
ã	2	ã	U+00e3
ṣ	2	ʂ	U+1e63
