# Supplementary material for: A Bayesian phylogenetic study of the Dravidian language family
Source: R Soc Open Sci. 2018 Mar 21;5(3):171504. doi: 10.1098/rsos.171504 (PMC5882685; doi:10.1098/rsos.171504)
Supplement: SI_robustness_cognate_coding.zip [file rsos171504supp4.zip › 2018_02_26_lingpy_analyses_for_RSOS_SI/languages.csv]

NAME	CONCEPTS	WORDS	GLOTTOLOG
Badga	95	95
Betta_Kurumba	100	100
Brahui	100	100
Gondi	100	100
Kannada	100	100
Kodava	100	100
Kolami	96	96
Kota	91	91
Koya	100	100
Kurukh	100	100
Kuwi	56	56
Malayalam	100	100
Malto	95	95
Ollari_Gadba	59	59
Parji	64	64
Tamil	100	100
Telugu	100	100
Toda	100	100
Tulu	98	98
Yeruva	99	99
