# Supplementary material for: A Bayesian phylogenetic study of the Dravidian language family
Source: R Soc Open Sci. 2018 Mar 21;5(3):171504. doi: 10.1098/rsos.171504 (PMC5882685; doi:10.1098/rsos.171504)
Supplement: drav_cov_est_ucln_yule.mcct.trees [file rsos171504supp5.zip › rsos171504supp5.trees]

#NEXUS

Begin taxa;
	Dimensions ntax=20;
		Taxlabels
			Badga 
			Betta_Kurumba 
			Brahui 
			Gondi 
			Kannada 
			Kodava 
			Kolami 
			Kota 
			Koya 
			Kurukh 
			Kuwi 
			Malayalam 
			Malto 
			Ollari_Gadba 
			Parji 
			Tamil 
			Telugu 
			Toda 
			Tulu 
			Yeruva
			;
End;
Begin trees;
	Translate
		   1 Badga,
		   2 Betta_Kurumba,
		   3 Brahui,
		   4 Gondi,
		   5 Kannada,
		   6 Kodava,
		   7 Kolami,
		   8 Kota,
		   9 Koya,
		  10 Kurukh,
		  11 Kuwi,
		  12 Malayalam,
		  13 Malto,
		  14 Ollari_Gadba,
		  15 Parji,
		  16 Tamil,
		  17 Telugu,
		  18 Toda,
		  19 Tulu,
		  20 Yeruva
;
tree TREE1 = ((((1[&height=2.717469725840617E-13,height_95%_HPD={0.0,9.094947017729282E-13},height_median=0.0,height_range={0.0,3.637978807091713E-12},length=1725.9284301003677,length_95%_HPD={549.3065329632027,2829.807674481046},length_median=1695.4606966029974,length_range={125.38536475558885,6799.495658421721},rate=3.5657082906423095E-5,rate_95%_HPD={1.1493070773577847E-5,6.96760162376447E-5},rate_median=3.081424406954603E-5,rate_range={5.5394297711514465E-6,7.627129129247802E-4}]:1809.0984777323629,((2[&height=2.7253010506989474E-13,height_95%_HPD={0.0,9.094947017729282E-13},height_median=0.0,height_range={0.0,3.637978807091713E-12},length=1169.6407853439455,length_95%_HPD={284.43689737753084,2162.68975232048},length_median=1104.6217502115965,length_range={78.65811691038562,6492.460355658734},rate=7.066049752407343E-5,rate_95%_HPD={1.748842090449452E-5,1.5083529738244567E-4},rate_median=5.917522820446203E-5,rate_range={1.0540032102111872E-5,0.0010668819503468568}]:1068.4674223983661,8[&height=2.7283325312892686E-13,height_95%_HPD={0.0,9.094947017729282E-13},height_median=0.0,height_range={0.0,3.637978807091713E-12},length=1136.3070610030954,length_95%_HPD={295.40825878127,2111.720181255088},length_median=1074.3388132061118,length_range={78.65811691038562,5434.899692866695},rate=3.439712782397315E-5,rate_95%_HPD={8.392265878057843E-6,7.435198611052335E-5},rate_median=2.9091005754696378E-5,rate_range={4.798567531916039E-6,4.491362442918861E-4}]:1068.4674223983661)[&height=1128.0108907739063,height_95%_HPD={249.24377204597658,2046.4243214556557},height_median=1068.4674223983661,height_range={78.65811691038562,5434.899692866696},length=688.3921254652906,length_95%_HPD={19.554616315824205,1572.3181943866803},length_median=594.5727793654023,length_range={0.3318245628547629,4503.546989778208},posterior=0.8935614688072885,rate=3.53710479780147E-5,rate_95%_HPD={2.1463416044179873E-6,9.175765805124519E-5},rate_median=2.620460614068639E-5,rate_range={8.598805540110946E-7,5.351635984327582E-4}]:524.8758841096474,18[&height=2.70938577759976E-13,height_95%_HPD={0.0,9.094947017729282E-13},height_median=0.0,height_range={0.0,3.637978807091713E-12},length=1788.76841927832,length_95%_HPD={501.6161510050815,3106.80720072762},length_median=1730.520576298216,length_range={138.9547728515181,7220.671070393724},rate=5.544026217105967E-5,rate_95%_HPD={1.75226731071926E-5,1.1303159227532497E-4},rate_median=4.7119929201477766E-5,rate_range={8.945107333286129E-6,5.956049230554175E-4}]:1593.3433065080135)[&height=1637.727465837259,height_95%_HPD={665.6391992088875,2727.8771202244184},height_median=1593.3433065080135,height_range={200.01970723679142,6038.0689249038305},length=486.72301758197307,length_95%_HPD={0.11771902342707108,1284.5167980129795},length_median=376.97377705358304,length_range={0.033113291382278476,4689.18499287831},posterior=0.5413588133992556,rate=3.101728676721248E-5,rate_95%_HPD={1.985386472230906E-6,8.741621955515045E-5},rate_median=2.2145859259549847E-5,rate_range={6.969080960063492E-7,5.45289425360447E-4}]:215.7551712243494)[&posterior=0.4074773623687573,rate=6.553566408514374E-5]:324.20525233008493,((5[&height=2.6977651020035277E-13,height_95%_HPD={0.0,9.094947017729282E-13},height_median=0.0,height_range={0.0,3.637978807091713E-12},length=1473.9184002169525,length_95%_HPD={403.47878954619955,2689.173827740662},length_median=1370.0562352851712,length_range={125.38536475558885,7687.796056384959},rate=2.8746145454321607E-5,rate_95%_HPD={6.0264990710074636E-6,5.75118620839888E-5},rate_median=2.5497827211107213E-5,rate_range={2.3403044552880548E-6,4.1083559299400255E-4}]:1268.9223441365502,(6[&height=2.6932178811180455E-13,height_95%_HPD={0.0,9.094947017729282E-13},height_median=0.0,height_range={0.0,3.637978807091713E-12},length=555.3699075996363,length_95%_HPD={85.00294025019821,1181.0363305979445},length_median=486.10366430151726,length_range={31.68685214315974,3389.308785092067},rate=2.431279601653402E-5,rate_95%_HPD={3.0024885047377715E-6,5.737076310770456E-5},rate_median=1.9446924261210542E-5,rate_range={1.2365249488139686E-6,3.6525865200481557E-4}]:486.10366430151726,20[&height=2.6932178811180455E-13,height_95%_HPD={0.0,9.094947017729282E-13},height_median=0.0,height_range={0.0,3.637978807091713E-12},length=555.3699075996363,length_95%_HPD={85.00294025019821,1181.0363305979445},length_median=486.10366430151726,length_range={31.68685214315974,3389.308785092067},rate=4.724156054895159E-5,rate_95%_HPD={7.0664165580080205E-6,1.1184968037645233E-4},rate_median=3.7854953267245984E-5,rate_range={3.4310568568632175E-6,5.745575710630378E-4}]:486.10366430151726)[&height=555.3699075996366,height_95%_HPD={85.00294025019912,1181.0363305979454},height_median=486.10366430151726,height_range={31.68685214316065,3389.308785092068},length=870.259552158655,length_95%_HPD={119.26498404147605,1747.8642099389576},length_median=807.8653264979469,length_range={24.546524752186542,4635.714974711193},posterior=1.0,rate=3.24792057407437E-5,rate_95%_HPD={5.888966443236943E-6,7.7702665433973E-5},rate_median=2.5187994259295688E-5,rate_range={3.1729092818619304E-6,7.709332684023145E-4}]:782.818679835033)[&height=1321.0948131897592,height_95%_HPD={488.6116509729195,2235.8642526656895},height_median=1268.9223441365502,height_range={221.66137038878696,4957.706611224706},length=503.5173624270666,length_95%_HPD={0.28480540889859185,1279.8155793031128},length_median=405.51531518763136,length_range={0.07482357347907964,4904.602094769763},posterior=0.6661852119326704,rate=2.4898050817803126E-5,rate_95%_HPD={1.8084770073189368E-6,6.838444084983494E-5},rate_median=1.760601475169823E-5,rate_range={1.177872250145802E-6,6.266918742526761E-4}]:425.32722274144817,(12[&height=2.7121646348075545E-13,height_95%_HPD={0.0,9.094947017729282E-13},height_median=0.0,height_range={0.0,3.637978807091713E-12},length=998.927041010538,length_95%_HPD={902.8615552628435,1096.3965144152398},length_median=999.1333796191152,length_range={801.7091434959616,1192.5290935148596},rate=2.2952609801362705E-5,rate_95%_HPD={1.2357664751665352E-5,3.53136614090596E-5},rate_median=2.2325125729069026E-5,rate_range={5.971014171649709E-6,5.724358646159843E-5}]:999.1277570699474,16[&height=2.712417258190081E-13,height_95%_HPD={0.0,9.094947017729282E-13},height_median=0.0,height_range={0.0,3.637978807091713E-12},length=998.892663236474,length_95%_HPD={902.8048490646506,1096.3965144152398},length_median=999.1266072189046,length_range={627.3205273964941,1192.5290935148596},rate=2.9202727855350236E-5,rate_95%_HPD={1.6617482288604158E-5,4.337241938791796E-5},rate_median=2.850384212193074E-5,rate_range={1.1080888198586332E-5,6.684530019855669E-5}]:999.1277570699474)[&height=998.9226456174513,height_95%_HPD={902.8615552628435,1096.3965144152407},height_median=999.1277570699474,height_range={801.7091434959616,1192.5290935148596},length=923.745594287859,length_95%_HPD={65.31377091036029,1889.0466169102106},length_median=842.7061792591269,length_range={20.414531990224987,5556.032439822547},posterior=0.9998333425920782,rate=2.301105068216532E-5,rate_95%_HPD={2.5408241792548913E-6,6.0047094985340634E-5},rate_median=1.6586617404003983E-5,rate_range={1.1991421954795216E-6,0.0010588443537616664}]:695.121809808051)[&posterior=0.3461474362535415,rate=1.3238818272444451E-5]:439.0541631844494)[&posterior=0.2458752291539359,rate=1.761236399665614E-5]:426.6033139761744,19[&height=2.7088805308347063E-13,height_95%_HPD={0.0,9.094947017729282E-13},height_median=0.0,height_range={0.0,3.637978807091713E-12},length=2136.217911577041,length_95%_HPD={923.4034895753284,3383.5495074373766},length_median=2127.2529037993463,length_range={200.5973753266244,6982.815664141087},rate=4.581838037792722E-5,rate_95%_HPD={1.7624743695463688E-5,8.034355345935244E-5},rate_median=4.23542211886114E-5,rate_range={9.866584529226264E-6,3.7219607049684825E-4}]:2559.907044038622)[&height=2723.385815738841,height_95%_HPD={2250.033361783784,3733.719845562471},height_median=2559.907044038622,height_range={2250.003459536533,7687.79605638496},length=1365.2816558394804,length_95%_HPD={129.54780552237253,3034.782035794185},length_median=1186.5161176865345,length_range={0.9921228385073846,7160.547232071509},posterior=1.0,rate=5.790463452827761E-5,rate_95%_HPD={2.294648971523025E-6,1.5058896759700418E-4},rate_median=4.402127408900475E-5,rate_range={8.143845271449105E-7,8.653873677072979E-4}]:1873.1593995121011,(((3[&height=2.7167118556930367E-13,height_95%_HPD={0.0,9.094947017729282E-13},height_median=0.0,height_range={0.0,2.7284841053187847E-12},length=1871.4070030536936,length_95%_HPD={1272.6038790728726,2249.9922843657337},length_median=1942.191525115953,length_range={565.8018203653928,2249.9922843657337},rate=1.6650505452762445E-4,rate_95%_HPD={7.305009391796387E-5,2.8173417319247963E-4},rate_median=1.552908087703861E-4,rate_range={5.28867798682213E-5,0.0010183908688006053}]:1942.7854180687223,(10[&height=2.741974193945715E-13,height_95%_HPD={0.0,9.094947017729282E-13},height_median=0.0,height_range={0.0,3.637978807091713E-12},length=905.8060386223663,length_95%_HPD={330.2926785450363,1545.9573732949684},length_median=879.865973040799,length_range={82.52723920298376,2782.4519927724136},rate=3.4095631338508875E-5,rate_95%_HPD={1.7846082697566586E-6,7.935062992696248E-5},rate_median=2.8402204799691078E-5,rate_range={6.53428942079539E-7,3.6118347918029766E-4}]:879.1286031751893,13[&height=2.741974193945715E-13,height_95%_HPD={0.0,9.094947017729282E-13},height_median=0.0,height_range={0.0,3.637978807091713E-12},length=905.6159266898982,length_95%_HPD={330.0155669943247,1544.7151144379304},length_median=879.7973973597782,length_range={82.52723920298376,4544.456601591474},rate=1.6106202751899632E-4,rate_95%_HPD={4.205125603100635E-5,3.2932191303959395E-4},rate_median=1.3981208125357015E-4,rate_range={2.3287369214962805E-5,0.0016775625180016631}]:879.1286031751893)[&height=903.8712087547495,height_95%_HPD={330.2926785450363,1539.8904982112126},height_median=879.1286031751893,height_range={82.52723920298422,2137.576407329013},length=967.837231777032,length_95%_HPD={355.33194984037164,1621.2971372591865},length_median=962.7287530479266,length_range={0.13912230855021335,1989.6215972452706},posterior=0.9981667685128603,rate=1.3637124115308888E-4,rate_95%_HPD={2.134620420977798E-5,2.906254475749746E-4},rate_median=1.1906592733907872E-4,rate_range={2.868353089232742E-6,0.0012810611957630074}]:1063.656814893533)[&height=1872.1408864371904,height_95%_HPD={1271.062187113488,2249.9922843657346},height_median=1942.7854180687223,height_range={565.8018203653928,4544.456601591474},length=1987.441436184584,length_95%_HPD={238.90912794569567,4294.52699467061},length_median=1757.636313121628,length_range={6.070257038670206,8281.219434525352},posterior=1.0,rate=7.693786707920044E-5,rate_95%_HPD={2.4154345800868893E-6,1.912023291938289E-4},rate_median=6.084343403900598E-5,rate_range={1.602733800516328E-6,0.0011982497255042482}]:1130.2916067473202,(14[&height=2.710396271129867E-13,height_95%_HPD={0.0,9.094947017729282E-13},height_median=0.0,height_range={0.0,3.637978807091713E-12},length=1703.164519082351,length_95%_HPD={182.6510266745072,3645.4844183431505},length_median=1500.962700905478,length_range={61.31030086305282,8954.435172256755},rate=9.220904745415958E-5,rate_95%_HPD={1.3278832637769583E-5,2.3506606417625305E-4},rate_median=6.991760764462846E-5,rate_range={3.6161896379386296E-6,0.0015120781867963091}]:1435.0642913773684,15[&height=2.7114067646599743E-13,height_95%_HPD={0.0,9.094947017729282E-13},height_median=0.0,height_range={0.0,3.637978807091713E-12},length=1689.7689004450517,length_95%_HPD={219.67812061364293,3632.731507703828},length_median=1501.755035967929,length_range={61.31030086305282,8696.641107972315},rate=1.163384627742182E-5,rate_95%_HPD={1.1351800999625514E-6,2.7634282025713652E-5},rate_median=9.387897642846276E-6,rate_range={3.811661745301257E-7,1.8306854481039096E-4}]:1435.0642913773684)[&height=1581.7023476894447,height_95%_HPD={220.98255707078079,3270.424769715507},height_median=1435.0642913773684,height_range={61.310300863053726,6355.903085447495},length=1844.6119324263066,length_95%_HPD={72.98123489378759,3686.585449785084},length_median=1763.2020070888793,length_range={0.022659301658677578,8186.609388980877},posterior=0.9417254596966835,rate=2.065969381635825E-5,rate_95%_HPD={1.990624900953204E-6,5.050754986245233E-5},rate_median=1.5844173665011692E-5,rate_range={6.686790038879296E-7,6.267662339532147E-4}]:1638.012733438674)[&posterior=0.3744236431309372,rate=1.1821911033056519E-5]:485.8106431073579,(((4[&height=2.710396271129867E-13,height_95%_HPD={0.0,9.094947017729282E-13},height_median=0.0,height_range={0.0,3.637978807091713E-12},length=1692.343310089778,length_95%_HPD={441.40527181805646,3142.9072935709783},length_median=1583.390681695947,length_range={152.0946133406287,7691.516426755593},rate=7.473827275639633E-5,rate_95%_HPD={1.6030096338249655E-5,1.6666579346063306E-4},rate_median=6.171186934549439E-5,rate_range={8.431733679427546E-6,6.506889741618651E-4}]:1743.3971748702088,11[&height=2.70231232288901E-13,height_95%_HPD={0.0,9.094947017729282E-13},height_median=0.0,height_range={0.0,3.637978807091713E-12},length=1966.131521611325,length_95%_HPD={636.6360303739939,3429.0808207711257},length_median=1877.808464574764,length_range={239.9531920065142,7868.056246642238},rate=1.4940040218873978E-4,rate_95%_HPD={4.277469759834481E-5,2.9993934025551337E-4},rate_median=1.316748025245489E-4,rate_range={2.370296023962002E-5,0.0011951953987424128}]:1743.3971748702088)[&height=1819.0203300925377,height_95%_HPD={561.8219694255054,3199.9470057238395},height_median=1743.3971748702088,height_range={239.9531920065142,6455.170581391569},length=662.4421361858354,length_95%_HPD={0.38324674948535176,1625.6099218948184},length_median=548.0627745012271,length_range={0.05990619081421755,4291.148654379925},posterior=0.5086939614465863,rate=4.459192139087509E-5,rate_95%_HPD={1.2383758392837018E-6,1.1534063183540628E-4},rate_median=3.276302942908637E-5,rate_range={7.735618928310289E-7,6.368408090243509E-4}]:666.1836397563789,(9[&height=2.725553674081474E-13,height_95%_HPD={0.0,9.094947017729282E-13},height_median=0.0,height_range={0.0,3.637978807091713E-12},length=1669.6194438111388,length_95%_HPD={469.1167341704281,2853.6055225928485},length_median=1612.4872233482965,length_range={152.0946133406287,6259.740473417309},rate=2.5121620004296224E-5,rate_95%_HPD={7.312601211971762E-6,4.6176326152345785E-5},rate_median=2.308695581226469E-5,rate_range={2.9335021639310513E-6,2.0720043763210107E-4}]:1770.3483362713,17[&height=2.7318692586446434E-13,height_95%_HPD={0.0,9.094947017729282E-13},height_median=0.0,height_range={0.0,3.637978807091713E-12},length=2116.197172075479,length_95%_HPD={1400.0844892041882,3371.9859808874144},length_median=1942.5291679981024,length_range={1400.0844892041882,8890.178861918306},rate=1.744375728506182E-5,rate_95%_HPD={5.356532960522153E-6,3.0804537078937644E-5},rate_median=1.655132146651599E-5,rate_range={1.966516568748813E-6,5.373220231064528E-5}]:1770.3483362713)[&posterior=0.4160879951113827,rate=4.5093564150431086E-5]:639.2324783552876)[&height=2541.8549821751403,height_95%_HPD={1401.1694397651663,3940.28001797582},height_median=2409.5808146265877,height_range={1400.9364430626092,8890.178861918306},length=284.804980937755,length_95%_HPD={0.0024662307064318156,962.1940950114272},length_median=164.44975337090773,length_range={0.0024662307064318156,4357.418119335832},posterior=1.0,rate=2.6770995894569305E-5,rate_95%_HPD={7.579023127587857E-7,7.649693002688441E-5},rate_median=1.8312605111888744E-5,rate_range={4.175059882578913E-7,6.545601846964585E-4}]:223.01791330437572,7[&height=2.723027440256206E-13,height_95%_HPD={0.0,9.094947017729282E-13},height_median=0.0,height_range={0.0,1.8189894035458565E-12},length=2837.236964087406,length_95%_HPD={1459.0671563028748,4603.542914028487},length_median=2660.297643712831,length_range={221.8907523231851,9921.922085784605},rate=4.632940235885082E-5,rate_95%_HPD={1.614459018809325E-5,8.04053660097637E-5},rate_median=4.41407574420123E-5,rate_range={1.7696633552675255E-6,4.674562317744237E-4}]:2632.5987279309634)[&height=2760.728811078794,height_95%_HPD={1513.6856771406528,4211.213186669397},height_median=2632.5987279309634,height_range={1411.7862667483228,8267.386773483831},length=927.2628995785609,length_95%_HPD={36.83077061563472,2182.083251075517},length_median=783.5176402448542,length_range={2.6997757582594204,6856.881341989048},posterior=0.9476695739125605,rate=3.716872376030009E-5,rate_95%_HPD={2.190246310424392E-6,9.744065441136421E-5},rate_median=2.7569299114890988E-5,rate_range={1.1362581629370773E-6,8.361812719215704E-4}]:926.288939992437)[&posterior=0.3884784178656741,rate=3.423363578759903E-5]:874.1787756273229)[&height=4650.358731150072,height_95%_HPD={2812.0705221503345,7062.879028633699},height_median=4433.066443550723,height_range={2383.7343045711714,9991.722862985134},length=0.0,posterior=1.0,rate=1.0]:0.0;
End;
